# Supplementary material for: Dynamics of SARS-CoV-2 infection hospitalisation and infection fatality ratios over 23 months in England
Source: PLoS Biol. 2023 May 25;21(5):e3002118. doi: 10.1371/journal.pbio.3002118 (PMC10212114; doi:10.1371/journal.pbio.3002118)
Supplement: S1 Table — (XLSX) [file pbio.3002118.s001.xlsx]

## Sheet: SupplementaryTable1_final
	Data		Age		Round		Time lag							IFR
	Deaths		All		1-19		26	(	26	,	26	)		0.291155	(	0.287825	,	0.294672	)
					2021-07-01		26	(	25	,	27	)		0.674693	(	0.651522	,	0.696835	)
					8-13		40	(	40	,	40	)		0.321072	(	0.311992	,	0.330771	)
					14-19		18	(	18	,	18	)		0.0972616	(	0.0958128	,	0.0986994	)
			64 and under		1-19		26	(	26	,	26	)		0.0351819	(	0.0347173	,	0.0356243	)
					2021-07-01		24	(	23	,	24	)		0.0592152	(	0.0570254	,	0.0612724	)
					8-13		35	(	34	,	36	)		0.0617369	(	0.0586622	,	0.0649886	)
					14-19		16	(	16	,	17	)		0.0135043	(	0.0132941	,	0.0137365	)
			65 and over		1-19		25	(	25	,	26	)		2.20764	(	2.13773	,	2.27885	)
					2021-07-01		24	(	21	,	26	)		5.38156	(	4.93508	,	5.89426	)
					8-13		40	(	37	,	40	)		3.00635	(	2.70394	,	3.45571	)
					14-19		19	(	18	,	20	)		0.70534	(	0.67967	,	0.732703	)
														IHR
	Hospitalisations		All		1-19		17	(	17	,	17	)		1.4542	(	1.43667	,	1.47128	)
					2021-07-01		19	(	18	,	20	)		2.63368	(	2.54652	,	2.72233	)
					8-13		24	(	22	,	26	)		2.2855	(	2.14598	,	2.4518	)
					14-19		7	(	7	,	8	)		0.757046	(	0.745864	,	0.768183	)
			64 and under		1-19		16	(	16	,	16	)		0.660923	(	0.652628	,	0.66955	)
					2021-07-01		17	(	16	,	18	)		0.96232	(	0.926651	,	0.998784	)
					8-13		14	(	12	,	15	)		1.50127	(	1.4323	,	1.57226	)
					14-19		6	(	5	,	6	)		0.360943	(	0.355059	,	0.366606	)
			65 and over		1-19		16	(	16	,	17	)		7.28731	(	7.06434	,	7.52121	)
					2021-07-01		18	(	14	,	21	)		15.35	(	13.9377	,	16.9344	)
					8-13		30	(	26	,	33	)		10.3617	(	9.07746	,	12.0699	)
					14-19		9	(	8	,	11	)		3.55654	(	3.42539	,	3.69705	)
