# Supplementary material for: Dynamics of SARS-CoV-2 infection hospitalisation and infection fatality ratios over 23 months in England
Source: PLoS Biol. 2023 May 25;21(5):e3002118. doi: 10.1371/journal.pbio.3002118 (PMC10212114; doi:10.1371/journal.pbio.3002118)
Supplement: S3 Table — Mean IFR and IHR for each period are compared to a baseline period running from 1 May 2020–7 November 2020. The time-lags between positivity and deaths and hospitalisations used in calculating mean IFR and IHR are the best-fit time-lags from the time-delay models fit to rounds 1–7 of REACT-1. (XLSX) [file pbio.3002118.s003.xlsx]

## Sheet: SupplementaryTable3_final
					Proportion variants				Proportion vaccinated*				Deaths														Hospitalisations
	Age groups		Dates		Alpha	Delta	Omicron		1 dose	2 doses	3 doses		IFR							Proportion of baseline							IHR							Proportion of baseline
	All		2020-05-01 to 2020-11-07		0.003684	0	0		0	0	0		0.520981	(	0.464896	,	0.580849	)		Baseline							2.73947	(	2.46994	,	3.03877	)		Baseline
			2020-11-08 to 2020-12-05		0.14551	0	0		0	0	2.4e-06		0.875985	(	0.741883	,	0.941129	)		1.68195	(	1.38744	,	1.92531	)		3.02024	(	2.52878	,	3.27157	)		1.10416	(	0.901566	,	1.25018	)
			2021-01-03 to 2021-01-30		0.858548	0	0		0.066773	0.006595	2.4e-06		0.679615	(	0.618895	,	0.778845	)		1.30865	(	1.11052	,	1.55525	)		2.6873	(	2.44242	,	3.06849	)		0.985625	(	0.840126	,	1.15622	)
			2021-01-31 to 2021-02-27		0.968017	0	0		0.217977	0.008792	5.16e-06		0.361087	(	0.324876	,	0.398215	)		0.691184	(	0.602265	,	0.804593	)		2.20038	(	1.97169	,	2.43715	)		0.801211	(	0.695421	,	0.930066	)
			2021-02-28 to 2021-03-27		0.986528	1.97e-05	0		0.36653	0.022255	1.1e-05		0.183928	(	0.154541	,	0.225469	)		0.351623	(	0.288669	,	0.44306	)		1.66936	(	1.39588	,	2.13152	)		0.605991	(	0.494836	,	0.785745	)
			2021-03-28 to 2021-04-24		0.96251	0.014126	0		0.472644	0.110184	2.86e-05		0.13105	(	0.0918091	,	0.175799	)		0.25241	(	0.173946	,	0.338967	)		1.38567	(	0.976487	,	1.83308	)		0.506087	(	0.349715	,	0.677302	)
			2021-04-25 to 2021-05-22		0.584503	0.392429	0		0.519596	0.260278	5.54e-05		0.171319	(	0.102283	,	0.258019	)		0.328782	(	0.195888	,	0.490726	)		1.90017	(	1.21788	,	2.80705	)		0.696223	(	0.436036	,	1.02581	)
			2021-05-23 to 2021-06-19		0.075603	0.921515	0		0.592778	0.408935	9.27e-05		0.209277	(	0.159419	,	0.255088	)		0.402741	(	0.302718	,	0.502326	)		2.294	(	1.73743	,	2.81198	)		0.838641	(	0.619851	,	1.04933	)
			2021-06-20 to 2021-07-17		0.00441	0.992792	1.64e-05		0.664241	0.495954	0.000148		0.222041	(	0.199279	,	0.27347	)		0.426325	(	0.368459	,	0.534664	)		2.28326	(	2.03651	,	2.78983	)		0.836106	(	0.71941	,	1.02678	)
	64 and under		2020-05-01 to 2020-11-07		0.003684	0	0		0	0	0		0.230424	(	0.207806	,	0.263117	)		Baseline							1.16776	(	1.06879	,	1.28518	)		Baseline
			2020-11-08 to 2020-12-05		0.14551	0	0		0	0	0		0.33743	(	0.305134	,	0.364814	)		1.45521	(	1.25467	,	1.66282	)		1.0638	(	0.977018	,	1.15341	)		0.910717	(	0.804137	,	1.0223	)
			2021-01-03 to 2021-01-30		0.858548	0	0		0.0322	0.001981	2.46e-06		0.451502	(	0.410658	,	0.493331	)		1.95213	(	1.65989	,	2.25314	)		1.31239	(	1.19354	,	1.43612	)		1.12393	(	0.980574	,	1.27248	)
			2021-01-31 to 2021-02-27		0.968017	0	0		0.096218	0.003237	4.19e-06		0.333481	(	0.286155	,	0.378882	)		1.43541	(	1.17364	,	1.73059	)		1.25288	(	1.12534	,	1.39052	)		1.07374	(	0.928604	,	1.22245	)
			2021-02-28 to 2021-03-27		0.986528	1.97e-05	0		0.230971	0.012204	8.87e-06		0.150991	(	0.119348	,	0.18531	)		0.649278	(	0.514083	,	0.802461	)		0.988852	(	0.828029	,	1.1605	)		0.846988	(	0.691016	,	1.01467	)
			2021-03-28 to 2021-04-24		0.96251	0.014126	0		0.355996	0.052569	2.2e-05		0.110921	(	0.0749979	,	0.173985	)		0.484996	(	0.328374	,	0.712255	)		0.846013	(	0.620322	,	1.1149	)		0.723699	(	0.519405	,	0.972129	)
			2021-04-25 to 2021-05-22		0.584503	0.392429	0		0.412658	0.130275	3.98e-05		0.1996	(	0.146899	,	0.272906	)		0.86547	(	0.623783	,	1.17242	)		1.39449	(	1.0427	,	1.87802	)		1.19503	(	0.868621	,	1.6398	)
			2021-05-23 to 2021-06-19		0.075603	0.921515	0		0.501621	0.282825	7.18e-05		0.242092	(	0.187943	,	0.299129	)		1.04264	(	0.816294	,	1.30737	)		1.61422	(	1.30744	,	1.96963	)		1.38209	(	1.10201	,	1.71419	)
			2021-06-20 to 2021-07-17		0.00441	0.992792	1.64e-05		0.588753	0.386203	0.00012		0.224573	(	0.197775	,	0.262399	)		0.977496	(	0.795144	,	1.15339	)		1.54011	(	1.37615	,	1.75599	)		1.3192	(	1.13826	,	1.54621	)
	65 and over		2020-05-01 to 2020-11-07		0.003684	0	0		0	0	0		0.912428	(	0.762841	,	1.11633	)		Baseline							14.6516	(	12.2603	,	17.8738	)		Baseline
			2020-11-08 to 2020-12-05		0.14551	0	0		0	0	0		1.83094	(	1.53942	,	2.15678	)		2.0037	(	1.52571	,	2.5673	)		20.5011	(	17.2311	,	24.2254	)		1.3968	(	1.06985	,	1.7914	)
			2021-01-03 to 2021-01-30		0.858548	0	0		0.220155	0.027066	2.12e-06		1.44049	(	1.21231	,	1.71082	)		1.57101	(	1.21045	,	2.04972	)		16.0886	(	13.535	,	19.0833	)		1.09328	(	0.844614	,	1.41907	)
			2021-01-31 to 2021-02-27		0.968017	0	0		0.758151	0.033435	9.44e-06		0.845106	(	0.675556	,	1.13668	)		0.926205	(	0.678944	,	1.32568	)		13.3877	(	10.6704	,	18.0324	)		0.913061	(	0.670145	,	1.31196	)
			2021-02-28 to 2021-03-27		0.986528	1.97e-05	0		0.967921	0.066845	2.07e-05		0.435366	(	0.318639	,	0.609273	)		0.4762	(	0.328933	,	0.696101	)		9.50829	(	6.99806	,	13.1576	)		0.647788	(	0.449123	,	0.935797	)
			2021-03-28 to 2021-04-24		0.96251	0.014126	0		0.990142	0.365786	5.78e-05		0.260673	(	0.169992	,	0.435521	)		0.284546	(	0.181533	,	0.488365	)		6.23864	(	4.11412	,	10.573	)		0.424922	(	0.271374	,	0.738578	)
			2021-04-25 to 2021-05-22		0.584503	0.392429	0		0.994018	0.837024	0.000125		0.258848	(	0.164086	,	0.410514	)		0.283269	(	0.169161	,	0.468201	)		5.52873	(	3.46281	,	8.87212	)		0.376941	(	0.223479	,	0.627653	)
			2021-05-23 to 2021-06-19		0.075603	0.921515	0		0.997186	0.968408	0.000185		0.370676	(	0.243762	,	0.561782	)		0.403587	(	0.259763	,	0.63479	)		7.37593	(	4.86396	,	11.194	)		0.500417	(	0.321608	,	0.790483	)
			2021-06-20 to 2021-07-17		0.00441	0.992792	1.64e-05		0.999136	0.982854	0.000271		0.574667	(	0.42664	,	0.919739	)		0.628243	(	0.437801	,	1.05895	)		11.0951	(	8.31076	,	17.3604	)		0.756357	(	0.530047	,	1.24244	)
	*Estimates of the proportion vaccinated rely on estimates of the population that are not up to date due to lack of availability. Proportion vaccinated is informative in how it increases over time but estimates are likely slightly higher than their true value (and can exceed 1.00)
