# Supplementary material for: Dynamics of SARS-CoV-2 infection hospitalisation and infection fatality ratios over 23 months in England
Source: PLoS Biol. 2023 May 25;21(5):e3002118. doi: 10.1371/journal.pbio.3002118 (PMC10212114; doi:10.1371/journal.pbio.3002118)
Supplement: S5 Table — (XLSX) [file pbio.3002118.s005.xlsx]

## Sheet: SupplementaryTable5_final
	Data				Round		Time lag							Case ascertainment (%)
	Cases				1-19		1	(	1	,	1	)		36.1052	(	35.6812	,	36.5435	)
					2021-07-01		3	(	3	,	4	)		28.3455	(	27.5355	,	29.244	)
					8-13		-7	(	-8	,	-7	)		57.6335	(	55.9687	,	59.3821	)
					14-19		1	(	1	,	1	)		33.7942	(	33.306	,	34.293	)
