# Supplementary material for: Dynamics of SARS-CoV-2 infection hospitalisation and infection fatality ratios over 23 months in England
Source: PLoS Biol. 2023 May 25;21(5):e3002118. doi: 10.1371/journal.pbio.3002118 (PMC10212114; doi:10.1371/journal.pbio.3002118)
Supplement: S6 Table — (XLSX) [file pbio.3002118.s006.xlsx]

## Sheet: SupplementaryTable6_final
							Correlation (P-value)
	Data				Time lag		Rounds 1-7					Rounds 8-13					Rounds 14-19
	Cases				3 (fit to rounds 1-7)		0.969345	(	<0.001	)		0.94697	(	<0.001	)		0.676598	(	<0.001	)
					-7 (fit to rounds 8-13)		0.967248	(	<0.001	)		0.992463	(	<0.001	)		0.746595	(	<0.001	)
					1 (fit to rounds 14-19)		0.973205	(	<0.001	)		0.966288	(	<0.001	)		0.717249	(	<0.001	)
