# Supplementary material for: Dynamics of SARS-CoV-2 infection hospitalisation and infection fatality ratios over 23 months in England
Source: PLoS Biol. 2023 May 25;21(5):e3002118. doi: 10.1371/journal.pbio.3002118 (PMC10212114; doi:10.1371/journal.pbio.3002118)
Supplement: S1 Data — (XLSX) [file pbio.3002118.s007.xlsx]

## Sheet: Fig2ab
Date	<65 1 vaccine	<65 2 vaccine	<65 3 vaccine	65+ 1 vaccine	65+ 2 vaccine	65+ 3 vaccine
2022-06-16	0.740258	0.683955	0.498265	1.00755	0.999208	0.96446
2022-06-15	0.740205	0.683875	0.49814	1.00755	0.999199	0.964426
2022-06-14	0.740151	0.683792	0.498011	1.00754	0.999191	0.964388
2022-06-13	0.740094	0.68371	0.497872	1.00753	0.999184	0.96435
2022-06-12	0.740051	0.683642	0.497748	1.00753	0.999179	0.964324
2022-06-11	0.739976	0.683565	0.497661	1.00753	0.999176	0.964314
2022-06-10	0.739776	0.68335	0.497437	1.00752	0.99917	0.964281
2022-06-09	0.73971	0.683254	0.497286	1.00751	0.999163	0.964238
2022-06-08	0.739647	0.683172	0.497143	1.00751	0.999154	0.964196
2022-06-07	0.739589	0.683084	0.496984	1.0075	0.999146	0.96415
2022-06-06	0.739532	0.683002	0.496829	1.0075	0.999137	0.964108
2022-06-05	0.739477	0.682921	0.496681	1.00749	0.999133	0.964078
2022-06-04	0.739438	0.682873	0.49663	1.00749	0.999131	0.964072
2022-06-03	0.739342	0.682751	0.496504	1.00749	0.999128	0.96406
2022-06-02	0.739324	0.682733	0.49648	1.00749	0.999127	0.964056
2022-06-01	0.739293	0.682702	0.496439	1.00749	0.999126	0.96405
2022-05-31	0.739157	0.682542	0.496243	1.00748	0.999119	0.964011
2022-05-30	0.739015	0.682375	0.49604	1.00747	0.99911	0.963957
2022-05-29	0.738885	0.682225	0.495847	1.00747	0.999103	0.963917
2022-05-28	0.738784	0.682138	0.495742	1.00746	0.9991	0.963904
2022-05-27	0.738569	0.681917	0.495509	1.00746	0.999093	0.963868
2022-05-26	0.738472	0.681807	0.495335	1.00745	0.999084	0.963808
2022-05-25	0.738393	0.681709	0.495167	1.00745	0.999071	0.963738
2022-05-24	0.73831	0.681617	0.49499	1.00744	0.999062	0.963669
2022-05-23	0.738228	0.681527	0.494811	1.00743	0.999051	0.9636
2022-05-22	0.73816	0.681446	0.494645	1.00742	0.999043	0.963552
2022-05-21	0.738044	0.681368	0.494545	1.00742	0.999041	0.963538
2022-05-20	0.737754	0.681145	0.494282	1.00742	0.999032	0.963488
2022-05-19	0.737629	0.681022	0.49407	1.00741	0.999022	0.963426
2022-05-18	0.737519	0.680915	0.493859	1.0074	0.999012	0.963349
2022-05-17	0.737412	0.680802	0.493641	1.00739	0.999002	0.963273
2022-05-16	0.737309	0.680694	0.493423	1.00738	0.998989	0.963196
2022-05-15	0.737217	0.680596	0.493228	1.00737	0.998977	0.963135
2022-05-14	0.737039	0.680491	0.4931	1.00737	0.998974	0.963119
2022-05-13	0.736664	0.68023	0.492818	1.00736	0.998962	0.963064
2022-05-12	0.736521	0.680095	0.492601	1.00735	0.998948	0.962978
2022-05-11	0.736391	0.679957	0.492378	1.00734	0.998932	0.962881
2022-05-10	0.736267	0.67981	0.49214	1.00734	0.998919	0.962793
2022-05-09	0.736142	0.679666	0.49191	1.00733	0.998906	0.962701
2022-05-08	0.736036	0.679529	0.491701	1.00732	0.998894	0.962631
2022-05-07	0.735842	0.679394	0.491557	1.00732	0.998891	0.962611
2022-05-06	0.73539	0.679081	0.491227	1.00731	0.998879	0.962546
2022-05-05	0.735212	0.678907	0.490964	1.0073	0.998865	0.962459
2022-05-04	0.735054	0.67876	0.490716	1.00729	0.998849	0.962354
2022-05-03	0.734881	0.6786	0.490448	1.00728	0.998834	0.962259
2022-05-02	0.73472	0.678461	0.490206	1.00727	0.998822	0.96218
2022-05-01	0.734614	0.678417	0.490146	1.00727	0.998821	0.962171
2022-04-30	0.734399	0.678304	0.490023	1.00727	0.998818	0.962149
2022-04-29	0.733861	0.677998	0.489691	1.00726	0.998808	0.962073
2022-04-28	0.733635	0.677819	0.489425	1.00725	0.998794	0.961979
2022-04-27	0.733446	0.677667	0.489179	1.00724	0.998778	0.961859
2022-04-26	0.733253	0.67751	0.48891	1.00723	0.998765	0.961728
2022-04-25	0.733078	0.677372	0.488676	1.00722	0.998749	0.961615
2022-04-24	0.732919	0.677226	0.488451	1.00721	0.99874	0.961529
2022-04-23	0.732652	0.677072	0.488285	1.00721	0.998735	0.961502
2022-04-22	0.732084	0.67673	0.487946	1.0072	0.998719	0.961384
2022-04-21	0.731745	0.676513	0.487671	1.00719	0.998703	0.961284
2022-04-20	0.731409	0.676313	0.487404	1.00718	0.998689	0.961165
2022-04-19	0.731111	0.676103	0.487121	1.00717	0.998675	0.961045
2022-04-18	0.730814	0.675889	0.48685	1.00717	0.998663	0.960963
2022-04-17	0.730684	0.67582	0.486772	1.00716	0.998661	0.960954
2022-04-16	0.730606	0.675776	0.486725	1.00716	0.99866	0.960946
2022-04-15	0.73026	0.675547	0.48651	1.00716	0.998654	0.960902
2022-04-14	0.730058	0.675449	0.486399	1.00715	0.998651	0.960875
2022-04-13	0.729664	0.675215	0.486117	1.00714	0.998637	0.960755
2022-04-12	0.72928	0.674971	0.485825	1.00713	0.998622	0.960604
2022-04-11	0.728942	0.674756	0.485548	1.00712	0.998609	0.960487
2022-04-10	0.728636	0.674534	0.485272	1.00711	0.998599	0.960397
2022-04-09	0.7284	0.674368	0.485094	1.00711	0.998596	0.960364
2022-04-08	0.727964	0.674032	0.484755	1.0071	0.998581	0.960227
2022-04-07	0.727759	0.673819	0.484475	1.00709	0.998564	0.960107
2022-04-06	0.727573	0.673633	0.484224	1.00708	0.998549	0.959991
2022-04-05	0.727382	0.673446	0.483969	1.00707	0.998534	0.959868
2022-04-04	0.727205	0.673265	0.483731	1.00706	0.998523	0.959758
2022-04-03	0.727054	0.67308	0.483494	1.00705	0.998509	0.959662
2022-04-02	0.726989	0.672916	0.483336	1.00705	0.998504	0.959623
2022-04-01	0.726854	0.672586	0.483027	1.00704	0.998493	0.959502
2022-03-31	0.726778	0.672377	0.482785	1.00703	0.998479	0.959388
2022-03-30	0.726695	0.672148	0.482527	1.00702	0.998467	0.959277
2022-03-29	0.726619	0.671914	0.482257	1.00701	0.998451	0.959146
2022-03-28	0.72655	0.671701	0.482015	1.007	0.998437	0.959038
2022-03-27	0.726486	0.671503	0.481784	1.007	0.998425	0.958942
2022-03-26	0.726444	0.671356	0.481648	1.00699	0.998421	0.958912
2022-03-25	0.726324	0.670974	0.481304	1.00698	0.998407	0.958808
2022-03-24	0.72624	0.670715	0.48102	1.00698	0.998393	0.958696
2022-03-23	0.726163	0.670493	0.480753	1.00697	0.998378	0.958595
2022-03-22	0.726082	0.670257	0.480451	1.00696	0.998365	0.958486
2022-03-21	0.726005	0.670036	0.480167	1.00695	0.998352	0.958399
2022-03-20	0.725926	0.669805	0.479905	1.00695	0.998339	0.958345
2022-03-19	0.725868	0.669618	0.479705	1.00694	0.998335	0.958324
2022-03-18	0.72574	0.669226	0.479304	1.00694	0.998324	0.958273
2022-03-17	0.725648	0.668934	0.478988	1.00693	0.998311	0.958215
2022-03-16	0.725562	0.668675	0.478706	1.00693	0.998299	0.958146
2022-03-15	0.725472	0.668405	0.478402	1.00692	0.998283	0.958084
2022-03-14	0.725377	0.668133	0.478106	1.00692	0.998272	0.958023
2022-03-13	0.725296	0.667885	0.477829	1.00691	0.99826	0.957975
2022-03-12	0.725232	0.667677	0.477605	1.00691	0.998256	0.957951
2022-03-11	0.725088	0.667272	0.47716	1.0069	0.998244	0.957893
2022-03-10	0.724986	0.66699	0.476814	1.0069	0.99823	0.957825
2022-03-09	0.724886	0.666698	0.476514	1.00689	0.998216	0.957756
2022-03-08	0.724781	0.666424	0.476209	1.00688	0.998203	0.957684
2022-03-07	0.724688	0.666165	0.475928	1.00688	0.998192	0.957618
2022-03-06	0.724602	0.665927	0.475654	1.00687	0.998184	0.957563
2022-03-05	0.724539	0.66575	0.475436	1.00687	0.99818	0.957538
2022-03-04	0.724392	0.665382	0.474975	1.00686	0.998166	0.957476
2022-03-03	0.724266	0.665074	0.474617	1.00685	0.998152	0.9574
2022-03-02	0.72415	0.664771	0.474294	1.00685	0.998139	0.957318
2022-03-01	0.724035	0.664499	0.473964	1.00684	0.998128	0.957238
2022-02-28	0.723923	0.664216	0.473666	1.00683	0.998119	0.957166
2022-02-27	0.723813	0.663939	0.473343	1.00683	0.998107	0.9571
2022-02-26	0.723736	0.663748	0.473087	1.00682	0.998101	0.957068
2022-02-25	0.72356	0.663364	0.472593	1.00681	0.998087	0.956986
2022-02-24	0.723411	0.663062	0.472175	1.0068	0.99807	0.956892
2022-02-23	0.72326	0.662774	0.471792	1.0068	0.998055	0.956797
2022-02-22	0.723093	0.662448	0.471384	1.00679	0.998038	0.956697
2022-02-21	0.722948	0.662123	0.470972	1.00678	0.998025	0.956599
2022-02-20	0.72282	0.661848	0.470604	1.00677	0.998013	0.956531
2022-02-19	0.722737	0.661668	0.470374	1.00677	0.998007	0.956503
2022-02-18	0.72254	0.661283	0.469861	1.00676	0.997993	0.956426
2022-02-17	0.72242	0.661037	0.469532	1.00675	0.99798	0.956363
2022-02-16	0.722229	0.660626	0.469056	1.00674	0.997959	0.956253
2022-02-15	0.722047	0.66022	0.468563	1.00674	0.997941	0.956159
2022-02-14	0.721867	0.65984	0.46809	1.00673	0.997925	0.956071
2022-02-13	0.721715	0.659514	0.467674	1.00672	0.99791	0.955997
2022-02-12	0.721606	0.659284	0.467372	1.00672	0.997903	0.955961
2022-02-11	0.721323	0.658775	0.466648	1.00671	0.997885	0.955866
2022-02-10	0.721117	0.658256	0.46601	1.0067	0.997866	0.955756
2022-02-09	0.720912	0.65775	0.465532	1.00669	0.997848	0.955647
2022-02-08	0.720701	0.657263	0.465072	1.00668	0.997832	0.95554
2022-02-07	0.720502	0.656784	0.464621	1.00667	0.997816	0.955439
2022-02-06	0.720324	0.656334	0.464156	1.00666	0.997801	0.955352
2022-02-05	0.720209	0.65605	0.463838	1.00665	0.997796	0.955313
2022-02-04	0.719956	0.655499	0.463165	1.00664	0.997781	0.955208
2022-02-03	0.719748	0.654999	0.462581	1.00663	0.997763	0.955091
2022-02-02	0.719514	0.65447	0.461993	1.00662	0.997742	0.954936
2022-02-01	0.71929	0.653959	0.461419	1.0066	0.997722	0.954786
2022-01-31	0.71906	0.653445	0.460853	1.00659	0.997705	0.954633
2022-01-30	0.718842	0.652997	0.460256	1.00657	0.997688	0.95449
2022-01-29	0.71864	0.652509	0.459694	1.00656	0.997677	0.954408
2022-01-28	0.718299	0.651757	0.458699	1.00655	0.997658	0.95423
2022-01-27	0.71799	0.651105	0.457808	1.00653	0.997635	0.954013
2022-01-26	0.717693	0.650534	0.456981	1.00651	0.997612	0.953762
2022-01-25	0.717416	0.649952	0.456124	1.00649	0.997589	0.953511
2022-01-24	0.71716	0.649436	0.455284	1.00647	0.997567	0.953267
2022-01-23	0.716921	0.648907	0.454418	1.00646	0.997549	0.953091
2022-01-22	0.71671	0.648387	0.453737	1.00645	0.99754	0.953003
2022-01-21	0.716325	0.64754	0.452443	1.00643	0.997519	0.952805
2022-01-20	0.716005	0.646917	0.451319	1.00641	0.997496	0.952593
2022-01-19	0.715688	0.646332	0.450338	1.00639	0.997469	0.952348
2022-01-18	0.715372	0.645786	0.449324	1.00637	0.997443	0.952098
2022-01-17	0.715048	0.645261	0.448253	1.00634	0.997418	0.951804
2022-01-16	0.714759	0.644794	0.447194	1.00632	0.997398	0.95158
2022-01-15	0.714445	0.644285	0.446221	1.00631	0.997385	0.951439
2022-01-14	0.71391	0.643442	0.444295	1.00628	0.997358	0.951111
2022-01-13	0.71354	0.642916	0.44256	1.00625	0.997329	0.95073
2022-01-12	0.713183	0.642347	0.44081	1.00622	0.997296	0.950263
2022-01-11	0.712834	0.641799	0.438865	1.00619	0.997263	0.949773
2022-01-10	0.712509	0.641322	0.436731	1.00616	0.997225	0.949244
2022-01-09	0.71221	0.640876	0.434451	1.00613	0.997198	0.9488
2022-01-08	0.711803	0.640323	0.432126	1.00611	0.997184	0.948468
2022-01-07	0.711192	0.639427	0.427742	1.00608	0.997147	0.947769
2022-01-06	0.710782	0.638849	0.424054	1.00604	0.997109	0.947098
2022-01-05	0.710344	0.638291	0.420218	1.006	0.99707	0.946257
2022-01-04	0.709886	0.637657	0.416152	1.00596	0.997025	0.945395
2022-01-03	0.709428	0.636952	0.412372	1.00592	0.996987	0.944685
2022-01-02	0.709071	0.63648	0.409934	1.0059	0.996972	0.944362
2022-01-01	0.708831	0.636144	0.407737	1.00589	0.996962	0.944121
2021-12-31	0.708789	0.63609	0.407396	1.00589	0.996958	0.944077
2021-12-30	0.708516	0.635708	0.404766	1.00586	0.996931	0.943454
2021-12-29	0.707877	0.634881	0.398242	1.00579	0.996878	0.942083
2021-12-28	0.707233	0.634047	0.391135	1.00573	0.996831	0.940927
2021-12-27	0.706783	0.63349	0.385814	1.00569	0.996803	0.940173
2021-12-26	0.706453	0.633095	0.381428	1.00566	0.996783	0.939652
2021-12-25	0.70642	0.633056	0.381064	1.00565	0.996781	0.939599
2021-12-24	0.70641	0.633046	0.380974	1.00565	0.99678	0.939585
2021-12-23	0.706217	0.632797	0.378352	1.00562	0.996757	0.938994
2021-12-22	0.705631	0.632023	0.368823	1.00554	0.996677	0.936691
2021-12-21	0.704923	0.63107	0.354799	1.00543	0.996582	0.933591
2021-12-20	0.704231	0.630092	0.338582	1.00533	0.996485	0.93009
2021-12-19	0.703541	0.629189	0.323276	1.00524	0.9964	0.927137
2021-12-18	0.702893	0.628419	0.307542	1.00517	0.996346	0.924885
2021-12-17	0.70215	0.627539	0.289748	1.00507	0.99627	0.921437
2021-12-16	0.70156	0.62677	0.274496	1.00497	0.996183	0.91771
2021-12-15	0.700967	0.625989	0.258867	1.00486	0.996085	0.91323
2021-12-14	0.700462	0.625275	0.245523	1.00477	0.996003	0.90915
2021-12-13	0.700004	0.624619	0.234097	1.00469	0.995926	0.905271
2021-12-12	0.699618	0.624086	0.225541	1.00462	0.995869	0.902425
2021-12-11	0.699223	0.623541	0.218536	1.00458	0.995832	0.900234
2021-12-10	0.698756	0.622782	0.208683	1.00451	0.995766	0.895421
2021-12-09	0.698361	0.62216	0.201542	1.00445	0.995701	0.891628
2021-12-08	0.697961	0.621511	0.194031	1.00438	0.995629	0.886658
2021-12-07	0.697618	0.620956	0.187674	1.00432	0.995566	0.881841
2021-12-06	0.697281	0.62046	0.181947	1.00428	0.995507	0.877188
2021-12-05	0.696967	0.620001	0.177181	1.00424	0.99546	0.873749
2021-12-04	0.696655	0.619531	0.172912	1.00421	0.995432	0.871082
2021-12-03	0.69615	0.618743	0.165165	1.00415	0.995365	0.86456
2021-12-02	0.695751	0.61815	0.15921	1.0041	0.995297	0.859199
2021-12-01	0.695348	0.617552	0.153151	1.00405	0.995221	0.852109
2021-11-30	0.694934	0.61691	0.14743	1.00399	0.995149	0.845041
2021-11-29	0.694494	0.616308	0.142163	1.00393	0.995069	0.838077
2021-11-28	0.694123	0.615798	0.138059	1.0039	0.99501	0.83275
2021-11-27	0.693817	0.615284	0.134245	1.00387	0.994975	0.828444
2021-11-26	0.693382	0.614557	0.127273	1.00382	0.994892	0.817881
2021-11-25	0.692991	0.614051	0.122203	1.00377	0.99482	0.809781
2021-11-24	0.69256	0.613583	0.117248	1.00373	0.994738	0.799973
2021-11-23	0.692142	0.61314	0.11254	1.00368	0.994665	0.790389
2021-11-22	0.691718	0.612734	0.108317	1.00364	0.994599	0.780975
2021-11-21	0.691327	0.612408	0.104835	1.0036	0.994549	0.773381
2021-11-20	0.691062	0.612159	0.102	1.00358	0.994519	0.767625
2021-11-19	0.690592	0.611666	0.0962012	1.00353	0.994448	0.752508
2021-11-18	0.690094	0.611268	0.0921964	1.00349	0.994387	0.741375
2021-11-17	0.68958	0.610904	0.0883589	1.00344	0.994317	0.727955
2021-11-16	0.689007	0.61051	0.0846644	1.00339	0.994242	0.71438
2021-11-15	0.688465	0.610164	0.0814572	1.00335	0.994178	0.701713
2021-11-14	0.687872	0.609843	0.078908	1.00332	0.994133	0.691532
2021-11-13	0.687532	0.60959	0.0769111	1.0033	0.994109	0.683742
2021-11-12	0.686928	0.609084	0.0724425	1.00325	0.994037	0.662589
2021-11-11	0.686245	0.608686	0.0694345	1.00321	0.993976	0.647457
2021-11-10	0.685531	0.608273	0.0666541	1.00316	0.993901	0.63011
2021-11-09	0.684818	0.607843	0.0640303	1.00312	0.993828	0.612565
2021-11-08	0.684024	0.607469	0.0617822	1.00307	0.993768	0.59616
2021-11-07	0.68331	0.607107	0.060035	1.00304	0.993717	0.583241
2021-11-06	0.68289	0.606861	0.0587139	1.00302	0.993691	0.57307
2021-11-05	0.682239	0.606352	0.0557921	1.00297	0.99362	0.548899
2021-11-04	0.681386	0.605955	0.053874	1.00293	0.993553	0.531474
2021-11-03	0.680464	0.605602	0.05204	1.00288	0.993489	0.512353
2021-11-02	0.679526	0.605232	0.0502888	1.00284	0.99341	0.494024
2021-11-01	0.678603	0.604884	0.0487376	1.0028	0.993346	0.477588
2021-10-31	0.677767	0.604556	0.0474655	1.00277	0.993295	0.464736
2021-10-30	0.677308	0.604299	0.0466421	1.00275	0.993269	0.455855
2021-10-29	0.676674	0.60381	0.0446534	1.00271	0.993191	0.431831
2021-10-28	0.675966	0.603409	0.0432013	1.00268	0.993118	0.415478
2021-10-27	0.67518	0.603003	0.0417316	1.00264	0.993037	0.398085
2021-10-26	0.674402	0.602583	0.0403257	1.00259	0.992959	0.381955
2021-10-25	0.673742	0.602188	0.0390263	1.00255	0.992881	0.367015
2021-10-24	0.673182	0.601814	0.0379218	1.00252	0.992823	0.355773
2021-10-23	0.672874	0.60151	0.0370966	1.0025	0.992789	0.346277
2021-10-22	0.672375	0.600889	0.0352521	1.00246	0.9927	0.322163
2021-10-21	0.671512	0.600421	0.0336939	1.00242	0.992617	0.304701
2021-10-20	0.670558	0.599976	0.0321445	1.00237	0.992518	0.286576
2021-10-19	0.669556	0.599519	0.030702	1.00234	0.992439	0.271164
2021-10-18	0.668623	0.599085	0.0294228	1.00231	0.99236	0.258225
2021-10-17	0.66771	0.598663	0.0283964	1.00228	0.992302	0.24946
2021-10-16	0.667533	0.598335	0.0276979	1.00227	0.992268	0.242122
2021-10-15	0.667175	0.59767	0.0260848	1.00224	0.992176	0.220352
2021-10-14	0.666234	0.597129	0.0246425	1.00221	0.992089	0.207468
2021-10-13	0.665256	0.596645	0.0231782	1.00217	0.991992	0.19288
2021-10-12	0.664301	0.596153	0.0218186	1.00214	0.991911	0.180235
2021-10-11	0.663338	0.59568	0.0205159	1.00212	0.991828	0.169006
2021-10-10	0.662515	0.595193	0.0194238	1.00209	0.991765	0.161002
2021-10-09	0.662306	0.59481	0.0187219	1.00208	0.991731	0.154631
2021-10-08	0.661923	0.594119	0.0172322	1.00205	0.991591	0.134855
2021-10-07	0.6611	0.593562	0.0157939	1.00202	0.991493	0.122692
2021-10-06	0.660261	0.593026	0.014431	1.002	0.991385	0.109687
2021-10-05	0.659404	0.592488	0.0131451	1.00196	0.991285	0.0980531
2021-10-04	0.658557	0.591978	0.0119579	1.00194	0.991192	0.0888033
2021-10-03	0.657829	0.591472	0.0109342	1.00192	0.991117	0.0821052
2021-10-02	0.657619	0.591094	0.010293	1.00191	0.991067	0.0765405
2021-10-01	0.657251	0.590419	0.00904989	1.00188	0.990927	0.0626019
2021-09-30	0.65655	0.589822	0.00777121	1.00186	0.990823	0.0533032
2021-09-29	0.655806	0.589178	0.00662535	1.00183	0.990688	0.0435454
2021-09-28	0.655099	0.588535	0.00561506	1.00181	0.990567	0.0352654
2021-09-27	0.654411	0.587914	0.00468103	1.00178	0.990427	0.0292734
2021-09-26	0.653873	0.587311	0.00385701	1.00177	0.990324	0.024517
2021-09-25	0.653695	0.586842	0.00337363	1.00176	0.990276	0.0217032
2021-09-24	0.653346	0.585889	0.00257456	1.00173	0.990151	0.0140523
2021-09-23	0.652817	0.585039	0.00184407	1.00171	0.990049	0.00909355
2021-09-22	0.652322	0.584134	0.00129259	1.00168	0.98994	0.00583027
2021-09-21	0.651916	0.583275	0.000884283	1.00165	0.989859	0.00330007
2021-09-20	0.651573	0.58243	0.000649704	1.00163	0.989803	0.00214454
2021-09-19	0.651247	0.581538	0.000531032	1.00161	0.989761	0.00192636
2021-09-18	0.651033	0.580867	0.0004945	1.0016	0.989732	0.00151752
2021-09-17	0.650578	0.579406	0.000402018	1.00158	0.989661	0.000852834
2021-09-16	0.650226	0.578201	0.000330436	1.00156	0.989612	0.00064798
2021-09-15	0.649843	0.576927	0.000288114	1.00154	0.989557	0.000519717
2021-09-14	0.649447	0.575699	0.000263404	1.00152	0.989505	0.000469107
2021-09-13	0.649094	0.574483	0.000247141	1.0015	0.989461	0.000426127
2021-09-12	0.648784	0.57331	0.000243266	1.00148	0.989421	0.00041473
2021-09-11	0.648541	0.572368	0.000241764	1.00148	0.989398	0.00041164
2021-09-10	0.64803	0.570461	0.000231684	1.00146	0.989341	0.000392613
2021-09-09	0.64758	0.568736	0.000229616	1.00144	0.989288	0.000384886
2021-09-08	0.647128	0.566841	0.000225588	1.00141	0.989233	0.000376
2021-09-07	0.646709	0.565202	0.000222867	1.00139	0.989181	0.000366438
2021-09-06	0.646311	0.563652	0.000221169	1.00137	0.989137	0.000363831
2021-09-05	0.645938	0.562123	0.000219492	1.00135	0.989096	0.000361706
2021-09-04	0.645607	0.560818	0.000218317	1.00135	0.989069	0.00036132
2021-09-03	0.644885	0.558259	0.000216205	1.00132	0.98901	0.000355911
2021-09-02	0.64425	0.556104	0.000214028	1.0013	0.98896	0.000354172
2021-09-01	0.643545	0.553859	0.000212112	1.00128	0.988906	0.000351951
2021-08-31	0.642813	0.551658	0.000210283	1.00125	0.988859	0.000350502
2021-08-30	0.642091	0.549393	0.000208324	1.00123	0.988782	0.000348764
2021-08-29	0.641762	0.548256	0.000207279	1.00122	0.98876	0.000348088
2021-08-28	0.641333	0.546831	0.000206452	1.00121	0.988729	0.000347605
2021-08-27	0.640523	0.544264	0.00020508	1.00119	0.988668	0.000347025
2021-08-26	0.639718	0.541744	0.000203578	1.00117	0.988595	0.00034577
2021-08-25	0.638732	0.538971	0.000202054	1.00114	0.988505	0.000344417
2021-08-24	0.637617	0.536193	0.000200138	1.00111	0.988426	0.000343065
2021-08-23	0.636596	0.533506	0.000198418	1.00108	0.988356	0.00034181
2021-08-22	0.635803	0.53106	0.000196677	1.00105	0.988301	0.000341037
2021-08-21	0.63511	0.528963	0.000195523	1.00104	0.988266	0.000340554
2021-08-20	0.63377	0.525133	0.000193498	1.00101	0.988182	0.000339781
2021-08-19	0.63266	0.521928	0.000191952	1.00098	0.988102	0.000338526
2021-08-18	0.631634	0.518571	0.000190102	1.00095	0.988019	0.000336111
2021-08-17	0.630799	0.515376	0.00018799	1.00093	0.98794	0.000333986
2021-08-16	0.630099	0.512761	0.000186379	1.0009	0.987876	0.000331668
2021-08-15	0.62949	0.510225	0.00018479	1.00087	0.98782	0.000330316
2021-08-14	0.628954	0.508006	0.000183484	1.00086	0.987782	0.000328867
2021-08-13	0.62807	0.504134	0.000181851	1.00083	0.987693	0.000327805
2021-08-12	0.627418	0.500964	0.000180153	1.0008	0.987615	0.00032626
2021-08-11	0.626688	0.497364	0.00017791	1.00076	0.987524	0.000323845
2021-08-10	0.625975	0.49417	0.000176234	1.00073	0.987433	0.00032172
2021-08-09	0.625392	0.491549	0.000174819	1.00069	0.987351	0.000319595
2021-08-08	0.624943	0.489143	0.000173382	1.00067	0.987282	0.000318726
2021-08-07	0.624537	0.487059	0.000171727	1.00065	0.987245	0.000317567
2021-08-06	0.623813	0.482945	0.000169812	1.00061	0.987142	0.000316988
2021-08-05	0.623248	0.479899	0.000167983	1.00057	0.98704	0.000315732
2021-08-04	0.62266	0.476806	0.000166132	1.00053	0.986929	0.000313897
2021-08-03	0.622082	0.473932	0.000164761	1.0005	0.986826	0.000311579
2021-08-02	0.621553	0.471562	0.000163542	1.00046	0.986741	0.000309551
2021-08-01	0.621081	0.469553	0.000162562	1.00043	0.986664	0.000308875
2021-07-31	0.620674	0.467525	0.000161539	1.00041	0.986616	0.000307909
2021-07-30	0.619953	0.463486	0.000160015	1.00038	0.986497	0.000307136
2021-07-29	0.619336	0.460429	0.00015873	1.00034	0.986386	0.000306074
2021-07-28	0.618642	0.457319	0.000157054	1.00029	0.986257	0.000305398
2021-07-27	0.617981	0.454468	0.000156031	1.00025	0.986138	0.000305108
2021-07-26	0.617372	0.451967	0.000154616	1.00021	0.986028	0.000304239
2021-07-25	0.616806	0.449636	0.000153157	1.00018	0.985941	0.000302597
2021-07-24	0.616364	0.447573	0.00015196	1.00016	0.985889	0.00030221
2021-07-23	0.615515	0.443624	0.000150414	1.00012	0.98577	0.000301534
2021-07-22	0.614745	0.440279	0.000148846	1.00008	0.98563	0.000300762
2021-07-21	0.613944	0.436903	0.000147322	1.00003	0.985491	0.00029912
2021-07-20	0.613134	0.433761	0.00014569	0.999984	0.985362	0.000298154
2021-07-19	0.612416	0.431068	0.000144514	0.999943	0.985253	0.000297671
2021-07-18	0.611753	0.428731	0.000143317	0.999909	0.985157	0.000297188
2021-07-17	0.611154	0.426435	0.000142533	0.999884	0.985095	0.000296898
2021-07-16	0.609841	0.422015	0.000140682	0.999817	0.984945	0.000296222
2021-07-15	0.608762	0.418394	0.000138897	0.999764	0.98479	0.000295063
2021-07-14	0.607613	0.414719	0.000137264	0.999702	0.984609	0.000293035
2021-07-13	0.606541	0.411498	0.000136002	0.99965	0.984443	0.000291779
2021-07-12	0.605518	0.408829	0.000134652	0.999602	0.984303	0.00029091
2021-07-11	0.604652	0.406785	0.000133302	0.999569	0.984194	0.000289461
2021-07-10	0.60392	0.404986	0.000132235	0.999542	0.984128	0.000288882
2021-07-09	0.602103	0.401093	0.000129362	0.999472	0.983955	0.00028666
2021-07-08	0.600406	0.397949	0.000127446	0.999405	0.983786	0.000284632
2021-07-07	0.598615	0.394997	0.000125334	0.999334	0.9836	0.000282797
2021-07-06	0.597022	0.392239	0.000123571	0.999277	0.983422	0.000280865
2021-07-05	0.595505	0.389918	0.000122047	0.99923	0.983271	0.00027961
2021-07-04	0.594178	0.387635	0.000120806	0.999192	0.983152	0.000278547
2021-07-03	0.592804	0.385769	0.000120022	0.999162	0.983075	0.000277968
2021-07-02	0.590107	0.382121	0.000118171	0.999093	0.98288	0.000276616
2021-07-01	0.587858	0.379136	0.000116604	0.99903	0.982674	0.000274491
2021-06-30	0.585252	0.376014	0.000114949	0.998967	0.982434	0.000271207
2021-06-29	0.582715	0.373081	0.000113186	0.998901	0.982195	0.000265412
2021-06-28	0.580259	0.370665	0.000110835	0.998841	0.981983	0.000259327
2021-06-27	0.578057	0.368462	0.000109158	0.998797	0.981804	0.000255754
2021-06-26	0.575474	0.366331	0.00010807	0.998748	0.981679	0.000254691
2021-06-25	0.570766	0.362497	0.000105893	0.998652	0.981368	0.000250055
2021-06-24	0.566885	0.359679	0.000103977	0.998576	0.98107	0.000243487
2021-06-23	0.562594	0.356815	0.000102105	0.998494	0.980729	0.000237113
2021-06-22	0.558741	0.354262	0.000100733	0.998425	0.9804	0.000231511
2021-06-21	0.555227	0.351678	9.85561e-05	0.998362	0.980082	0.000227261
2021-06-20	0.552514	0.34967	9.71192e-05	0.998321	0.979841	0.000224171
2021-06-19	0.549428	0.347963	9.6379e-05	0.998285	0.979681	0.000223495
2021-06-18	0.543695	0.343691	9.43108e-05	0.998194	0.97921	0.000221177
2021-06-17	0.539374	0.340198	9.23296e-05	0.99812	0.978745	0.000216154
2021-06-16	0.534685	0.336534	8.84109e-05	0.998032	0.978212	0.000212774
2021-06-15	0.530919	0.332752	8.6887e-05	0.997956	0.977659	0.0002092
2021-06-14	0.527612	0.329106	8.50147e-05	0.997889	0.977117	0.000204371
2021-06-13	0.525215	0.325621	8.35125e-05	0.997838	0.976671	0.000200894
2021-06-12	0.5225	0.322379	8.25328e-05	0.997801	0.976313	0.000200218
2021-06-11	0.517423	0.316439	8.07912e-05	0.997713	0.975549	0.000197997
2021-06-10	0.513549	0.311173	7.881e-05	0.997622	0.974793	0.000195002
2021-06-09	0.509719	0.305898	7.61758e-05	0.997525	0.9739	0.000190077
2021-06-08	0.506424	0.300564	7.40205e-05	0.997438	0.972998	0.000186696
2021-06-07	0.504108	0.295354	7.20611e-05	0.997365	0.97212	0.000184475
2021-06-06	0.502267	0.290395	7.07113e-05	0.997308	0.971382	0.00018264
2021-06-05	0.500079	0.285785	6.98623e-05	0.997267	0.970769	0.000182157
2021-06-04	0.496127	0.276823	6.80117e-05	0.997176	0.969292	0.000179935
2021-06-03	0.492872	0.270081	6.63354e-05	0.997089	0.968068	0.000177231
2021-06-02	0.489395	0.263631	6.42236e-05	0.996977	0.966702	0.000173464
2021-06-01	0.486524	0.257771	6.26561e-05	0.996872	0.965416	0.000171436
2021-05-31	0.484943	0.252149	6.16982e-05	0.99679	0.96418	0.000170084
2021-05-30	0.483395	0.249093	6.11322e-05	0.996735	0.963416	0.000169698
2021-05-29	0.481241	0.245534	6.0675e-05	0.996673	0.962412	0.000169215
2021-05-28	0.477749	0.237747	5.90857e-05	0.996559	0.960256	0.000168345
2021-05-27	0.473865	0.230197	5.77795e-05	0.996403	0.957731	0.000165834
2021-05-26	0.468685	0.222992	5.6212e-05	0.996091	0.955114	0.000162164
2021-05-25	0.464138	0.215672	5.46663e-05	0.995948	0.952105	0.000159846
2021-05-24	0.460685	0.209286	5.37301e-05	0.995812	0.949199	0.000157238
2021-05-23	0.45876	0.204277	5.29682e-05	0.995734	0.946406	0.000155789
2021-05-22	0.456491	0.199939	5.2228e-05	0.995675	0.944348	0.000155113
2021-05-21	0.452456	0.189717	5.05734e-05	0.995539	0.939208	0.000152312
2021-05-20	0.448254	0.182691	4.94849e-05	0.995402	0.934479	0.000150091
2021-05-19	0.443059	0.175842	4.83745e-05	0.995216	0.92921	0.000147676
2021-05-18	0.437817	0.170249	4.71772e-05	0.995044	0.924209	0.000145069
2021-05-17	0.434392	0.165595	4.64805e-05	0.994917	0.919065	0.00014304
2021-05-16	0.432597	0.162225	4.55226e-05	0.994836	0.914527	0.000141205
2021-05-15	0.430224	0.159601	4.51525e-05	0.994777	0.911167	0.000140336
2021-05-14	0.425572	0.153366	4.42381e-05	0.994635	0.904344	0.000137825
2021-05-13	0.421437	0.147727	4.29754e-05	0.994489	0.896309	0.00013541
2021-05-12	0.417539	0.141466	4.16692e-05	0.99434	0.887454	0.00013232
2021-05-11	0.414217	0.134857	4.02323e-05	0.994188	0.877528	0.000130002
2021-05-10	0.412038	0.130028	3.93832e-05	0.99407	0.869179	0.000127297
2021-05-09	0.410419	0.127534	3.88825e-05	0.993994	0.862859	0.000126235
2021-05-08	0.408798	0.125306	3.8643e-05	0.993943	0.857651	0.000125366
2021-05-07	0.40576	0.119393	3.79681e-05	0.993823	0.844748	0.000122565
2021-05-06	0.403387	0.113617	3.71191e-05	0.993706	0.83027	0.000120054
2021-05-05	0.401188	0.108113	3.62047e-05	0.993572	0.813886	0.000116383
2021-05-04	0.398864	0.103886	3.52903e-05	0.993455	0.798902	0.000114355
2021-05-03	0.396744	0.10178	3.4942e-05	0.993366	0.788409	0.000112713
2021-05-02	0.395469	0.100993	3.47025e-05	0.993329	0.782871	0.000111651
2021-05-01	0.393927	0.0997158	3.44413e-05	0.993285	0.775634	0.000110975
2021-04-30	0.391254	0.0966228	3.40059e-05	0.993182	0.757248	0.000108657
2021-04-29	0.388761	0.0933166	3.32657e-05	0.993032	0.737695	0.00010489
2021-04-28	0.386349	0.0899877	3.24819e-05	0.992869	0.714486	0.000100544
2021-04-27	0.384135	0.0869188	3.18941e-05	0.992724	0.690985	9.64871e-05
2021-04-26	0.382314	0.0844984	3.12628e-05	0.992597	0.672316	9.26237e-05
2021-04-25	0.380962	0.0827124	3.05443e-05	0.992495	0.657687	8.96297e-05
2021-04-24	0.379624	0.0811254	3.03266e-05	0.992429	0.643359	8.78911e-05
2021-04-23	0.376903	0.0779658	2.97606e-05	0.992276	0.610434	8.38346e-05
2021-04-22	0.374565	0.0752997	2.89768e-05	0.992116	0.584783	8.0261e-05
2021-04-21	0.37234	0.0728616	2.81278e-05	0.991961	0.562354	7.78464e-05
2021-04-20	0.370335	0.0705244	2.72787e-05	0.991798	0.540531	7.38865e-05
2021-04-19	0.36854	0.0686255	2.65385e-05	0.991659	0.523388	7.12788e-05
2021-04-18	0.366764	0.0672126	2.57983e-05	0.991551	0.510689	6.97334e-05
2021-04-17	0.365242	0.0659846	2.56241e-05	0.991482	0.497821	6.92505e-05
2021-04-16	0.362741	0.0634867	2.53194e-05	0.991315	0.463741	6.61598e-05
2021-04-15	0.360527	0.0610446	2.46009e-05	0.991132	0.432453	6.39384e-05
2021-04-14	0.358502	0.0586305	2.39478e-05	0.990946	0.408613	6.21033e-05
2021-04-13	0.356818	0.0564358	2.34035e-05	0.990768	0.390818	5.97853e-05
2021-04-12	0.356059	0.0544604	2.27069e-05	0.990615	0.377594	5.79502e-05
2021-04-11	0.355573	0.0528991	2.19231e-05	0.990478	0.368734	5.7081e-05
2021-04-10	0.354821	0.0517136	2.17054e-05	0.990368	0.359071	5.60185e-05
2021-04-09	0.353247	0.0492415	2.10741e-05	0.990104	0.327568	5.38937e-05
2021-04-08	0.351995	0.0465991	2.02903e-05	0.989808	0.300693	5.23484e-05
2021-04-07	0.350917	0.0440121	1.91365e-05	0.989529	0.273959	5.00303e-05
2021-04-06	0.349772	0.0415476	1.82439e-05	0.989266	0.249069	4.77123e-05
2021-04-05	0.348722	0.0398735	1.76125e-05	0.989072	0.241661	4.65533e-05
2021-04-04	0.348357	0.0391657	1.7569e-05	0.989023	0.240265	4.63602e-05
2021-04-03	0.347804	0.0386673	1.75254e-05	0.988963	0.238912	4.62636e-05
2021-04-02	0.346221	0.0374537	1.74383e-05	0.988771	0.229552	4.5008e-05
2021-04-01	0.344774	0.0360248	1.72424e-05	0.988609	0.215307	4.3849e-05
2021-03-31	0.342251	0.0334372	1.66981e-05	0.988239	0.187483	4.01788e-05
2021-03-30	0.338444	0.0311164	1.58273e-05	0.987716	0.165191	3.85369e-05
2021-03-29	0.334866	0.0290669	1.53266e-05	0.987217	0.151689	3.5736e-05
2021-03-28	0.331163	0.0274677	1.48476e-05	0.986772	0.146279	3.4577e-05
2021-03-27	0.326664	0.0265633	1.47606e-05	0.986409	0.141475	3.41906e-05
2021-03-26	0.317825	0.0247769	1.43904e-05	0.985556	0.127165	3.24521e-05
2021-03-25	0.310993	0.022829	1.38244e-05	0.984812	0.114318	3.12931e-05
2021-03-24	0.304973	0.0209108	1.33237e-05	0.984037	0.101414	2.79127e-05
2021-03-23	0.299234	0.0190206	1.27141e-05	0.983348	0.0894291	2.65605e-05
2021-03-22	0.293662	0.0174744	1.23875e-05	0.982689	0.0831097	2.50152e-05
2021-03-21	0.288005	0.0164694	1.1582e-05	0.98209	0.0814605	2.43391e-05
2021-03-20	0.281709	0.0160222	1.07112e-05	0.981547	0.0806315	2.40493e-05
2021-03-19	0.266865	0.0152987	1.04282e-05	0.980038	0.0770834	2.37596e-05
2021-03-18	0.255347	0.0141999	9.57912e-06	0.97871	0.0724411	2.30835e-05
2021-03-17	0.245643	0.012971	8.79537e-06	0.977417	0.0677645	2.19245e-05
2021-03-16	0.237433	0.0118731	8.42527e-06	0.976144	0.0637196	2.04757e-05
2021-03-15	0.22964	0.0110004	8.22933e-06	0.974686	0.0612318	2.0186e-05
2021-03-14	0.223017	0.0104765	8.05517e-06	0.973157	0.0606041	2.00894e-05
2021-03-13	0.2184	0.0102559	7.81569e-06	0.971906	0.0602847	1.99928e-05
2021-03-12	0.208711	0.00986858	7.64152e-06	0.969271	0.0583204	1.97031e-05
2021-03-11	0.202397	0.00924396	7.40205e-06	0.967061	0.0546711	1.80611e-05
2021-03-10	0.199655	0.00867017	7.03194e-06	0.965931	0.0521033	1.71919e-05
2021-03-09	0.195653	0.00797405	6.66184e-06	0.964009	0.0485009	1.68056e-05
2021-03-08	0.192257	0.00740803	6.46591e-06	0.961995	0.0464186	1.64192e-05
2021-03-07	0.189109	0.00703863	6.29174e-06	0.959797	0.0458548	1.63226e-05
2021-03-06	0.186434	0.00691227	6.26997e-06	0.958102	0.0456086	1.63226e-05
2021-03-05	0.178988	0.00668239	6.18289e-06	0.953505	0.0445646	1.59363e-05
2021-03-04	0.171726	0.00630341	6.11757e-06	0.948349	0.042731	1.48739e-05
2021-03-03	0.165837	0.00587975	6.00872e-06	0.943472	0.0402906	1.40046e-05
2021-03-02	0.161751	0.00546817	5.89987e-06	0.939511	0.0378076	1.34251e-05
2021-03-01	0.158831	0.00515213	5.70393e-06	0.935856	0.0364824	1.28456e-05
2021-02-28	0.156433	0.00496122	5.52976e-06	0.932395	0.0361748	1.25559e-05
2021-02-27	0.153826	0.00481712	5.48622e-06	0.928817	0.0359054	1.24593e-05
2021-02-26	0.147141	0.00458753	5.44268e-06	0.92205	0.0354324	1.23627e-05
2021-02-25	0.139379	0.0043194	5.2032e-06	0.913122	0.0349712	1.22661e-05
2021-02-24	0.131802	0.00403747	5.02904e-06	0.904436	0.034498	1.2073e-05
2021-02-23	0.124937	0.00379364	4.81133e-06	0.896237	0.0340872	1.19764e-05
2021-02-22	0.120171	0.00362868	4.68071e-06	0.890182	0.0338364	1.17832e-05
2021-02-21	0.118014	0.0035267	4.63716e-06	0.885773	0.0337451	1.16866e-05
2021-02-20	0.116311	0.0034802	4.63716e-06	0.882646	0.0337146	1.159e-05
2021-02-19	0.111615	0.00342782	4.55008e-06	0.873726	0.0336639	1.159e-05
2021-02-18	0.107009	0.00334636	4.50654e-06	0.863641	0.0335786	1.13003e-05
2021-02-17	0.101641	0.00325825	4.35414e-06	0.849476	0.033471	1.06242e-05
2021-02-16	0.0963245	0.00317713	4.26706e-06	0.832948	0.0333524	1.02379e-05
2021-02-15	0.0930408	0.00312027	4.17998e-06	0.817995	0.0332692	1.01413e-05
2021-02-14	0.09129	0.00308983	4.15821e-06	0.806561	0.0332399	9.75495e-06
2021-02-13	0.0897015	0.00307535	4.11467e-06	0.796004	0.0332277	9.75495e-06
2021-02-12	0.0866001	0.00303625	3.96227e-06	0.76806	0.0331772	9.4652e-06
2021-02-11	0.0836131	0.00296894	3.87519e-06	0.740405	0.0330696	9.17545e-06
2021-02-10	0.0811334	0.00290082	3.78811e-06	0.714337	0.032943	8.59595e-06
2021-02-09	0.0790095	0.002834	3.72279e-06	0.692165	0.0328124	8.40278e-06
2021-02-08	0.077069	0.00278685	3.67925e-06	0.671879	0.0327758	7.91986e-06
2021-02-07	0.0755525	0.00276608	3.59217e-06	0.656323	0.0327618	7.43694e-06
2021-02-06	0.0742225	0.00275876	3.5704e-06	0.640929	0.0327533	7.34036e-06
2021-02-05	0.0713503	0.00274681	3.5704e-06	0.608819	0.0327413	7.05061e-06
2021-02-04	0.0688586	0.00271244	3.54863e-06	0.582028	0.0327082	6.76086e-06
2021-02-03	0.0665031	0.00265973	3.52686e-06	0.555559	0.0326664	6.27794e-06
2021-02-02	0.064351	0.00261782	3.52686e-06	0.530783	0.032622	5.8916e-06
2021-02-01	0.0625685	0.00259511	3.46155e-06	0.510693	0.0325936	5.3121e-06
2021-01-31	0.0610595	0.00256964	3.418e-06	0.49262	0.0325708	5.21552e-06
2021-01-30	0.0595454	0.00252937	3.37446e-06	0.472881	0.032515	5.11894e-06
2021-01-29	0.0573712	0.00248746	3.26561e-06	0.438948	0.0324721	4.34627e-06
2021-01-28	0.0548912	0.00244736	3.22207e-06	0.405165	0.0324245	3.67018e-06
2021-01-27	0.0527428	0.00242639	3.15675e-06	0.383107	0.0324005	3.47701e-06
2021-01-26	0.0507644	0.00241507	3.06967e-06	0.369744	0.032389	3.38043e-06
2021-01-25	0.0488903	0.00240562	2.98259e-06	0.356732	0.0323794	2.99409e-06
2021-01-24	0.0472838	0.00239508	2.93905e-06	0.346004	0.0323695	2.89751e-06
2021-01-23	0.045968	0.00238533	2.93905e-06	0.333971	0.0323617	2.80093e-06
2021-01-22	0.0436205	0.00237362	2.91728e-06	0.301126	0.0323516	2.80093e-06
2021-01-21	0.0408735	0.0023608	2.76488e-06	0.269451	0.0323389	2.70434e-06
2021-01-20	0.0384196	0.00234142	2.6778e-06	0.24683	0.0322748	2.31801e-06
2021-01-19	0.0361073	0.00231884	2.65603e-06	0.227338	0.0322146	2.22142e-06
2021-01-18	0.0340438	0.00230112	2.56895e-06	0.208866	0.0321639	2.22142e-06
2021-01-17	0.0322364	0.0022873	2.54717e-06	0.202808	0.0321304	2.22142e-06
2021-01-16	0.030846	0.00227365	2.5254e-06	0.195031	0.0321148	2.22142e-06
2021-01-15	0.0287882	0.00225366	2.48186e-06	0.177361	0.0320795	2.02826e-06
2021-01-14	0.0262229	0.0022192	2.46009e-06	0.15791	0.0320109	1.73851e-06
2021-01-13	0.0239417	0.002171	2.39478e-06	0.141352	0.0318659	1.54534e-06
2021-01-12	0.0218515	0.00210503	2.26416e-06	0.127154	0.0315476	1.44876e-06
2021-01-11	0.0199862	0.00201462	2.1553e-06	0.119126	0.0309544	1.35217e-06
2021-01-10	0.0184685	0.00187333	2.08999e-06	0.115331	0.0300699	1.159e-06
2021-01-09	0.0173991	0.00165235	2.02468e-06	0.109875	0.0268978	1.159e-06
2021-01-08	0.0157603	0.00147717	1.85051e-06	0.0974876	0.0218087	9.65837e-07
2021-01-07	0.0137995	0.00121579	1.74166e-06	0.0831454	0.0174356	8.69253e-07
2021-01-06	0.0120273	0.00096477	1.65458e-06	0.0721808	0.0112726	5.79502e-07
2021-01-05	0.0107281	0.000752549	1.52395e-06	0.0694645	0.00480272	3.86335e-07
2021-01-04	0.0097638	0.000577142	1.4151e-06	0.0681698	0.00124448	3.86335e-07
2021-01-03	0.00924716	0.000442555	1.32801e-06	0.0677798	0.000943816	3.86335e-07
2021-01-02	0.00897805	0.000387584	1.30624e-06	0.0673975	0.000824631	2.89751e-07
2021-01-01	0.00862894	0.000323295	1.21916e-06	0.0661114	0.00065986	2.89751e-07
2020-12-31	0.00835384	0.000307969	1.19739e-06	0.065026	0.000622289	2.89751e-07
2020-12-30	0.00743039	0.000244159	1.04499e-06	0.0608677	0.000445927	2.89751e-07
2020-12-29	0.00642606	0.000180479	1.00145e-06	0.0553425	0.000315442	2.89751e-07
2020-12-28	0.00590749	0.000148846	9.36141e-07	0.0532892	0.000238079	2.89751e-07
2020-12-27	0.00573765	0.000148694	8.926e-07	0.0531652	0.000238079	2.89751e-07
2020-12-26	0.00564047	0.000148672	8.926e-07	0.0531153	0.000238079	2.89751e-07
2020-12-25	0.00560468	0.000148585	8.926e-07	0.0531007	0.000237982	2.89751e-07
2020-12-24	0.00560019	0.00014852	8.70829e-07	0.0530947	0.000237982	2.89751e-07
2020-12-23	0.00529009	0.000148455	8.27288e-07	0.051893	0.000237982	2.89751e-07
2020-12-22	0.00463827	0.00014791	7.61975e-07	0.0472882	0.000237499	9.65837e-08
2020-12-21	0.00408811	0.000146822	6.31351e-07	0.0416779	0.000236437	9.65837e-08
2020-12-20	0.00349932	0.000145799	5.22497e-07	0.038271	0.000233443	9.65837e-08
2020-12-19	0.00302813	0.000145668	4.78956e-07	0.033013	0.00023238	9.65837e-08
2020-12-18	0.00266815	0.000145341	3.91873e-07	0.0262792	0.000232187	9.65837e-08
2020-12-17	0.0022409	0.000143273	3.70102e-07	0.0209878	0.000226489	9.65837e-08
2020-12-16	0.0018199	0.000141227	2.83019e-07	0.0139609	0.000219728	9.65837e-08
2020-12-15	0.00147316	0.000139354	2.61249e-07	0.00657445	0.00021374	9.65837e-08
2020-12-14	0.00118687	0.000137809	1.95937e-07	0.00233288	0.000209683	9.65837e-08
2020-12-13	0.00101891	0.000135915	1.30624e-07	0.00190791	0.000203888	9.65837e-08
2020-12-12	0.000923122	0.000135436	1.30624e-07	0.00174247	0.000203019	9.65837e-08
2020-12-11	0.000759994	0.000135	6.53122e-08	0.00145281	0.000202536	9.65837e-08
2020-12-10	0.000578013	0.000133825	6.53122e-08	0.00105952	0.000199735	0
2020-12-09	0.00040511	0.000132214	4.35414e-08	0.000686034	0.000195582	0
2020-12-08	0.000256416	0.000130515	0	0.000416952	0.000189207	0

## Sheet: Fig2c
Week commencing	Wildtype	Alpha	Delta	Omicron
2020-09-05	1	0	0	0
2020-09-12	1	0	0	0
2020-09-19	1	0	0	0
2020-09-26	0.999307	0.000692521	0	0
2020-10-03	0.999021	0.000978953	0	0
2020-10-10	0.999713	0.000287356	0	0
2020-10-17	0.998809	0.00119104	0	0
2020-10-24	0.995144	0.00485625	0	0
2020-10-31	0.992085	0.00791476	0	0
2020-11-07	0.979085	0.0209152	0	0
2020-11-14	0.927185	0.0728149	0	0
2020-11-21	0.924383	0.075617	0	0
2020-11-28	0.833682	0.166318	0	0
2020-12-05	0.732709	0.267291	0	0
2020-12-12	0.60131	0.39869	0	0
2020-12-19	0.37927	0.62073	0	0
2020-12-26	0.353451	0.646549	0	0
2021-01-02	0.213429	0.786571	0	0
2021-01-09	0.200462	0.799538	0	0
2021-01-16	0.173507	0.826493	0	0
2021-01-23	0.11666	0.88334	0	0
2021-01-30	0.0751771	0.924823	0	0
2021-02-06	0.0478691	0.952131	0	0
2021-02-13	0.0386431	0.961357	0	0
2021-02-20	0.0256133	0.974387	0	0
2021-02-27	0.0158053	0.984195	0	0
2021-03-06	0.0172275	0.982772	0	0
2021-03-13	0.0126149	0.987385	0	0
2021-03-20	0.0126961	0.987304	0	0
2021-03-27	0.0112723	0.988649	7.88271e-05	0
2021-04-03	0.0141844	0.98559	0.000225149	0
2021-04-10	0.0204082	0.97558	0.00401186	0
2021-04-17	0.0240081	0.963988	0.0120041	0
2021-04-24	0.0348558	0.92488	0.0402644	0
2021-05-01	0.0307037	0.857015	0.112281	0
2021-05-08	0.0257086	0.683366	0.290925	0
2021-05-15	0.0237421	0.499891	0.476367	0
2021-05-22	0.0121192	0.29774	0.690141	0
2021-05-29	0.00467672	0.169297	0.826026	0
2021-06-05	0.00280899	0.0742484	0.922943	0
2021-06-12	0.00267419	0.0443471	0.952979	0
2021-06-19	0.00136439	0.014521	0.984115	0
2021-06-26	0.00198476	0.00992379	0.988091	0
2021-07-03	0.00209276	0.00520362	0.992704	0
2021-07-10	0.00322368	0.00210526	0.994605	6.57895e-05
2021-07-17	0.00382394	0.000406802	0.995769	0
2021-07-24	0.00664875	0.000282925	0.993021	4.71542e-05
2021-07-31	0.00357517	0.000217998	0.996207	0
2021-08-07	0.00465716	4.15818e-05	0.995301	0
2021-08-14	0.00897758	8.50955e-05	0.990937	0
2021-08-21	0.00336883	0	0.996631	0
2021-08-28	0.00232283	0	0.997638	3.93701e-05
2021-09-04	0.00445835	3.91083e-05	0.995503	0
2021-09-11	0.00256229	0	0.997438	0
2021-09-18	0.00285871	0	0.997102	3.91604e-05
2021-09-25	0.00206161	0	0.997938	0
2021-10-02	0.00146327	0	0.998537	0
2021-10-09	0.00208979	0	0.99791	0
2021-10-16	0.00190324	0	0.998097	0
2021-10-23	0.000181317	0	0.999782	3.62634e-05
2021-10-30	0.000376861	0	0.999548	7.53721e-05
2021-11-06	0.00019919	0	0.999734	6.63967e-05
2021-11-13	0.000243099	0	0.999757	0
2021-11-20	0.000307298	0	0.999616	7.68246e-05
2021-11-27	0.000376355	0	0.999177	0.000446922
2021-12-04	0.000355225	0	0.992227	0.00741793
2021-12-11	0.000902035	0	0.876232	0.122866
2021-12-18	0.00248189	0	0.403095	0.594423
2021-12-25	0.00155002	0	0.173483	0.824967
2022-01-01	0.00181081	0	0.0427568	0.955432
2022-01-08	0.00436354	0	0.0168371	0.978799
2022-01-15	0.00423105	0	0.00746347	0.988305
2022-01-22	0.00355791	0	0.00260001	0.993842
2022-01-29	0.00390706	0	0.00101584	0.995077
2022-02-05	0.00457585	0	0.000469318	0.994955
2022-02-12	0.00419081	0	0.000362169	0.995447
2022-02-19	0.00398137	0	0.000379178	0.995639
2022-02-26	0.00590606	0	0.000173708	0.99392
2022-03-05	0.00581377	0	0	0.994186
2022-03-12	0.00689556	0	0.000143161	0.992961
2022-03-19	0.00846303	0	0.00011165	0.991425
2022-03-26	0.00802865	0	0.000167846	0.991804
2022-04-02	0.00728118	0	0	0.992719
2022-04-09	0.0107028	0	0	0.989297
2022-04-16	0.0104809	0	0	0.989519
2022-04-23	0.0165034	0	0	0.983497
2022-04-30	0.0120311	0	0	0.987969
2022-05-07	0.0117944	0	0	0.988206
2022-05-14	0.00901917	0	0	0.990981
2022-05-21	0.0102639	0	0	0.989736
2022-05-28	0.00403226	0	0	0.995968
2022-06-04	0.00801603	0	0	0.991984
2022-06-11	0.00935551	0	0	0.990644
