# Supplementary material for: Dynamics of SARS-CoV-2 infection hospitalisation and infection fatality ratios over 23 months in England
Source: PLoS Biol. 2023 May 25;21(5):e3002118. doi: 10.1371/journal.pbio.3002118 (PMC10212114; doi:10.1371/journal.pbio.3002118)
Supplement: S2 Data — (XLSX) [file pbio.3002118.s008.xlsx]

## Sheet: Fig345_Hosptilisations
	All ages	All ages	All ages	All ages	<65	<65	<65	<65	65+	65+	65+	65+
Date	Daily Hospitalisations	P-spline	P-spline Lower CrI	P-spline Upper CrI	Daily Hospitalisations	P-spline	P-spline Lower CrI	P-spline Upper CrI	Daily Hospitalisations	P-spline	P-spline Lower CrI	P-spline Upper CrI
2020-05-01	1078	1072.69	972.058	1183.46	349	347.363	308.155	390.887	729	721.253	651.138	792.419
2020-05-02	969	1044.69	965.077	1131.72	299	335.365	304.226	369.721	670	705.023	649.284	762.457
2020-05-03	1041	1016.87	951.65	1087.37	315	323.7	298.296	351.233	726	689.473	644.541	736.86
2020-05-04	1057	989.218	932.933	1049.59	346	312.263	290.377	335.535	711	674.536	635.687	715.894
2020-05-05	957	962.006	910.234	1017.48	318	300.913	281.111	322.372	639	660.104	623.652	699.091
2020-05-06	1037	935.4	886.081	988.3	347	289.663	271.255	310.552	690	645.978	610.611	684.774
2020-05-07	986	909.655	862.447	960.379	328	278.664	261.268	298.756	658	632.262	597.979	671.123
2020-05-08	732	884.972	839.661	933.741	217	268.101	251.411	286.946	515	619.078	585.699	657.135
2020-05-09	798	861.516	817.654	908.852	211	258.058	241.866	275.685	587	606.409	573.515	643.054
2020-05-10	756	839.491	796.527	885.892	192	248.591	232.863	265.408	564	594.168	561.657	629.346
2020-05-11	866	819.016	776.937	864.351	257	239.842	224.65	256.039	609	582.228	550.538	616.018
2020-05-12	843	800.077	759.319	843.922	238	231.894	217.341	247.445	605	570.561	540.179	602.795
2020-05-13	801	782.291	742.599	824.815	239	224.691	210.73	239.624	562	559.087	529.608	590.216
2020-05-14	762	765.177	725.913	807.068	219	218.131	204.637	232.565	543	547.574	518.186	579.011
2020-05-15	738	748.248	708.995	789.949	230	212.145	199.007	226.153	508	535.862	506.198	568.48
2020-05-16	670	731.081	692.239	772.162	171	206.642	193.853	220.261	499	523.938	494.333	557.03
2020-05-17	673	713.449	675.927	753.015	186	201.548	189.075	214.879	487	511.761	482.979	543.6
2020-05-18	730	695.44	659.596	733.233	242	196.748	184.399	210.256	488	499.252	471.738	528.898
2020-05-19	752	677.222	642.639	713.738	198	192.15	179.764	206.485	554	486.325	460.183	514.085
2020-05-20	729	658.973	625.021	694.739	192	187.738	175.293	203.066	537	472.954	447.912	499.666
2020-05-21	713	640.833	607.48	675.963	199	183.554	171.163	199.106	514	459.228	435.026	485.191
2020-05-22	638	622.911	590.609	657.078	167	179.602	167.464	194.176	471	445.249	421.839	470.183
2020-05-23	504	605.355	574.192	638.544	152	175.813	164.116	188.947	352	431.231	408.392	455.111
2020-05-24	497	588.309	558.026	620.846	138	172.111	160.941	184.15	359	417.375	394.88	440.604
2020-05-25	498	571.917	542.183	603.908	155	168.524	157.797	180.002	343	403.9	381.67	426.808
2020-05-26	578	556.247	527.089	587.441	174	165.14	154.653	176.304	404	390.985	369.339	413.384
2020-05-27	589	541.287	513.089	571.301	181	161.969	151.685	172.822	408	378.739	358.086	400.256
2020-05-28	570	526.814	499.641	555.687	186	158.92	148.823	169.55	384	366.968	347.231	387.589
2020-05-29	499	512.573	486.059	540.728	157	155.901	145.936	166.508	342	355.441	336.327	375.502
2020-05-30	464	498.354	472.192	526.114	112	152.856	142.923	163.538	352	343.907	325.257	363.699
2020-05-31	446	483.972	458.282	511.319	144	149.74	139.801	160.406	302	332.204	314.128	351.626
2020-06-01	522	469.282	444.451	495.954	167	146.498	136.564	157.023	355	320.275	303.089	338.987
2020-06-02	553	454.472	430.474	480.439	158	143.153	133.264	153.496	395	308.374	292.151	326.397
2020-06-03	488	439.765	416.191	465.147	182	139.735	129.948	149.908	306	296.798	281.314	314.43
2020-06-04	458	425.305	401.942	450.186	152	136.282	126.659	146.275	306	285.823	270.724	303.177
2020-06-05	378	411.179	388.351	435.395	140	132.844	123.477	142.543	238	275.675	260.711	292.551
2020-06-06	306	397.532	375.766	420.763	93	129.452	120.473	138.741	213	266.458	251.572	282.585
2020-06-07	323	384.564	363.846	406.756	105	126.151	117.606	135.054	218	258.056	243.259	273.537
2020-06-08	348	372.45	352.329	393.875	117	122.983	114.788	131.66	231	250.318	235.622	265.441
2020-06-09	397	361.311	341.371	382.284	136	119.993	112.002	128.619	261	243.164	228.658	258.005
2020-06-10	402	351.186	331.545	371.754	117	117.221	109.346	125.846	285	236.518	222.434	250.907
2020-06-11	330	342.094	323.1	362.022	110	114.683	106.912	123.235	220	230.265	216.888	244.089
2020-06-12	298	333.845	315.537	353.085	94	112.332	104.636	120.753	204	224.294	211.483	237.824
2020-06-13	265	326.165	308.297	344.942	94	110.118	102.456	118.426	171	218.536	205.742	232.004
2020-06-14	306	318.797	301.172	337.382	92	107.989	100.361	116.22	214	212.846	199.656	226.326
2020-06-15	365	311.509	294.192	329.891	128	105.893	98.359	113.996	237	207.026	193.688	220.386
2020-06-16	354	304.142	287.38	322.097	109	103.798	96.4431	111.694	245	200.977	188.097	213.967
2020-06-17	334	296.655	280.377	314.08	126	101.674	94.5235	109.354	208	194.808	182.588	207.317
2020-06-18	312	289.028	272.977	306.021	105	99.4864	92.5045	107.02	207	188.639	176.917	200.721
2020-06-19	253	281.223	265.257	297.889	92	97.2062	90.3585	104.665	161	182.51	171.171	194.35
2020-06-20	184	273.183	257.42	289.548	55	94.8117	88.102	102.167	129	176.446	165.604	188.136
2020-06-21	215	264.904	249.572	280.821	76	92.2991	85.7473	99.4443	139	170.506	160.233	181.842
2020-06-22	318	256.353	241.497	271.796	121	89.6801	83.2739	96.5595	197	164.634	154.737	175.457
2020-06-23	275	247.489	233.062	262.521	105	86.9632	80.6561	93.5816	170	158.742	148.948	169.078
2020-06-24	262	238.292	224.294	252.922	91	84.1511	77.9122	90.5551	171	152.698	142.95	162.664
2020-06-25	256	228.75	215.328	242.851	90	81.2492	75.1104	87.4804	166	146.4	136.867	156.132
2020-06-26	248	218.914	206.204	232.368	90	78.2764	72.2986	84.3604	158	139.872	130.735	149.342
2020-06-27	209	209.007	196.91	221.862	79	75.2864	69.4984	81.2641	130	133.281	124.546	142.476
2020-06-28	155	199.214	187.521	211.659	54	72.3265	66.7224	78.2342	101	126.783	118.33	135.714
2020-06-29	172	189.685	178.31	201.898	61	69.4431	63.9985	75.2702	111	120.49	112.249	129.183
2020-06-30	188	180.586	169.573	192.539	66	66.6697	61.3797	72.3538	122	114.494	106.484	122.889
2020-07-01	196	172.03	161.469	183.493	78	64.0338	58.9215	69.4893	118	108.847	101.144	116.901
2020-07-02	149	164.021	153.898	174.906	58	61.5357	56.5986	66.748	91	103.521	96.1499	111.345
2020-07-03	146	156.544	146.772	166.941	54	59.1721	54.3926	64.2021	92	98.4795	91.4423	106.28
2020-07-04	120	149.588	140.085	159.625	44	56.9465	52.3111	61.8623	76	93.709	86.9962	101.522
2020-07-05	131	143.141	133.93	152.853	40	54.8611	50.3866	59.6828	91	89.2303	82.8096	96.8887
2020-07-06	150	137.19	128.352	146.535	61	52.913	48.6269	57.6306	89	85.0584	78.8405	92.3573
2020-07-07	148	131.687	123.209	140.684	62	51.0893	46.9806	55.6906	86	81.1622	75.0328	88.0694
2020-07-08	141	126.572	118.377	135.298	53	49.3773	45.3917	53.8618	88	77.5201	71.4406	84.0974
2020-07-09	136	121.804	113.833	130.311	53	47.7517	43.8333	52.1342	83	74.128	68.156	80.4401
2020-07-10	104	117.353	109.605	125.628	42	46.1998	42.3179	50.4897	62	70.9954	65.2337	77.0431
2020-07-11	97	113.179	105.685	121.168	35	44.7069	40.8648	48.9288	62	68.1211	62.6276	73.8919
2020-07-12	72	109.264	101.962	116.998	34	43.2712	39.478	47.4756	38	65.4825	60.2278	71.0274
2020-07-13	137	105.574	98.3833	113.151	52	41.9015	38.1551	46.1179	85	63.0626	57.9879	68.4582
2020-07-14	122	102.087	94.9818	109.584	48	40.597	36.9035	44.8427	74	60.853	55.8929	66.1641
2020-07-15	116	98.804	91.8085	106.198	42	39.3654	35.7469	43.6091	74	58.8369	53.9865	64.0942
2020-07-16	114	95.7124	88.8788	102.904	43	38.2053	34.6885	42.4043	71	56.987	52.2739	62.1998
2020-07-17	83	92.8027	86.1426	99.7502	28	37.1093	33.7003	41.2356	55	55.2772	50.7128	60.4951
2020-07-18	48	90.0601	83.5414	96.7923	25	36.071	32.7525	40.1113	23	53.6895	49.2572	58.9431
2020-07-19	72	87.4763	81.0719	94.035	39	35.0853	31.8326	39.011	33	52.2078	47.8847	57.473
2020-07-20	86	85.0418	78.7847	91.457	41	34.1395	30.9481	37.9069	45	50.8331	46.6059	56.0004
2020-07-21	79	82.7468	76.7117	89.0323	31	33.2191	30.0955	36.8019	48	49.5521	45.4131	54.5057
2020-07-22	82	80.5761	74.7775	86.7531	32	32.3172	29.2641	35.7454	50	48.3429	44.2987	53.0443
2020-07-23	109	78.5145	72.9032	84.6159	34	31.4356	28.4425	34.7741	75	47.1813	43.2317	51.6616
2020-07-24	93	76.5479	71.0427	82.5704	34	30.5746	27.6308	33.8797	59	46.0565	42.2047	50.3624
2020-07-25	64	74.6581	69.2222	80.5734	27	29.7415	26.8375	33.0212	37	44.9671	41.2057	49.1341
2020-07-26	64	72.826	67.4621	78.6139	30	28.9397	26.0809	32.1688	34	43.9137	40.2241	47.954
2020-07-27	82	71.0473	65.7608	76.8011	37	28.1852	25.3573	31.3418	45	42.8938	39.2175	46.8521
2020-07-28	69	69.3199	64.1112	75.1793	29	27.4886	24.6731	30.5653	40	41.9026	38.1876	45.8382
2020-07-29	60	67.6566	62.5147	73.7319	25	26.8544	24.0476	29.8628	35	40.9375	37.1795	44.8998
2020-07-30	75	66.0861	61.0059	72.3463	25	26.2903	23.5038	29.241	50	39.997	36.2487	43.9914
2020-07-31	55	64.6176	59.6086	70.9111	24	25.8008	23.0592	28.6983	31	39.0685	35.4226	43.0775
2020-08-01	50	63.2388	58.31	69.4032	20	25.3805	22.6822	28.2372	30	38.1429	34.645	42.1494
2020-08-02	57	61.9354	57.0761	67.8455	18	25.0214	22.3511	27.8579	39	37.2111	33.8498	41.1979
2020-08-03	74	60.6926	55.9129	66.2929	23	24.7155	22.0635	27.5398	51	36.262	33.0074	40.1943
2020-08-04	58	59.4977	54.8265	64.7899	25	24.4523	21.8311	27.2681	33	35.2864	32.1042	39.1143
2020-08-05	60	58.3397	53.8087	63.361	29	24.2241	21.6632	27.022	31	34.2735	31.1467	37.9544
2020-08-06	52	57.2158	52.805	62.0517	25	24.0295	21.5325	26.8132	27	33.2279	30.1351	36.7567
2020-08-07	60	56.1251	51.77	60.852	21	23.8751	21.4027	26.655	39	32.1601	29.0796	35.5685
2020-08-08	56	55.0688	50.7043	59.7437	22	23.7636	21.2644	26.5409	34	31.0746	28.0107	34.3909
2020-08-09	53	54.0451	49.668	58.6923	19	23.6931	21.1348	26.4622	34	29.9805	26.9643	33.2095
2020-08-10	50	53.0518	48.6847	57.6651	16	23.6572	21.0372	26.4013	34	28.8911	25.96	32.0237
2020-08-11	63	52.0882	47.7553	56.6814	34	23.6479	20.9704	26.3617	29	27.8241	24.9942	30.8709
2020-08-12	51	51.1608	46.8684	55.7706	27	23.6575	20.9332	26.3487	24	26.7967	24.0613	29.7692
2020-08-13	60	50.2803	46.0324	54.9164	25	23.6813	20.9327	26.3631	35	25.8266	23.1719	28.7276
2020-08-14	55	49.4514	45.2751	54.0745	27	23.7152	20.9698	26.3936	28	24.9271	22.3428	27.7402
2020-08-15	38	48.6822	44.6051	53.2319	24	23.7563	21.0398	26.4333	14	24.1124	21.5933	26.8164
2020-08-16	39	47.9904	44.0161	52.4441	23	23.8081	21.1409	26.4988	16	23.3936	20.9281	25.9974
2020-08-17	46	47.3932	43.4906	51.7571	23	23.8749	21.2655	26.5941	23	22.7863	20.3629	25.3228
2020-08-18	56	46.9069	43.0506	51.2116	27	23.963	21.4189	26.712	29	22.3056	19.9117	24.8199
2020-08-19	58	46.546	42.7213	50.7819	42	24.0773	21.5999	26.843	16	21.9686	19.5942	24.4853
2020-08-20	45	46.3305	42.531	50.4844	25	24.2297	21.7974	26.9844	20	21.7872	19.424	24.3168
2020-08-21	49	46.274	42.4732	50.3678	19	24.4278	21.9957	27.1569	30	21.7606	19.3892	24.3189
2020-08-22	25	46.3958	42.5571	50.4821	12	24.672	22.1981	27.4039	13	21.8905	19.4901	24.4946
2020-08-23	44	46.7176	42.819	50.8491	34	24.9571	22.4241	27.7619	10	22.1784	19.7339	24.8444
2020-08-24	41	47.2692	43.2989	51.4643	17	25.2852	22.7106	28.2508	24	22.6291	20.1432	25.3592
2020-08-25	60	48.0776	44.0359	52.3257	32	25.6704	23.0729	28.8759	28	23.252	20.7315	26.0297
2020-08-26	52	49.1731	45.0307	53.4915	32	26.1384	23.5122	29.638	20	24.0537	21.4882	26.8698
2020-08-27	69	50.5827	46.2914	55.0194	27	26.7132	24.0357	30.5391	42	25.0396	22.405	27.8986
2020-08-28	44	52.3434	47.8749	56.9486	26	27.417	24.6719	31.5723	18	26.2149	23.4884	29.1355
2020-08-29	52	54.4941	49.8632	59.2926	30	28.2744	25.4541	32.7202	22	27.5868	24.7635	30.5988
2020-08-30	38	57.0837	52.3342	62.0783	14	29.3094	26.4134	33.9794	24	29.1735	26.2636	32.2989
2020-08-31	52	60.1533	55.2752	65.3488	22	30.5414	27.554	35.3293	30	30.9991	27.9985	34.2695
2020-09-01	58	63.7481	58.6749	69.1815	21	31.9886	28.8819	36.7831	37	33.0945	29.9726	36.539
2020-09-02	79	67.9131	62.5841	73.6059	37	33.6699	30.4242	38.3522	42	35.4933	32.2078	39.136
2020-09-03	69	72.6981	67.1074	78.63	38	35.6108	32.2226	40.0753	31	38.2323	34.7446	42.0715
2020-09-04	67	78.1453	72.313	84.2777	31	37.83	34.3158	42.0383	36	41.3403	37.6407	45.3655
2020-09-05	94	84.273	78.187	90.6629	38	40.3233	36.6923	44.358	56	44.8225	40.9042	49.0475
2020-09-06	85	91.0714	84.6854	97.8625	40	43.0751	39.3296	47.1337	45	48.6721	44.5296	53.1608
2020-09-07	84	98.5381	91.7852	105.855	44	46.0765	42.2015	50.3058	40	52.8823	48.4821	57.6845
2020-09-08	100	106.654	99.4982	114.508	53	49.341	45.2765	53.7834	47	57.4265	52.7491	62.5561
2020-09-09	137	115.378	107.798	123.69	63	52.8708	48.5206	57.525	74	62.2755	57.3055	67.7114
2020-09-10	143	124.68	116.612	133.429	67	56.6632	51.9266	61.5688	76	67.4087	62.1038	73.1767
2020-09-11	135	134.5	125.882	143.764	69	60.7192	55.5461	65.9451	66	72.7847	67.0875	78.9837
2020-09-12	143	144.763	135.529	154.607	51	65.0438	59.4293	70.643	92	78.3591	72.2504	85.0821
2020-09-13	153	155.366	145.552	165.802	62	69.6416	63.6568	75.5967	91	84.0876	77.5917	91.2906
2020-09-14	171	166.199	155.911	177.178	77	74.5087	68.2692	80.7394	94	89.9261	83.0965	97.443
2020-09-15	194	177.196	166.464	188.768	89	79.6078	73.2024	86.0701	105	95.8362	88.692	103.598
2020-09-16	183	188.274	177.012	200.529	81	84.8776	78.3387	91.5807	102	101.758	94.2984	109.811
2020-09-17	199	199.354	187.447	212.331	99	90.2375	83.544	97.2243	100	107.65	99.8452	116.061
2020-09-18	205	210.341	197.823	223.884	106	95.6021	88.7249	102.868	99	113.474	105.369	122.251
2020-09-19	204	221.149	208.118	235.025	87	100.889	93.8143	108.385	117	119.186	110.909	128.239
2020-09-20	236	231.759	218.227	245.968	112	106.052	98.7835	113.746	124	124.813	116.375	134.07
2020-09-21	275	242.138	228.006	256.915	115	111.051	103.578	118.955	160	130.397	121.662	139.825
2020-09-22	268	252.301	237.49	267.804	128	115.852	108.167	124.03	140	135.985	126.759	145.591
2020-09-23	314	262.278	246.857	278.39	151	120.422	112.55	128.908	163	141.597	131.84	151.371
2020-09-24	288	272.159	256.344	288.656	137	124.777	116.733	133.575	151	147.274	137.107	157.263
2020-09-25	274	282.209	266.019	299.079	125	129.007	120.719	138.153	149	153.182	142.698	163.586
2020-09-26	245	292.753	276.018	310.185	109	133.231	124.566	142.761	136	159.545	148.721	170.632
2020-09-27	241	304.141	286.682	322.301	116	137.571	128.468	147.468	125	166.628	155.405	178.555
2020-09-28	308	316.794	298.677	335.638	142	142.16	132.714	152.296	166	174.747	163.066	187.396
2020-09-29	310	331.024	312.504	350.375	131	147.098	137.458	157.363	179	184.14	171.909	197.261
2020-09-30	328	346.843	327.948	366.745	140	152.38	142.593	162.823	188	194.823	181.884	208.258
2020-10-01	368	364.222	344.711	384.974	160	158.003	147.955	168.731	208	206.775	192.919	220.486
2020-10-02	371	383.096	362.657	404.943	156	163.946	153.506	175.077	215	219.936	205.011	234.016
2020-10-03	386	403.349	381.95	426.26	171	170.175	159.343	181.696	215	234.198	218.479	248.779
2020-10-04	478	424.873	402.658	448.628	194	176.653	165.568	188.492	284	249.437	233.496	264.791
2020-10-05	472	447.626	424.542	472.307	178	183.371	172.095	195.524	294	265.586	249.737	282.184
2020-10-06	524	471.536	447.234	497.441	199	190.323	178.76	202.855	325	282.589	266.608	300.928
2020-10-07	491	496.497	470.672	523.88	218	197.496	185.502	210.443	273	300.412	283.77	320.41
2020-10-08	513	522.406	495.069	551.059	203	204.877	192.358	218.169	310	318.973	301.29	339.755
2020-10-09	544	549.144	520.694	578.729	203	212.429	199.416	225.988	341	338.093	319.364	358.631
2020-10-10	515	576.686	547.055	607.457	182	220.188	206.698	234.08	333	357.626	337.82	377.913
2020-10-11	610	605.069	573.737	637.757	238	228.236	214.248	242.573	372	377.495	356.456	398.398
2020-10-12	654	634.297	600.971	669.256	229	236.657	222.182	251.526	425	397.743	375.245	420.03
2020-10-13	750	664.435	629.465	701.342	304	245.532	230.701	260.916	446	418.426	394.53	442.196
2020-10-14	682	695.512	659.652	733.571	248	254.917	239.869	270.731	434	439.545	414.917	464.574
2020-10-15	789	727.608	690.937	766.46	272	264.773	249.454	281.149	517	461.2	436.204	487.517
2020-10-16	615	760.83	722.807	800.768	241	275.075	259.241	292.202	374	483.569	457.906	511.402
2020-10-17	741	795.198	755.316	836.879	257	285.781	269.216	303.714	484	506.861	480.027	536.213
2020-10-18	844	830.782	789.224	874.472	313	296.805	279.57	315.422	531	531.258	503.28	561.675
2020-10-19	842	867.521	824.87	912.907	313	308.05	290.352	327.111	529	556.756	528.066	587.658
2020-10-20	924	905.127	861.292	952.288	307	319.437	301.294	338.912	617	583.029	553.573	614.568
2020-10-21	978	943.092	897.305	992.754	356	330.858	312.1	350.924	622	609.719	578.847	642.557
2020-10-22	983	980.839	932.596	1033.35	325	342.214	322.717	363.029	658	636.418	603.525	671
2020-10-23	984	1017.75	967.487	1072.5	328	353.368	333.25	374.82	656	662.583	627.913	698.7
2020-10-24	982	1053.34	1001.91	1109.2	313	364.2	343.683	385.938	669	687.762	652.127	724.912
2020-10-25	1152	1087.27	1034.63	1143.94	396	374.618	353.686	396.526	756	711.777	675.656	749.928
2020-10-26	1256	1119.24	1064.73	1177.33	473	384.488	363.02	406.717	783	734.639	697.832	773.962
2020-10-27	1160	1148.88	1092.25	1209.05	429	393.67	371.662	416.413	731	756.277	718.229	796.78
2020-10-28	1227	1175.91	1117.92	1237.89	431	402.031	379.628	425.31	796	776.484	737.045	817.924
2020-10-29	1316	1200.46	1142.06	1263.4	443	409.582	386.95	433.206	873	795.162	754.565	837.78
2020-10-30	1073	1223.27	1164.19	1287.04	368	416.533	393.655	440.522	705	812.518	770.58	857.371
2020-10-31	1219	1245.16	1184.32	1310.49	393	423.117	399.77	447.712	826	828.807	784.96	876.769
2020-11-01	1254	1266.94	1203.9	1334.35	410	429.587	405.671	454.98	844	844.161	798.397	894.946
2020-11-02	1320	1289.57	1224.85	1358.55	463	436.291	411.869	462.247	857	858.863	812.118	910.785
2020-11-03	1230	1313.67	1247.87	1383.48	396	443.368	418.584	469.598	834	873.178	826.77	924.311
2020-11-04	1372	1338.83	1271.76	1409.88	477	450.72	425.498	477.376	895	887.561	841.469	937.382
2020-11-05	1328	1364.42	1295.6	1437.81	418	458.225	432.341	485.735	910	902.496	855.329	952.003
2020-11-06	1171	1390.16	1319.43	1465.97	402	465.782	439.152	494.329	769	918.256	868.926	968.707
2020-11-07	1302	1415.58	1343.65	1492.35	458	473.312	446.176	502.541	844	935.16	884.58	986.466
2020-11-08	1473	1440.02	1367.95	1515.78	471	480.663	453.387	509.842	1002	953.071	903.302	1004.3
2020-11-09	1536	1462.35	1390.06	1537.01	506	487.498	460.181	516.303	1030	970.741	922.548	1021.72
2020-11-10	1574	1481.39	1407.91	1556.81	508	493.454	465.955	522.183	1066	986.887	939.352	1038.27
2020-11-11	1686	1495.98	1420.98	1573.88	558	498.186	470.386	527.239	1128	999.946	951.846	1052.39
2020-11-12	1640	1505.18	1429.55	1584.84	559	501.372	473.35	530.885	1081	1008.22	959.415	1061.55
2020-11-13	1410	1508.39	1433.57	1588.03	489	502.823	474.653	532.553	921	1010.76	962.137	1064.04
2020-11-14	1385	1505.76	1432.15	1584.5	480	502.541	474.09	532.294	905	1007.84	959.995	1060.69
2020-11-15	1467	1497.51	1424.66	1575.73	488	500.54	471.711	530.349	979	1000.1	952.889	1052.6
2020-11-16	1560	1483.95	1411.49	1561.71	494	496.858	467.819	526.615	1066	988.146	941.421	1040.15
2020-11-17	1491	1465.53	1393.78	1541.94	500	491.467	462.881	520.967	991	972.654	926.621	1023.56
2020-11-18	1568	1442.86	1372.54	1516.83	542	484.541	457.017	513.443	1026	954.467	909.224	1003.78
2020-11-19	1479	1416.93	1348.25	1489.02	497	476.492	449.976	504.793	982	934.732	889.591	982.859
2020-11-20	1316	1388.8	1321.45	1460.54	430	467.684	441.672	495.527	886	914.444	868.827	962.378
2020-11-21	1252	1359.63	1293.29	1431.4	426	458.446	432.537	485.943	826	894.628	848.687	943.011
2020-11-22	1333	1330.51	1265.58	1401.34	463	449.037	423.363	476.01	870	876.218	830.705	924.608
2020-11-23	1383	1302.44	1239.58	1371.09	500	439.743	414.756	465.89	883	859.837	815.443	907.666
2020-11-24	1275	1276.62	1215.31	1343.41	434	430.909	406.748	456.298	841	845.636	802.411	893.354
2020-11-25	1414	1254.01	1193.09	1320.37	472	422.908	399.27	447.774	942	833.807	791.3	881.947
2020-11-26	1195	1235.66	1174.4	1302.79	394	416.041	392.561	440.618	801	824.695	782.4	873.292
2020-11-27	1055	1222.48	1161.44	1290.23	364	410.575	387.182	434.983	691	818.571	776.341	866.834
2020-11-28	1065	1215.1	1155.13	1282.79	319	406.644	383.43	431.003	746	815.597	773.735	862.288
2020-11-29	1215	1213.41	1154.26	1280.9	397	404.243	381.084	428.833	818	815.836	774.321	860.679
2020-11-30	1215	1217.35	1157.54	1284.99	383	403.329	380.021	428.437	832	819.316	777.732	863.215
2020-12-01	1249	1226.82	1165.3	1294.67	426	403.905	380.378	429.484	823	826.217	784.139	870.721
2020-12-02	1258	1241.68	1178.89	1309.19	413	405.963	382.362	431.615	845	836.882	794.376	882.683
2020-12-03	1335	1261.7	1198.67	1328.27	439	409.528	386.017	434.901	896	851.491	808.718	898.039
2020-12-04	1207	1286.34	1223.3	1352.5	399	414.609	390.933	439.755	808	869.659	826.047	916.508
2020-12-05	1173	1315.06	1251.29	1381.88	375	421.199	397.037	446.489	798	890.852	845.552	938.125
2020-12-06	1311	1347.22	1282.07	1415.73	405	429.303	404.549	455.216	906	914.456	867.28	962.627
2020-12-07	1465	1382.23	1315.67	1452.21	460	438.946	413.901	465.505	1005	939.772	891.446	989.197
2020-12-08	1528	1419.56	1351.42	1490.52	500	450.202	425.146	477.072	1028	966.256	917.611	1016.99
2020-12-09	1550	1458.59	1388.23	1531.44	509	463.109	437.727	490.102	1041	993.407	944.124	1045.72
2020-12-10	1523	1498.67	1425.21	1574.75	489	477.504	451.244	505.025	1034	1020.62	969.677	1074.85
2020-12-11	1447	1539.18	1462.39	1619.45	482	493.208	465.732	521.98	965	1047.17	993.746	1103.14
2020-12-12	1586	1579.47	1500.44	1662.89	483	510.109	481.494	540.408	1103	1072.2	1016.5	1128.7
2020-12-13	1576	1619.15	1539.32	1704.14	522	528.198	498.732	559.776	1054	1095.23	1038.01	1151.22
2020-12-14	1736	1658.36	1578.28	1744.64	551	547.581	517.235	580.337	1185	1116.14	1058.01	1172.32
2020-12-15	1730	1697.41	1616.93	1786.1	544	568.384	536.842	602.489	1186	1134.96	1076.44	1193.05
2020-12-16	1796	1736.69	1655.53	1828.6	582	590.712	557.793	626.235	1214	1151.98	1093.44	1212.93
2020-12-17	1873	1776.8	1695.25	1871.06	645	614.654	580.605	651.351	1228	1167.78	1109.34	1230.63
2020-12-18	1672	1818.59	1736.32	1913.43	598	640.343	605.67	677.838	1074	1183.23	1123.7	1246.25
2020-12-19	1812	1863.13	1778.07	1958.57	658	667.921	632.528	706.423	1154	1199.42	1137.43	1261.82
2020-12-20	1976	1911.52	1821.33	2009.26	749	697.583	660.761	737.584	1227	1216.96	1152.41	1279.66
2020-12-21	2114	1964.89	1868.8	2066.83	783	729.451	690.627	771.475	1331	1237.07	1170.62	1301.77
2020-12-22	2203	2024.72	1924.18	2130.94	824	763.72	722.869	807.921	1379	1261.19	1194.05	1327.89
2020-12-23	1962	2092.41	1989.51	2201.94	746	800.485	757.909	846.643	1216	1290.33	1223.61	1358.74
2020-12-24	1783	2168.27	2062.98	2280.5	689	839.65	795.167	887.843	1094	1324.93	1258.47	1395.96
2020-12-25	1934	2252.6	2143.46	2368.15	773	881.072	834.149	931.772	1161	1365.92	1298.36	1440.06
2020-12-26	2283	2345.68	2231.26	2465.56	888	924.645	874.936	978.154	1395	1414	1343.87	1491.05
2020-12-27	2565	2447.47	2328.58	2572.31	1071	970.091	917.844	1026	1494	1469.43	1396.89	1548.38
2020-12-28	2771	2557.77	2435.62	2687.03	1100	1017	962.601	1074.71	1671	1532.14	1458.28	1612.84
2020-12-29	2859	2675.42	2549.41	2809.67	1134	1064.79	1008.11	1124.52	1725	1601.57	1525.64	1685.5
2020-12-30	2838	2798.9	2666.87	2939.74	1162	1112.82	1053.39	1175.11	1676	1676.8	1597.61	1765.75
2020-12-31	2526	2926.07	2786.94	3074.95	1004	1160.27	1097.94	1225.69	1522	1756.77	1673.5	1851.66
2021-01-01	3010	3054.44	2909.36	3209.78	1141	1206.28	1141.9	1274.17	1869	1840.2	1752.61	1939.61
2021-01-02	3145	3181.56	3031.57	3340.87	1201	1249.99	1184.71	1319.32	1944	1925.39	1833.27	2026.62
2021-01-03	3351	3304.64	3148.25	3468.15	1353	1290.73	1224.51	1361.47	1998	2009.93	1912.36	2112.9
2021-01-04	3587	3420.48	3255.79	3591.27	1400	1327.94	1259.75	1400.57	2187	2090.72	1987.87	2198.5
2021-01-05	3693	3525.6	3353.1	3705.3	1447	1360.88	1289.95	1435.61	2246	2164.97	2058.2	2279.75
2021-01-06	3967	3616.81	3440.62	3802.58	1561	1388.95	1315.63	1464.83	2406	2229.78	2121.45	2348.82
2021-01-07	3849	3692.38	3516.03	3879.19	1467	1411.57	1337.15	1488.11	2382	2283.31	2175.05	2401.82
2021-01-08	3548	3751.54	3573.82	3937.8	1322	1428.88	1353.91	1506.4	2226	2325.1	2215.99	2441.66
2021-01-09	3718	3793.94	3611.11	3982.04	1384	1441.15	1365.42	1520.49	2334	2354.38	2243.01	2472.2
2021-01-10	3571	3819.27	3630.21	4010.97	1267	1448.83	1372.35	1530.26	2304	2370.75	2256.56	2493.24
2021-01-11	3894	3827.54	3637.76	4020.51	1515	1452.3	1375.82	1534.72	2379	2375.14	2258.97	2500.83
2021-01-12	4134	3819.4	3634.5	4009.69	1593	1451.89	1376.22	1533.7	2541	2368.56	2251.69	2492.05
2021-01-13	3838	3796.5	3616.79	3983.37	1470	1447.65	1372.31	1528.46	2368	2351.47	2234.74	2470.42
2021-01-14	3678	3760.12	3583.58	3945.65	1444	1439.49	1363.83	1519.84	2234	2324.48	2208.5	2441.12
2021-01-15	3288	3711.36	3536.2	3897.98	1256	1427.45	1351.37	1507.77	2032	2288.49	2174.66	2404.83
2021-01-16	3566	3651.79	3478.79	3839.51	1381	1411.53	1336.18	1490.91	2185	2244.91	2135.78	2359.36
2021-01-17	3423	3582.7	3413.66	3769.96	1263	1391.91	1318.6	1469.05	2160	2195.29	2092.23	2304.91
2021-01-18	3711	3505.4	3339.63	3692.37	1397	1368.69	1297.61	1443.52	2314	2140.73	2042.29	2246.23
2021-01-19	3767	3420.95	3256.72	3606.73	1510	1342.03	1272.39	1415.49	2257	2082.15	1985.82	2185.86
2021-01-20	3676	3330.35	3167.97	3512.94	1471	1312.23	1243.28	1384.93	2205	2020.42	1924.52	2124.01
2021-01-21	3232	3234.57	3077.03	3408.6	1303	1279.48	1211.52	1350.71	1929	1956.75	1860.74	2058.62
2021-01-22	3013	3134.75	2984.82	3297.81	1274	1244.19	1177.73	1312.89	1739	1892.31	1795.63	1989.96
2021-01-23	2780	3032.49	2889.7	3187.82	1052	1206.92	1142.28	1273.29	1728	1827.99	1729.66	1921.87
2021-01-24	2824	2929.51	2791.47	3083.16	1134	1168.29	1105.38	1233.25	1690	1764.26	1664.94	1857.03
2021-01-25	2649	2827.85	2692.67	2981.04	1098	1128.89	1067.86	1192.82	1551	1701.72	1604.43	1794.39
2021-01-26	2799	2729.08	2597.57	2877.98	1111	1089.34	1030.77	1151.63	1688	1641.26	1550.76	1731.69
2021-01-27	2742	2633.49	2507.4	2773.92	1104	1050.08	993.913	1109.97	1638	1583.23	1502.88	1668.89
2021-01-28	2719	2540.27	2419.25	2672	1087	1011.42	956.677	1069.25	1632	1527.56	1455.74	1607.79
2021-01-29	2379	2448.73	2330.91	2574.44	961	973.392	919.205	1029.6	1418	1473.6	1405.64	1549.66
2021-01-30	2194	2358.2	2242.69	2480.01	835	935.998	882.756	990.779	1359	1420.3	1352.97	1494.03
2021-01-31	2183	2268.17	2156.85	2385.35	850	899.291	848.404	952.015	1333	1366.89	1300.35	1439.09
2021-02-01	2347	2178.96	2073.53	2290.15	969	863.631	816.158	913.557	1378	1313.22	1249.19	1383.65
2021-02-02	2222	2091.41	1991.19	2197.33	817	829.436	785.045	876.705	1405	1259.91	1199.22	1328.79
2021-02-03	2096	2006.5	1909.07	2108.86	795	796.982	754.533	842.38	1301	1207.63	1150.04	1275.23
2021-02-04	1906	1924.72	1828.8	2024.23	758	766.378	725.239	810.678	1148	1156.99	1101.95	1222.7
2021-02-05	1756	1846.53	1753.58	1942.29	721	737.827	698.188	780.989	1035	1108.36	1055.76	1170.24
2021-02-06	1679	1772.23	1683.82	1863.3	661	711.361	673.415	752.984	1018	1062.01	1011.59	1118.46
2021-02-07	1670	1701.98	1617.78	1788.81	699	686.764	650.331	726.804	971	1017.88	968.951	1069.29
2021-02-08	1735	1635.85	1554.57	1719.71	726	663.816	628.418	702.498	1009	975.9	927.769	1023.92
2021-02-09	1531	1573.86	1494.76	1655.56	617	642.324	607.618	679.749	914	935.972	888.704	982.214
2021-02-10	1535	1516	1439.62	1594.77	606	622.093	588.264	658.01	929	898.138	852.606	943.086
2021-02-11	1440	1461.67	1388.89	1536.86	612	602.955	570.243	637.192	828	862.269	819.013	905.901
2021-02-12	1318	1410	1340.63	1482.27	536	584.716	553.099	617.579	782	827.95	786.532	870.23
2021-02-13	1240	1360.23	1293.4	1430.7	527	567.224	536.526	599.309	713	794.65	754.477	835.652
2021-02-14	1364	1311.73	1246.64	1380.89	584	550.332	520.509	581.977	780	761.895	722.888	801.389
2021-02-15	1322	1263.91	1200.92	1331.03	534	533.962	505.23	565.007	788	729.248	692.123	766.904
2021-02-16	1311	1216.34	1156.17	1280.77	559	517.999	490.457	548.024	752	696.641	661.937	732.537
2021-02-17	1233	1168.95	1111.46	1230.86	523	502.244	475.685	531.193	710	664.268	631.56	698.975
2021-02-18	1149	1121.71	1066.27	1181.87	476	486.503	460.536	514.651	673	632.376	600.948	666.274
2021-02-19	1068	1074.68	1020.96	1133.1	457	470.626	445.049	498.158	611	601.165	570.581	633.975
2021-02-20	897	1027.85	976.424	1083.6	411	454.512	429.414	481.149	486	570.69	541.533	601.715
2021-02-21	1005	981.442	932.826	1033.81	447	438.128	413.668	463.656	558	541.046	513.828	569.905
2021-02-22	966	935.798	889.855	985.132	456	421.543	397.726	446.108	510	512.471	486.723	539.718
2021-02-23	976	891.257	847.394	938.556	474	404.869	381.746	428.735	502	485.122	460.084	511.455
2021-02-24	874	848.196	805.973	893.954	407	388.226	365.909	411.422	467	459.096	434.529	484.778
2021-02-25	832	806.842	766.37	850.742	404	371.747	350.45	393.942	428	434.423	410.796	459.186
2021-02-26	718	767.405	728.883	809.041	320	355.569	335.458	376.586	398	411.191	389.009	434.599
2021-02-27	624	730.021	693.248	769.495	282	339.89	320.751	359.955	342	389.436	368.76	411.397
2021-02-28	662	694.719	659.423	732.39	311	324.907	306.378	344.49	351	369.188	349.703	389.84
2021-03-01	704	661.542	627.659	697.59	333	310.757	292.642	330.183	371	350.402	331.891	369.912
2021-03-02	683	630.561	598.247	664.748	305	297.548	279.916	316.838	378	333.019	315.491	351.431
2021-03-03	607	601.756	571.128	633.957	285	285.297	268.258	304.303	322	316.944	300.328	334.454
2021-03-04	596	575.001	545.689	605.711	278	273.91	257.419	292.471	318	302.069	286.077	319.112
2021-03-05	487	550.162	521.654	580.073	238	263.269	247.218	281.273	249	288.293	272.522	305.192
2021-03-06	528	527.188	499.295	556.578	233	253.264	237.689	270.539	295	275.513	259.751	292.221
2021-03-07	461	505.959	478.958	534.409	228	243.776	228.931	260.178	233	263.616	248.087	279.789
2021-03-08	501	486.286	460.556	513.283	260	234.722	220.733	250.205	241	252.488	237.558	267.852
2021-03-09	483	467.867	443.311	493.416	210	226.089	212.793	240.752	273	242.038	227.784	256.606
2021-03-10	494	450.403	426.699	474.847	239	217.858	204.994	231.885	255	232.183	218.502	246.126
2021-03-11	449	433.594	410.599	457.24	223	209.985	197.425	223.484	226	222.853	209.588	236.363
2021-03-12	386	417.233	395.108	440.161	201	202.428	190.227	215.403	185	213.989	201.104	227.126
2021-03-13	385	401.26	380.133	423.435	194	195.165	183.427	207.559	191	205.531	193.05	218.229
2021-03-14	354	385.775	365.49	407.313	178	188.179	176.876	200.127	176	197.428	185.295	209.745
2021-03-15	429	370.865	351.177	391.926	206	181.467	170.451	193.172	223	189.625	177.814	201.674
2021-03-16	364	356.591	337.381	377.204	172	175.025	164.179	186.593	192	182.075	170.632	193.881
2021-03-17	342	342.987	324.417	362.879	164	168.861	158.226	180.194	178	174.738	163.862	186.141
2021-03-18	351	330.04	312.266	349.037	171	162.954	152.596	173.958	180	167.607	157.43	178.485
2021-03-19	283	317.646	300.632	335.96	147	157.284	147.237	167.986	136	160.712	151.116	171.18
2021-03-20	287	305.765	289.311	323.729	140	151.841	142.099	162.344	147	154.081	144.763	164.294
2021-03-21	279	294.371	278.354	312.056	143	146.63	137.204	156.915	136	147.731	138.512	157.768
2021-03-22	294	283.471	267.93	300.639	144	141.649	132.582	151.62	150	141.659	132.592	151.387
2021-03-23	293	273.013	258.018	289.399	152	136.908	128.14	146.491	141	135.843	127.091	145.11
2021-03-24	275	262.976	248.439	278.597	139	132.404	123.813	141.675	136	130.271	121.887	139.062
2021-03-25	288	253.324	239.176	268.378	142	128.124	119.596	137.26	146	124.925	116.879	133.316
2021-03-26	245	244.056	230.305	258.666	122	124.073	115.594	133.164	123	119.797	112.064	127.872
2021-03-27	216	235.172	221.903	249.329	105	120.255	111.924	129.239	111	114.884	107.451	122.67
2021-03-28	221	226.723	213.868	240.475	107	116.672	108.617	125.459	114	110.215	103.044	117.72
2021-03-29	206	218.816	206.122	232.313	109	113.321	105.567	121.896	97	105.831	98.8192	113.106
2021-03-30	217	211.515	198.738	224.891	119	110.206	102.698	118.597	98	101.759	94.8349	108.865
2021-03-31	225	204.861	191.991	218.1	120	107.332	99.9869	115.54	105	98.0189	91.2172	104.959
2021-04-01	180	198.879	186.184	211.824	91	104.707	97.4858	112.667	89	94.6379	88.054	101.351
2021-04-02	178	193.528	181.285	206.03	88	102.294	95.184	109.97	90	91.6134	85.2749	98.046
2021-04-03	179	188.677	176.931	200.768	91	100.019	93.0019	107.49	88	88.9036	82.6928	95.1053
2021-04-04	156	184.216	172.855	196.009	85	97.8271	90.8738	105.224	71	86.4679	80.2406	92.5549
2021-04-05	188	180.039	168.94	191.636	100	95.6723	88.7818	103.063	88	84.2431	77.9955	90.3183
2021-04-06	183	176.044	165.22	187.405	109	93.524	86.7476	100.885	74	82.1794	76.0152	88.2998
2021-04-07	189	172.134	161.632	183.248	97	91.3563	84.7409	98.6072	92	80.2558	74.2663	86.4049
2021-04-08	166	168.234	157.967	179.261	100	89.1385	82.6719	96.2475	66	78.4559	72.6313	84.6045
2021-04-09	167	164.294	154.088	175.392	84	86.8472	80.4993	93.788	83	76.739	71.0255	82.8723
2021-04-10	151	160.27	149.962	171.415	76	84.4581	78.2326	91.1992	75	75.0612	69.4456	81.1672
2021-04-11	175	156.12	145.756	167.095	99	81.9567	75.8929	88.4494	76	73.3939	67.925	79.3934
2021-04-12	173	151.831	141.568	162.428	90	79.3664	73.4824	85.6095	83	71.7239	66.4342	77.5665
2021-04-13	153	147.459	137.439	157.682	81	76.7504	70.9982	82.8217	72	70.0635	64.8538	75.7564
2021-04-14	156	143.067	133.391	153.025	86	74.1641	68.4964	80.175	70	68.4109	63.1705	74.0102
2021-04-15	127	138.716	129.479	148.453	65	71.6558	66.0607	77.6521	62	66.7553	61.4368	72.3278
2021-04-16	118	134.466	125.715	143.895	65	69.2749	63.7924	75.2016	53	65.0809	59.772	70.6236
2021-04-17	135	130.36	122.034	139.399	68	67.0462	61.6982	72.8314	67	63.3774	58.2289	68.8612
2021-04-18	112	126.412	118.349	135.092	56	64.971	59.732	70.577	56	61.6448	56.7523	67.0653
2021-04-19	138	122.618	114.668	131.067	65	63.0387	57.8869	68.46	73	59.8932	55.2558	65.2282
2021-04-20	98	118.97	111.091	127.311	48	61.2394	56.199	66.4552	50	58.128	53.6943	63.3059
2021-04-21	126	115.467	107.711	123.703	62	59.5617	54.6851	64.5624	64	56.3556	52.057	61.2903
2021-04-22	92	112.116	104.538	120.172	45	58.0062	53.3298	62.8122	47	54.561	50.3322	59.2675
2021-04-23	124	108.913	101.511	116.788	65	56.5672	52.0764	61.2758	59	52.7487	48.5245	57.3232
2021-04-24	99	105.855	98.6114	113.582	50	55.2577	50.8817	59.9628	49	50.9196	46.6621	55.4828
2021-04-25	107	102.929	95.8593	110.508	50	54.0823	49.7658	58.8241	57	49.0856	44.8148	53.6955
2021-04-26	108	100.141	93.2936	107.505	50	53.0439	48.7733	57.8059	58	47.2593	43.0535	51.8727
2021-04-27	128	97.498	90.8758	104.61	68	52.1339	47.9209	56.8669	60	45.4699	41.3886	50.0194
2021-04-28	89	95.0085	88.5673	101.932	49	51.3402	47.1829	56.0255	40	43.7459	39.8012	48.1838
2021-04-29	80	92.688	86.3539	99.5324	51	50.6522	46.538	55.2886	29	42.1107	38.2755	46.4064
2021-04-30	82	90.5458	84.2918	97.3593	45	50.0653	45.9848	54.6478	37	40.5732	36.826	44.7147
2021-05-01	68	88.595	82.4505	95.359	40	49.5631	45.5308	54.0766	28	39.1425	35.4788	43.1185
2021-05-02	92	86.8394	80.8187	93.5098	53	49.1468	45.1684	53.5876	39	37.821	34.2499	41.6262
2021-05-03	97	85.2717	79.3217	91.8564	59	48.8101	44.8681	53.2097	38	36.5981	33.1232	40.2465
2021-05-04	75	83.8811	77.9428	90.4102	47	48.556	44.6163	52.947	28	35.4645	32.0876	38.9812
2021-05-05	95	82.6545	76.7097	89.145	62	48.3799	44.4234	52.7836	33	34.4089	31.1456	37.8179
2021-05-06	88	81.5794	75.6902	87.9835	59	48.2829	44.3165	52.6778	29	33.4258	30.3002	36.7353
2021-05-07	77	80.6513	74.8632	86.9405	40	48.2613	44.2954	52.6408	37	32.51	29.5256	35.7412
2021-05-08	80	79.8673	74.1557	86.0867	43	48.315	44.341	52.6934	37	31.6558	28.774	34.8479
2021-05-09	76	79.2361	73.5473	85.4392	40	48.4423	44.4337	52.8546	36	30.8592	28.0223	34.0509
2021-05-10	76	78.7587	73.0667	84.9579	48	48.642	44.5846	53.0935	28	30.1138	27.2817	33.319
2021-05-11	79	78.4274	72.7613	84.5693	51	48.9119	44.8133	53.3699	28	29.4138	26.5727	32.6117
2021-05-12	93	78.2422	72.6271	84.2853	52	49.2539	45.123	53.7034	41	28.7595	25.9113	31.9389
2021-05-13	74	78.2024	72.6078	84.1575	50	49.6726	45.5015	54.1236	24	28.1572	25.2968	31.3299
2021-05-14	72	78.3064	72.6865	84.2261	43	50.1693	45.9491	54.6624	29	27.6154	24.7373	30.7934
2021-05-15	70	78.5492	72.8988	84.492	45	50.7523	46.4851	55.2936	25	27.136	24.2523	30.3193
2021-05-16	59	78.9306	73.285	84.8921	38	51.4246	47.1413	55.9995	21	26.727	23.8654	29.8821
2021-05-17	74	79.4343	73.7941	85.4207	52	52.1824	47.8979	56.7925	22	26.3917	23.5722	29.4757
2021-05-18	90	80.0315	74.3172	86.1157	64	53.0073	48.7	57.6853	26	26.1252	23.351	29.1309
2021-05-19	93	80.6897	74.8318	86.9502	62	53.8794	49.5099	58.6683	31	25.9247	23.1864	28.8558
2021-05-20	98	81.3721	75.3723	87.823	69	54.7844	50.335	59.6776	29	25.784	23.0779	28.6618
2021-05-21	85	82.0426	75.995	88.6017	58	55.704	51.2132	60.6442	27	25.6996	23.033	28.538
2021-05-22	75	82.7127	76.7076	89.2663	54	56.6348	52.147	61.5766	21	25.6667	23.0498	28.4843
2021-05-23	77	83.4207	77.4884	89.9361	50	57.5983	53.1132	62.5392	27	25.6836	23.1051	28.5022
2021-05-24	98	84.2091	78.3069	90.7173	66	58.6213	54.106	63.6047	32	25.7495	23.1748	28.5866
2021-05-25	88	85.1228	79.1712	91.6827	62	59.7353	55.1362	64.8039	26	25.862	23.2551	28.7119
2021-05-26	95	86.1986	80.1638	92.8058	69	60.9638	56.2579	66.1092	26	26.0168	23.3658	28.8521
2021-05-27	83	87.4828	81.3544	94.1205	58	62.3281	57.5043	67.5468	25	26.2176	23.5313	29.0392
2021-05-28	92	89.0312	82.7477	95.7338	71	63.8502	58.8886	69.1771	21	26.4794	23.762	29.3223
2021-05-29	69	90.8876	84.3817	97.7401	47	65.5611	60.4329	71.0357	22	26.8131	24.0688	29.7196
2021-05-30	80	93.1102	86.3669	100.147	55	67.4814	62.183	73.1186	25	27.2364	24.4685	30.2197
2021-05-31	98	95.758	88.8324	102.967	57	69.6385	64.2087	75.4286	41	27.7691	24.9837	30.7994
2021-06-01	115	98.8665	91.7929	106.247	86	72.051	66.5123	77.9794	29	28.4214	25.6157	31.4596
2021-06-02	101	102.448	95.1892	110.061	73	74.7251	69.0741	80.8094	28	29.1971	26.3506	32.2391
2021-06-03	93	106.512	98.9961	114.445	70	77.6659	71.8821	83.9332	23	30.0906	27.1712	33.163
2021-06-04	96	111.062	103.288	119.352	73	80.8713	74.9435	87.3141	23	31.1004	28.0981	34.2371
2021-06-05	92	116.099	108.147	124.69	64	84.3434	78.2772	90.9352	28	32.2238	29.1554	35.4371
2021-06-06	121	121.58	113.508	130.382	93	88.0596	81.8506	94.7838	28	33.4514	30.3326	36.7522
2021-06-07	131	127.412	119.136	136.427	104	91.9729	85.5536	98.8987	27	34.7665	31.5701	38.1774
2021-06-08	147	133.458	124.869	142.77	101	96.0299	89.2982	103.282	46	36.1434	32.8245	39.6894
2021-06-09	158	139.539	130.562	149.233	115	100.168	93.052	107.794	43	37.553	34.0913	41.2409
2021-06-10	162	145.465	136.157	155.521	127	104.305	96.8281	112.262	35	38.9642	35.3817	42.766
2021-06-11	144	151.12	141.536	161.516	99	108.382	100.599	116.569	45	40.3546	36.6836	44.2479
2021-06-12	137	156.467	146.545	167.205	95	112.333	104.309	120.729	42	41.7081	37.9706	45.7013
2021-06-13	187	161.463	151.102	172.538	136	116.097	107.882	124.716	51	43.0144	39.2166	47.13
2021-06-14	181	166.061	155.275	177.385	119	119.615	111.285	128.459	62	44.2582	40.4123	48.4954
2021-06-15	188	170.216	159.173	181.616	140	122.838	114.479	131.826	48	45.4305	41.5696	49.7325
2021-06-16	177	173.981	162.852	185.37	123	125.797	117.428	134.846	54	46.5553	42.6942	50.8682
2021-06-17	202	177.519	166.361	188.976	143	128.598	120.148	137.768	59	47.6848	43.806	51.9935
2021-06-18	185	181.009	169.791	192.679	136	131.362	122.698	140.788	49	48.8776	44.9351	53.1926
2021-06-19	178	184.652	173.317	196.613	138	134.226	125.272	143.947	40	50.1904	46.1427	54.5298
2021-06-20	171	188.652	177.208	200.882	127	137.326	128.12	147.229	44	51.6862	47.5121	56.063
2021-06-21	179	193.205	181.618	205.698	127	140.768	131.387	150.782	52	53.4068	49.0814	57.8775
2021-06-22	182	198.469	186.595	211.393	139	144.637	135.064	154.857	43	55.3851	50.8585	60.0577
2021-06-23	212	204.607	192.3	218.168	154	149.034	139.205	159.604	58	57.6707	52.8834	62.6296
2021-06-24	190	211.816	198.976	226.11	141	154.064	143.906	165.143	49	60.3161	55.2546	65.5734
2021-06-25	203	220.345	207.021	235.219	146	159.875	149.353	171.582	57	63.3791	58.1138	68.8622
2021-06-26	221	230.341	216.558	245.638	162	166.557	155.609	179.02	59	66.8915	61.4943	72.5277
2021-06-27	226	241.853	227.491	257.626	163	174.152	162.676	187.493	63	70.8623	65.3498	76.6508
2021-06-28	242	254.924	239.899	271.384	175	182.699	170.628	196.972	67	75.2977	69.6534	81.3126
2021-06-29	280	269.653	253.883	286.974	193	192.266	179.628	207.404	87	80.2042	74.3943	86.5032
2021-06-30	329	286.116	269.645	304.218	232	202.914	189.873	218.681	97	85.5786	79.6005	92.1262
2021-07-01	290	304.315	287.127	323.05	191	214.678	201.26	230.878	99	91.4138	85.2336	98.1643
2021-07-02	299	324.104	306.017	343.531	203	227.539	213.465	244.314	96	97.6712	91.1925	104.667
2021-07-03	315	345.254	326.055	365.683	222	241.418	226.366	259.192	93	104.288	97.4158	111.679
2021-07-04	390	367.486	347.189	389.091	278	256.196	240.102	275.363	112	111.171	103.874	119.117
2021-07-05	416	390.457	369.214	413.07	285	271.766	254.796	292.411	131	118.24	110.57	126.719
2021-07-06	458	413.981	391.861	437.512	311	288.071	270.431	309.998	147	125.468	117.483	134.36
2021-07-07	461	438.033	414.619	462.816	322	305.047	286.701	327.822	139	132.877	124.514	142.091
2021-07-08	488	462.56	437.42	489.082	331	322.551	303.388	345.678	157	140.465	131.561	150.015
2021-07-09	451	487.527	460.536	515.964	315	340.339	320.309	363.306	136	148.206	138.681	158.182
2021-07-10	442	512.877	484.579	542.726	315	358.101	337.454	380.639	127	156.083	146	166.552
2021-07-11	502	538.506	509.465	569.193	343	375.586	354.445	398.145	159	164.058	153.528	175.11
2021-07-12	610	564.256	534.466	595.803	419	392.75	370.467	416.24	191	172.084	161.184	183.86
2021-07-13	621	590.021	559.049	622.741	443	409.659	384.92	434.627	178	180.105	168.85	192.707
2021-07-14	636	615.639	583.254	649.772	447	426.313	397.911	452.71	189	188.085	176.477	201.32
2021-07-15	658	640.808	607.495	676.248	470	442.511	409.919	469.983	188	195.944	184.1	209.401
2021-07-16	592	665.196	631.321	701.842	427	457.89	421.608	486.345	165	203.564	191.583	216.934
2021-07-17	621	688.293	653.516	726.382	420	472.082	433.381	501.799	201	210.807	198.616	224.126
2021-07-18	698	709.553	673.268	749.379	479	484.799	445.311	515.932	219	217.556	204.94	231.123
2021-07-19	752	728.354	690.384	769.839	508	495.849	457.242	528.002	244	223.688	210.546	237.782
2021-07-20	805	744.035	705.092	786.333	560	505.134	468.659	537.281	245	229.066	215.577	243.607
2021-07-21	783	756.152	717.03	798.391	512	512.56	478.426	543.83	271	233.629	220.035	248.392
2021-07-22	825	764.436	725.35	806.619	584	517.879	485.719	548.467	241	237.349	223.71	252.245
2021-07-23	725	768.663	729.556	810.998	502	520.733	490.047	551.776	223	240.214	226.438	255.261
2021-07-24	734	768.708	729.78	811.059	508	520.831	490.984	553.203	226	242.206	228.274	257.349
2021-07-25	836	764.622	726.033	806.143	574	518.195	488.848	551.489	262	243.301	229.39	258.346
2021-07-26	822	757.051	718.596	797.443	547	513.261	484.293	546.375	275	243.634	229.91	258.503
2021-07-27	816	747.123	708.29	786.912	560	506.519	477.876	538.812	256	243.443	229.825	258.23
2021-07-28	727	735.94	696.576	775.919	494	498.466	470.128	529.898	233	242.978	229.246	257.781
2021-07-29	758	724.504	685.159	765.047	509	489.603	461.627	520.371	249	242.468	228.556	257.293
2021-07-30	649	713.795	675.676	754.453	436	480.412	452.986	510.718	213	242.118	228.161	256.916
2021-07-31	593	704.375	668.058	744.636	377	471.241	444.333	501.531	216	242.079	228.193	256.881
2021-08-01	642	696.567	661.254	736.026	416	462.312	435.721	493.192	226	242.5	228.563	257.478
2021-08-02	686	690.524	654.934	729.096	441	453.849	427.372	485.747	245	243.508	229.302	258.871
2021-08-03	680	686.2	649.937	723.918	430	446.124	419.824	478.723	250	245.232	230.695	261.022
2021-08-04	745	683.428	647.344	720.566	465	439.381	413.629	471.657	280	247.801	233.095	263.757
2021-08-05	693	682.219	647.06	719.157	460	433.667	408.697	464.607	233	251.247	236.557	267.186
2021-08-06	657	682.69	648.074	719.827	408	428.991	404.701	458.215	249	255.537	240.774	271.512
2021-08-07	630	684.991	649.904	722.535	385	425.329	401.422	453.066	245	260.62	245.57	276.787
2021-08-08	651	689.021	653.007	727.057	414	422.669	398.989	449.312	237	266.473	251.092	282.8
2021-08-09	665	694.612	658.099	732.76	393	421.043	397.643	446.776	272	273.051	257.58	289.327
2021-08-10	760	701.564	665.06	739.428	473	420.378	397.175	445.459	287	280.239	264.75	296.465
2021-08-11	747	709.583	672.985	747.24	432	420.53	397.136	445.328	315	287.863	272.141	304.373
2021-08-12	758	718.338	681.349	756.267	471	421.351	397.338	446.278	287	295.718	279.482	312.899
2021-08-13	694	727.457	690.04	766.012	387	422.645	397.92	447.981	307	303.615	286.705	321.593
2021-08-14	689	736.55	699.26	775.707	399	424.255	399.22	449.918	290	311.345	293.833	329.765
2021-08-15	719	745.358	708.461	785.179	394	426.033	401.035	451.892	325	318.703	300.772	337.226
2021-08-16	776	753.716	716.681	794.516	407	427.826	403.049	453.884	369	325.524	307.246	344.214
2021-08-17	832	761.489	723.53	803.254	475	429.48	404.866	455.697	357	331.615	313.005	350.685
2021-08-18	795	768.398	729.341	810.739	446	430.864	406.44	457.084	349	336.84	317.931	356.275
2021-08-19	824	774.078	734.654	816.223	498	431.821	407.846	457.723	326	341.064	322.201	360.488
2021-08-20	733	778.414	739.238	820.034	413	432.312	408.991	457.742	320	344.332	325.803	363.516
2021-08-21	757	781.492	742.423	823.025	400	432.392	409.479	457.524	357	346.762	328.555	366.002
2021-08-22	726	783.335	743.913	825.261	401	432.108	409.209	457.18	325	348.537	330.365	368.267
2021-08-23	831	783.952	744.061	826.47	466	431.521	408.406	456.536	365	349.866	331.472	370.194
2021-08-24	818	783.393	743.392	826.056	463	430.683	407.5	455.436	355	350.973	332.344	371.539
2021-08-25	843	781.964	741.972	824.229	454	429.568	406.292	454.078	389	351.992	333.244	372.621
2021-08-26	777	780.148	739.701	822.151	419	428.168	404.537	452.797	358	352.979	334.118	373.954
2021-08-27	749	778.291	737.123	820.491	418	426.48	402.32	451.646	331	354.044	334.983	375.702
2021-08-28	688	776.742	735.204	819.27	374	424.512	399.965	450.158	314	355.339	336.112	377.671
2021-08-29	701	775.876	734.814	818.181	380	422.262	397.859	447.83	321	357.042	337.776	379.454
2021-08-30	808	775.7	735.655	817.208	444	419.729	395.857	444.763	364	359.125	339.787	381.06
2021-08-31	797	775.853	736.704	816.645	421	416.89	393.54	441.335	376	361.402	341.845	382.809
2021-09-01	835	776.028	737.319	816.556	448	413.666	390.649	437.725	387	363.673	343.865	384.84
2021-09-02	788	775.87	737.361	816.415	428	410.014	387.307	433.77	360	365.759	345.935	386.798
2021-09-03	688	775.015	736.826	815.293	360	405.899	383.733	429.21	328	367.544	348.038	388.36
2021-09-04	750	773.092	735.23	813.005	396	401.271	379.716	424.082	354	368.919	349.499	389.667
2021-09-05	691	769.754	731.828	809.888	356	396.098	374.828	418.679	335	369.721	349.626	390.941
2021-09-06	831	764.697	726.384	805.472	423	390.308	368.99	412.969	408	369.752	348.496	391.83
2021-09-07	801	757.639	719.077	798.729	393	383.876	362.437	406.665	408	368.833	346.618	391.572
2021-09-08	900	748.359	710.296	788.677	451	376.769	355.62	399.344	449	366.748	344.472	389.417
2021-09-09	787	736.957	699.93	776.055	419	369.129	348.501	391.183	368	363.449	341.994	385.561
2021-09-10	676	723.805	687.737	762.146	345	361.175	340.895	382.729	331	359.089	338.865	380.557
2021-09-11	647	709.32	673.794	747.513	302	353.132	332.897	374.287	345	353.811	334.743	374.76
2021-09-12	658	693.923	658.726	731.953	321	345.166	324.989	365.942	337	347.748	329.453	368.182
2021-09-13	688	677.995	643.547	715.199	342	337.419	317.589	357.663	346	341.009	323.27	360.708
2021-09-14	701	661.95	628.588	698.02	348	330.021	310.645	349.648	353	333.805	316.306	352.769
2021-09-15	691	646.282	613.897	681.501	329	323.02	303.994	342.214	362	326.415	308.724	345.038
2021-09-16	672	631.502	599.733	666.144	347	316.511	297.649	335.52	325	319.063	301.057	337.797
2021-09-17	540	618.035	586.734	651.962	279	310.517	291.89	329.569	261	311.963	293.954	330.835
2021-09-18	560	606.236	575.604	638.924	274	305.089	286.946	324.162	286	305.317	287.91	323.982
2021-09-19	567	596.125	566.142	627.57	283	300.318	282.717	319.364	284	299.282	282.592	317.412
2021-09-20	606	587.624	557.869	618.455	311	296.236	278.936	315.407	295	293.934	277.637	311.617
2021-09-21	602	580.659	550.599	611.644	314	292.877	275.537	312.279	288	289.265	273.051	306.839
2021-09-22	571	575.152	544.757	606.638	284	290.24	272.727	309.728	287	285.287	269.137	302.929
2021-09-23	577	571.079	540.742	602.695	290	288.362	270.819	307.549	287	282.048	266.258	299.487
2021-09-24	557	568.321	538.309	599.801	273	287.157	269.803	305.752	284	279.59	264.317	296.554
2021-09-25	520	566.701	536.8	598.438	245	286.497	269.452	304.527	275	277.947	263.003	294.511
2021-09-26	535	566.053	535.931	598.727	292	286.3	269.528	303.903	243	277.153	262.207	293.585
2021-09-27	619	566.294	535.969	599.868	295	286.506	269.89	303.781	324	277.238	262.045	293.674
2021-09-28	597	567.37	537.309	600.874	293	287.042	270.545	303.956	304	278.216	262.805	294.6
2021-09-29	625	569.345	539.841	601.998	342	287.842	271.425	304.502	283	280.108	264.483	296.534
2021-09-30	552	572.265	543.169	604.209	289	288.868	272.387	305.659	263	282.915	266.877	299.714
2021-10-01	520	576.285	547.11	608.182	269	290.112	273.355	307.503	251	286.666	270.014	304.042
2021-10-02	549	581.597	551.926	613.837	293	291.595	274.521	309.685	256	291.351	274.207	309.248
2021-10-03	577	588.384	558.357	620.867	307	293.304	276.057	311.95	270	296.971	279.718	315.035
2021-10-04	627	596.66	566.385	629.396	312	295.304	278.068	314.32	315	303.479	286.359	321.506
2021-10-05	658	606.319	575.591	639.729	296	297.734	280.453	317.129	362	310.803	293.668	328.878
2021-10-06	632	617.362	585.823	651.805	279	300.746	283.261	320.532	353	318.847	301.355	337.225
2021-10-07	634	629.758	597.19	665.268	307	304.469	286.818	324.434	327	327.489	309.394	346.407
2021-10-08	618	643.438	610.062	679.577	279	309.047	291.433	328.786	339	336.614	317.92	355.966
2021-10-09	613	658.309	624.18	694.945	289	314.435	296.924	333.778	324	346.14	326.964	365.8
2021-10-10	606	674.289	639.021	711.801	288	320.495	302.851	339.757	318	356.011	336.366	376.173
2021-10-11	685	691.223	654.505	730.228	328	327.115	309.022	346.68	357	366.186	346.072	387.174
2021-10-12	760	708.957	671.089	749.517	360	334.165	315.469	354.29	400	376.636	356.078	398.508
2021-10-13	752	727.383	689.147	768.538	341	341.483	322.355	362.126	411	387.345	366.58	409.7
2021-10-14	730	746.141	707.84	787.16	343	348.918	329.558	369.983	387	398.158	377.166	420.669
2021-10-15	752	764.748	726.031	805.736	362	356.269	336.697	377.78	390	408.726	387.269	431.412
2021-10-16	742	782.596	742.849	824.108	324	363.309	343.469	385.368	418	418.685	396.605	441.789
2021-10-17	828	798.925	757.995	841.401	404	369.833	349.641	392.364	424	427.697	405.158	451.295
2021-10-18	896	813.121	771.504	856.273	429	375.64	355.183	398.276	467	435.385	412.961	459.258
2021-10-19	894	825.121	783.085	868.729	414	380.672	359.959	403.163	480	441.741	419.672	465.76
2021-10-20	903	835.112	792.353	879.527	429	384.951	363.848	407.329	474	446.898	424.803	471.334
2021-10-21	799	843.249	799.387	888.711	375	388.495	366.87	411.026	424	451.028	428.349	476.206
2021-10-22	760	849.711	805.059	895.836	336	391.34	369.273	414.147	424	454.278	430.823	480.103
2021-10-23	756	854.63	810.187	900.534	343	393.532	371.356	416.475	413	456.786	432.938	482.688
2021-10-24	829	857.985	814.48	903.261	383	395.078	373.074	418.109	446	458.516	434.71	484.079
2021-10-25	865	859.612	816.98	904.773	424	396.011	374.197	419.306	441	459.439	435.692	484.737
2021-10-26	910	859.506	817.168	905.132	421	396.375	374.635	420.081	489	459.501	435.607	484.854
2021-10-27	954	857.553	815.281	903.734	431	396.213	374.484	420.149	523	458.717	434.612	483.988
2021-10-28	888	853.723	811.75	899.633	400	395.537	373.962	419.311	488	457.071	433.018	481.683
2021-10-29	839	848.266	806.795	893.288	406	394.434	373.138	417.801	433	454.455	430.414	478.481
2021-10-30	741	841.499	800.378	885.881	345	392.978	371.873	416.065	396	450.76	426.387	475.022
2021-10-31	860	833.709	792.7	878.16	387	391.274	370.21	414.271	473	445.992	421.048	471.106
2021-11-01	899	825.273	784.403	869.78	415	389.422	368.385	412.389	484	440.254	414.972	465.821
2021-11-02	891	816.595	776.204	860.44	404	387.557	366.696	410.293	487	433.563	408.624	458.543
2021-11-03	807	807.81	768.132	850.713	398	385.707	365.017	408.182	409	426.127	401.949	449.804
2021-11-04	717	798.99	759.655	841.546	356	383.886	363.21	406.315	361	418.263	394.746	440.585
2021-11-05	686	790.235	750.95	833.125	333	382.106	361.202	404.679	353	410.216	387.193	431.677
2021-11-06	688	781.695	742.47	824.767	342	380.389	359.255	403.085	346	402.19	379.861	423.438
2021-11-07	739	773.447	734.747	815.725	366	378.759	357.551	401.296	373	394.418	373.193	415.69
2021-11-08	850	765.364	727.46	806.241	415	377.183	355.959	399.324	435	386.972	366.83	408.25
2021-11-09	808	757.198	719.782	796.893	402	375.629	354.268	397.386	406	379.791	360.213	401.18
2021-11-10	821	748.675	711.497	787.92	427	374.013	352.445	395.549	394	372.723	353.197	394.292
2021-11-11	796	739.595	702.679	778.749	387	372.272	350.713	393.671	409	365.552	346.101	387.095
2021-11-12	729	729.822	693.499	768.914	350	370.365	349.243	391.673	379	358.139	339.155	379.206
2021-11-13	655	719.57	683.768	758.983	335	368.375	347.882	389.747	320	350.521	332.166	371.011
2021-11-14	678	709.247	673.269	749.64	314	366.459	346.32	388.138	364	342.771	324.858	363.05
2021-11-15	695	699.23	662.584	740.548	398	364.767	344.529	386.866	297	334.965	317.24	355.323
2021-11-16	713	689.791	652.843	731.153	371	363.398	342.807	385.837	342	327.185	309.659	347.538
2021-11-17	727	681.191	645.021	721.239	377	362.417	341.587	384.865	350	319.535	302.399	339.384
2021-11-18	697	673.512	638.659	711.439	401	361.799	340.899	384.016	296	312.23	295.467	331.337
2021-11-19	637	666.778	632.993	702.9	334	361.508	340.598	383.509	303	305.496	288.906	324.087
2021-11-20	611	660.997	627.599	696.249	327	361.493	340.629	383.448	284	299.542	282.918	317.915
2021-11-21	648	656.175	622.702	691.483	360	361.723	341.071	383.687	288	294.6	277.913	312.76
2021-11-22	602	652.408	618.987	687.722	349	362.207	341.946	383.987	253	290.842	274.299	308.531
2021-11-23	659	649.779	616.41	684.859	350	363.006	343.07	384.526	309	288.164	271.886	305.292
2021-11-24	752	648.391	614.766	683.383	423	364.142	344.15	385.569	329	286.4	270.215	303.207
2021-11-25	650	648.317	614.184	683.575	376	365.616	345.157	387.277	274	285.432	269.009	302.198
2021-11-26	620	649.618	615.208	685.153	369	367.459	346.473	389.522	251	285.099	268.388	301.928
2021-11-27	609	652.399	618.406	687.895	345	369.699	348.493	391.959	264	285.21	268.484	302.02
2021-11-28	607	656.475	623.186	691.848	336	372.361	351.126	394.685	271	285.699	268.934	302.706
2021-11-29	669	661.697	628.674	697.235	377	375.445	354.203	397.938	292	286.538	269.483	304.196
2021-11-30	699	667.839	634.389	703.809	384	378.965	357.593	401.875	315	287.705	270.206	306.232
2021-12-01	698	674.677	640.517	710.91	399	382.94	361.378	406.271	299	289.11	271.413	308.252
2021-12-02	719	681.925	647.43	717.764	403	387.445	365.595	410.885	316	290.731	273.337	309.741
2021-12-03	624	689.309	654.813	724.853	366	392.408	370.111	415.817	258	292.503	275.651	310.888
2021-12-04	635	696.618	662.003	732.693	368	397.696	374.837	421.279	267	294.354	277.86	312.091
2021-12-05	728	703.715	668.584	741.01	406	403.148	379.723	427.188	322	296.171	279.786	313.659
2021-12-06	736	710.492	674.789	749.028	430	408.65	384.944	433.172	306	297.851	281.434	315.54
2021-12-07	799	716.881	680.978	755.703	484	414.146	390.573	438.84	315	299.355	282.942	317.308
2021-12-08	754	723.094	687.17	761.745	444	419.765	396.482	444.421	310	300.82	284.382	319.002
2021-12-09	799	729.607	693.382	768.251	434	425.709	402.486	450.432	365	302.402	285.757	320.858
2021-12-10	707	736.844	700.004	775.9	404	432.134	408.614	457.312	303	304.238	287.303	323.144
2021-12-11	696	745.284	707.835	784.83	423	439.255	415.095	465.092	273	306.516	289.339	325.758
2021-12-12	772	755.488	717.634	795.126	461	447.304	422.396	473.619	311	309.45	292.276	328.656
2021-12-13	794	768.173	729.73	808.116	443	456.602	430.838	483.397	351	313.487	296.309	332.595
2021-12-14	815	784.259	744.478	825.611	509	467.514	440.693	495.194	306	319.195	301.668	338.624
2021-12-15	805	804.731	762.857	848.537	495	480.477	452.569	509.514	310	327.221	308.861	347.536
2021-12-16	775	830.738	786.629	877.116	472	495.962	467.183	526.659	303	338.332	318.867	359.692
2021-12-17	742	863.487	817.946	911.693	434	514.513	485.3	546.825	308	353.331	332.821	375.444
2021-12-18	735	903.635	857.169	953.446	407	536.351	506.661	570.254	328	372.548	351.123	395.471
2021-12-19	926	951.714	903.767	1003.57	533	561.546	530.869	597.284	393	396.191	373.784	420.595
2021-12-20	1061	1008.23	957.7	1063.1	610	590.166	557.792	627.961	451	424.664	400.953	451.175
2021-12-21	1098	1073.81	1020.33	1132.34	649	622.199	587.997	661.788	449	458.446	433.209	487.059
2021-12-22	1246	1149.08	1092.92	1211.14	749	657.575	621.909	698.27	497	498.015	471.249	527.994
2021-12-23	1248	1233.6	1174.3	1299.04	701	695.716	658.795	737.043	547	543.281	514.819	574.278
2021-12-24	1020	1325.83	1261.7	1395.52	562	735.745	697.275	777.852	458	593.646	563.048	626.342
2021-12-25	1282	1423.54	1352.96	1498.8	635	776.487	735.908	820.007	647	648.093	614.842	683.768
2021-12-26	1374	1523.66	1446.47	1604.49	750	816.503	773.778	862.037	624	705.379	669.116	744.555
2021-12-27	1751	1622.74	1540.38	1707.61	973	854.341	809.684	901.622	778	763.906	724.359	805.92
2021-12-28	2082	1717.9	1631.64	1806.04	1130	889.015	842.461	937.927	952	821.923	778.635	866.563
2021-12-29	2370	1806.25	1716.62	1899.1	1223	919.71	870.964	970.657	1147	877.59	830.298	925.454
2021-12-30	2114	1884.96	1792.55	1983.95	1050	945.604	894.43	999.201	1064	929.057	877.681	980.438
2021-12-31	1771	1951.42	1856.96	2055.26	869	966.024	912.762	1022.08	902	974.267	919.554	1028.28
2022-01-01	1819	2003.41	1908.15	2108.28	809	980.464	926.242	1037.55	1010	1011.16	954.638	1065.88
2022-01-02	1881	2040.65	1945.01	2144.52	920	989.064	934.669	1046.1	961	1039.38	982.38	1094.25
2022-01-03	2219	2063.84	1967.22	2168.08	1066	992.179	937.906	1048.89	1153	1059.77	1002.65	1115.83
2022-01-04	2101	2074.55	1976.05	2181.1	1064	990.369	936.546	1046.8	1037	1073.61	1016.32	1132.05
2022-01-05	2139	2074.6	1974.75	2183.45	997	984.335	931.486	1039.91	1142	1082.28	1025.04	1142.9
2022-01-06	2032	2066.01	1966.57	2174.53	997	974.78	923.484	1028.71	1035	1087.03	1031.07	1147.85
2022-01-07	1772	2050.28	1952.08	2157.03	880	962.176	912.043	1014.87	892	1088.35	1034.08	1147.79
2022-01-08	1862	2028.71	1931.09	2133.85	904	946.85	896.954	1000.3	958	1086.47	1033.02	1144.37
2022-01-09	1975	2002.68	1905.01	2106.95	842	929.41	878.785	984.659	1133	1081.4	1028.08	1138.56
2022-01-10	2180	1973.38	1876.12	2076.33	1007	910.443	859.09	966.611	1173	1073.2	1020.29	1129.9
2022-01-11	2127	1941.93	1846.94	2041.9	981	890.522	839.364	945.31	1146	1062.12	1010.61	1117.62
2022-01-12	1955	1908.82	1817.17	2006.27	844	870.15	819.945	922.321	1111	1048.58	998.572	1102.77
2022-01-13	1916	1874.59	1785.43	1971.23	866	849.921	800.867	899.715	1050	1033.02	983.586	1086.69
2022-01-14	1692	1839.78	1751.32	1936.88	727	830.414	782.699	878.635	965	1015.76	965.923	1069.95
2022-01-15	1604	1804.77	1716.68	1901.44	702	812.191	766.159	859.385	902	997.118	947.021	1052.01
2022-01-16	1768	1769.92	1683.31	1863.94	818	795.782	751.784	841.943	950	977.548	928.355	1032.16
2022-01-17	1808	1735.56	1651.17	1826.1	818	781.129	738.693	826.434	990	957.594	909.963	1010.77
2022-01-18	1794	1702.13	1619.6	1790.04	827	767.978	726.218	812.847	967	937.818	891.442	988.894
2022-01-19	1778	1670.14	1588.63	1756.65	768	755.951	714.491	801.072	1010	918.776	872.982	967.36
2022-01-20	1698	1640.08	1559.61	1725.36	755	744.777	703.868	790.663	943	900.871	855.316	947.176
2022-01-21	1449	1612.2	1533.47	1695.55	691	734.239	694.332	780.662	758	884.266	839.355	929.117
2022-01-22	1277	1586.27	1509.2	1667.91	561	724.057	685.086	770.274	716	868.682	824.596	913.817
2022-01-23	1535	1561.74	1485.45	1642.91	717	713.898	675.145	759.215	818	854.009	810.285	900.962
2022-01-24	1592	1538.27	1462.05	1620.06	725	703.299	664.173	747.358	867	840.518	796.424	889.241
2022-01-25	1680	1515.48	1440.02	1597.32	801	691.773	652.513	734.307	879	828.076	783.719	876.905
2022-01-26	1686	1493.06	1419.66	1573.04	756	678.929	640.459	719.658	930	816.337	773.027	863.029
2022-01-27	1500	1470.83	1400.06	1547.82	695	664.958	627.696	703.773	805	805.136	763.865	849.112
2022-01-28	1342	1448.52	1379.78	1522.86	597	650.126	614.15	687.416	745	794.553	754.672	837.092
2022-01-29	1324	1425.89	1358.52	1498.66	547	634.724	599.84	670.896	777	784.642	744.381	827.455
2022-01-30	1283	1402.91	1336.64	1474.66	547	618.984	585.254	654.189	736	775.449	733.848	818.594
2022-01-31	1450	1379.47	1314.65	1449.83	636	603.175	570.728	637.179	814	767.059	724.702	809.096
2022-02-01	1537	1355.59	1291.93	1424.35	705	587.428	556.072	620.251	832	759.118	716.841	799.39
2022-02-02	1451	1331.37	1267.46	1398.98	670	571.729	540.949	603.817	781	751.098	709.667	790.293
2022-02-03	1292	1306.81	1241.63	1373.76	563	556.093	525.565	587.939	729	742.802	702.575	781.984
2022-02-04	1186	1281.75	1215.96	1347.97	530	540.61	510.477	572.169	656	734.267	695.334	773.562
2022-02-05	1077	1256.1	1191.61	1320.67	428	525.345	496.059	556.03	649	725.456	688.105	764.058
2022-02-06	1211	1230.14	1168.11	1292.75	446	510.38	482.215	539.99	765	716.289	680.19	753.713
2022-02-07	1234	1204.22	1144.52	1265.19	504	495.826	468.649	524.541	730	706.667	670.977	743.304
2022-02-08	1266	1178.52	1120.68	1238.45	534	481.811	455.345	509.828	732	696.527	660.794	733.102
2022-02-09	1220	1153.27	1097.03	1212.39	517	468.44	442.652	495.83	703	685.888	650.416	722.298
2022-02-10	1167	1128.63	1074.08	1186.69	476	455.782	430.737	482.4	691	674.814	640.54	710.082
2022-02-11	996	1104.83	1051	1162.38	417	443.77	419.403	469.765	579	663.511	630.756	697.284
2022-02-12	989	1082.21	1027.46	1140	353	432.367	408.428	457.995	636	652.222	620.442	685.147
2022-02-13	1029	1060.95	1004.5	1118.88	387	421.512	397.854	446.891	642	641.284	609.573	674.192
2022-02-14	1132	1041	984.02	1098.27	451	411.153	387.894	436.21	681	631.011	598.995	664.05
2022-02-15	1144	1022.36	967.264	1077.77	468	401.27	378.764	425.668	676	621.584	589.714	654.216
2022-02-16	1120	1005.35	953.258	1058.64	447	392.003	370.316	415.573	673	613.179	581.947	645.455
2022-02-17	971	990.489	940.463	1042.31	387	383.502	362.405	406.389	584	606.11	575.556	638.54
2022-02-18	899	978.014	928.648	1029.4	357	375.903	355.059	398.363	542	600.745	570.592	633.614
2022-02-19	833	968.041	918.834	1019.66	308	369.317	348.63	391.533	525	597.473	567.42	630.326
2022-02-20	970	960.856	912.452	1012.67	357	363.841	343.472	385.827	613	596.522	566.466	628.586
2022-02-21	1029	956.782	909.057	1008.87	382	359.653	339.557	381.471	647	597.773	567.546	629.112
2022-02-22	976	956.146	908.26	1009.02	378	356.941	336.797	378.847	598	601.008	570.165	632.592
2022-02-23	975	959.232	910.381	1013.31	371	355.848	335.432	378.093	604	606.16	574.345	639.163
2022-02-24	982	966.389	916.681	1021.35	375	356.561	335.898	379.246	607	613.21	580.645	647.86
2022-02-25	840	977.911	928.123	1032.91	294	359.221	338.52	382.256	546	622.177	589.594	657.626
2022-02-26	885	993.553	944.062	1048.34	294	363.726	342.974	387.195	591	633.133	600.727	668.605
2022-02-27	947	1013.03	963.332	1068.08	317	369.947	348.772	394.119	630	646.04	613.425	681.573
2022-02-28	1142	1036.04	985.33	1091.88	413	377.725	355.77	402.766	729	660.85	627.658	696.973
2022-03-01	1111	1062.22	1009.94	1118.61	414	386.892	364.149	412.571	697	677.501	643.746	714.544
2022-03-02	1184	1091.34	1037.5	1147.8	435	397.286	374.081	423.064	749	696.082	662.075	733.785
2022-03-03	1224	1123.2	1067.61	1180.74	433	408.822	385.374	434.448	791	716.606	682.136	754.929
2022-03-04	1040	1157.82	1099.53	1218.02	381	421.491	397.725	447.111	659	738.975	703.332	778.561
2022-03-05	1046	1195.52	1133.33	1258.97	376	435.282	410.95	461.265	670	763.031	725.722	804.64
2022-03-06	1260	1236.35	1170.52	1302.32	429	450.135	425.117	476.689	831	788.663	749.739	832.18
2022-03-07	1278	1280.11	1212.71	1347.32	497	465.989	440.478	492.97	781	815.708	775.798	860.246
2022-03-08	1387	1326.33	1258.84	1394.7	522	482.686	456.741	510.125	865	844.054	803.308	889.146
2022-03-09	1520	1374.54	1306.32	1445.55	569	500.02	473.458	528.301	951	873.546	831.482	919.579
2022-03-10	1409	1424.23	1353.56	1499.45	520	517.772	490.255	547.278	889	904.006	860.097	951.615
2022-03-11	1408	1474.68	1400.93	1554.01	531	535.697	507.018	566.496	877	935.201	889.311	984.445
2022-03-12	1368	1525.05	1449.26	1606.41	439	553.478	523.845	585.383	929	966.973	919.201	1017.63
2022-03-13	1591	1574.99	1497.92	1657.05	565	570.954	540.506	603.846	1026	998.957	949.22	1052.34
2022-03-14	1651	1624.24	1545.55	1707.28	624	587.999	556.722	622.041	1027	1030.75	978.786	1089.44
2022-03-15	1800	1672.59	1591.45	1757.76	669	604.537	572.275	639.748	1131	1062.31	1007.98	1127.21
2022-03-16	1823	1719.82	1636.19	1807.04	699	620.442	587.365	656.494	1124	1093.81	1037.62	1161.77
2022-03-17	1737	1765.69	1680.74	1854.24	633	635.579	602.102	671.896	1104	1125.1	1068.37	1190.78
2022-03-18	1627	1809.89	1723.75	1900.44	607	649.884	616.124	686.337	1020	1155.74	1099.1	1217.01
2022-03-19	1812	1852.06	1763.62	1946.44	576	663.274	628.948	700.23	1236	1185.14	1128.32	1244.66
2022-03-20	1793	1892.11	1800.26	1990.96	652	675.682	640.411	713.635	1141	1212.82	1155.07	1274.82
2022-03-21	1984	1929.82	1835.05	2031.72	718	687.059	651.047	726.007	1266	1239.15	1179.02	1304.62
2022-03-22	2098	1964.79	1869	2067.12	710	697.347	661.137	736.756	1388	1264.33	1200.33	1331.36
2022-03-23	2137	1996.63	1901	2099.11	795	706.434	670.332	746.036	1342	1287.94	1219.65	1355.4
2022-03-24	2006	2025.11	1929.1	2129.46	686	714.231	678.065	754.184	1320	1309.63	1237.96	1378.04
2022-03-25	1924	2050.33	1952.39	2157.58	675	720.621	684.07	761.235	1249	1329.24	1256.15	1399.48
2022-03-26	1869	2072.24	1972.11	2181.64	644	725.555	688.585	766.623	1225	1346.93	1274.76	1418
2022-03-27	2037	2090.49	1989.74	2199.58	690	728.921	691.818	769.868	1347	1362.86	1293.62	1432.72
2022-03-28	2280	2104.78	2004.25	2212.39	822	730.636	693.357	771.219	1458	1376.58	1310.45	1444.92
2022-03-29	2219	2114.81	2014.25	2221.92	795	730.594	693.015	770.967	1424	1387.58	1322.91	1456.38
2022-03-30	2355	2120.28	2019.38	2228.51	804	728.721	690.844	769.212	1551	1395.5	1330.16	1467.09
2022-03-31	2124	2121.07	2020.15	2230.35	726	724.998	687.237	765.613	1398	1400.01	1333.38	1474.4
2022-04-01	1845	2117.2	2016.73	2225.63	640	719.46	682.35	759.726	1205	1400.8	1333.94	1475.58
2022-04-02	1823	2108.37	2008.03	2215.55	598	712.309	675.803	751.904	1225	1397.83	1331.34	1471.31
2022-04-03	2103	2094.27	1993.23	2201.41	718	703.713	667.447	742.816	1385	1391.04	1324.71	1463.29
2022-04-04	2164	2074.8	1972.59	2182.76	726	693.878	657.604	732.545	1438	1380.47	1314.11	1452.39
2022-04-05	2308	2049.71	1948.05	2157.52	759	682.946	646.99	720.849	1549	1366.33	1300.58	1437.56
2022-04-06	2176	2019.09	1920.54	2124.1	689	671.038	635.938	707.679	1487	1348.79	1284.56	1417.72
2022-04-07	1999	1983.32	1888.14	2084.97	704	658.135	623.82	693.808	1295	1327.69	1265.37	1393.71
2022-04-08	1751	1942.85	1849.46	2042.29	584	644.228	610.204	679.59	1167	1302.84	1241.84	1367.05
2022-04-09	1702	1898.06	1805.05	1996.06	573	629.28	595.199	664.737	1129	1274.27	1214.01	1337.93
2022-04-10	1792	1849.27	1757.05	1945.04	558	613.248	579.437	648.501	1234	1242	1182.46	1305.18
2022-04-11	1909	1796.85	1707.81	1888.78	624	596.18	563.376	630.426	1285	1206.22	1148.01	1267.83
2022-04-12	2002	1741.68	1657.33	1830.15	642	578.351	546.773	611.147	1360	1167.86	1111.42	1227.6
2022-04-13	1897	1684.97	1604.86	1771.43	648	560.094	529.422	591.684	1249	1127.96	1073.1	1186.51
2022-04-14	1661	1627.98	1550.37	1712.96	568	541.653	511.606	572.352	1093	1087.36	1033.83	1145.13
2022-04-15	1414	1571.58	1495.43	1654.37	428	523.229	493.968	553.223	986	1047.04	995.048	1103.13
2022-04-16	1284	1516.27	1442.03	1595.86	418	505.009	476.962	534.129	866	1007.76	957.81	1060.53
2022-04-17	1344	1462	1389.54	1539.04	448	487.073	460.315	515.31	896	969.626	921.319	1018.81
2022-04-18	1506	1408.63	1337.39	1484.75	520	469.47	443.731	496.904	986	932.68	884.972	979.131
2022-04-19	1435	1356.05	1285.95	1431.97	529	452.241	427.278	478.933	906	896.995	849.175	941.732
2022-04-20	1321	1304.31	1236.1	1379.08	454	435.385	411.218	461.245	867	862.555	815.474	906.03
2022-04-21	1264	1253.66	1188.76	1325.04	440	418.931	395.652	443.812	824	829.289	784.755	871.385
2022-04-22	1184	1204.42	1143.04	1271.21	414	402.946	380.489	426.935	770	797.25	755.853	838.074
2022-04-23	1087	1156.74	1098.37	1219.48	349	387.487	365.63	410.806	738	766.538	727.478	806.324
2022-04-24	1077	1110.75	1054.8	1170.78	323	372.607	351.151	395.465	754	737.199	699.658	776.125
2022-04-25	1138	1066.73	1013.21	1124.51	384	358.345	337.393	380.725	754	709.095	672.811	747.012
2022-04-26	1100	1024.96	974.164	1079.95	381	344.762	324.621	366.337	719	682.16	647.343	718.612
2022-04-27	1081	985.718	936.946	1037.99	349	331.914	312.722	352.497	732	656.526	623.126	691.742
2022-04-28	936	949.059	901.345	999.529	308	319.858	301.469	339.621	628	632.323	600.044	667.052
2022-04-29	870	915.016	868.021	964.449	313	308.63	290.809	327.848	557	609.686	578.29	644.295
2022-04-30	717	883.683	837.848	932.112	226	298.283	280.889	317.042	491	588.847	558.241	622.764
2022-05-01	807	855.044	811.194	901.846	247	288.817	271.794	307.123	560	569.87	540.193	602.035
2022-05-02	828	828.805	786.831	873.934	265	280.088	263.373	298.115	563	552.397	523.543	582.612
2022-05-03	893	804.514	763.712	848.647	327	271.931	255.453	289.826	566	535.984	507.701	564.95
2022-05-04	873	781.832	741.584	825.517	295	264.244	247.986	281.914	578	520.342	492.492	548.861
2022-05-05	777	760.413	720.785	803.483	277	256.941	241.008	274.153	500	505.249	477.972	533.625
2022-05-06	721	739.979	701.409	781.654	247	249.9	234.539	266.365	474	490.517	464.212	518.743
2022-05-07	607	720.175	682.789	760.177	197	243.043	228.329	258.692	410	476.173	450.754	504.27
2022-05-08	669	700.676	664.209	739.338	209	236.324	222.122	251.376	460	462.263	437.299	490.232
2022-05-09	731	681.233	645.38	719.125	263	229.696	215.698	244.515	468	448.799	423.96	476.285
2022-05-10	726	661.612	626.146	699.123	236	223.111	208.976	238.053	490	435.683	411.126	462.244
2022-05-11	671	641.651	606.218	679.458	250	216.548	201.944	232.02	421	422.838	398.611	448.641
2022-05-12	680	621.54	584.561	661.338	219	210.006	194.475	226.618	461	410.123	385.285	436.902
2022-05-13	541	601.49	560.631	645.706	188	203.502	186.5	222.046	353	397.55	370.086	427.742
2022-05-14	553	581.669	534.664	632.878	186	197.066	178.085	218.344	367	385.086	352.972	420.851
2022-05-15	566	562.172	507.291	622.721	187	190.687	169.362	215.531	379	372.646	334.74	415.684

## Sheet: Fig345_Deaths
	All ages	All ages	All ages	All ages	<65	<65	<65	<65	65+	65+	65+	65+
Date	Daily Deaths	P-spline	P-spline Lower CrI	P-spline Upper CrI	Daily Deaths	P-spline	P-spline Lower CrI	P-spline Upper CrI	Daily Deaths	P-spline	P-spline Lower CrI	P-spline Upper CrI
2020-05-01	479	455.633	420.16	475.438	31	26.5068	24.0619	31.9122	448	419.522	408.773	437.101
2020-05-02	424	440.321	418.604	454.778	33	25.8825	23.5621	31.2847	391	403.137	397.321	418.341
2020-05-03	388	423.497	408.54	435.929	20	25.2696	23.0093	30.688	368	388.092	384.234	400.783
2020-05-04	412	406.623	394.318	418.623	28	24.7237	22.4366	30.0152	384	374.928	368.24	384.434
2020-05-05	392	390.493	378.327	402.42	33	24.307	21.8745	29.2999	359	362.353	351.178	368.736
2020-05-06	391	376.364	362.033	385.324	26	23.8571	21.3506	28.5732	365	348.479	335.091	353.312
2020-05-07	399	359.111	346.097	367.322	26	23.1872	20.8814	27.8491	373	331.198	320.336	339.05
2020-05-08	331	344.62	331.203	350.538	20	22.4037	20.4496	27.0869	311	315.393	306.912	325.569
2020-05-09	331	330.787	316.364	336.475	21	21.6135	20.032	26.2379	310	301.328	294.743	312.731
2020-05-10	300	317.479	302.244	322.307	23	20.8037	19.6068	25.2608	277	287.025	280.386	299.929
2020-05-11	260	304.759	289.481	308.807	19	20.0033	19.1546	24.1235	241	274.286	266.977	286.936
2020-05-12	275	292.71	278.552	296.71	19	19.2323	18.4489	22.8232	256	264.124	255.976	274.04
2020-05-13	256	280.076	268.905	285.301	18	18.4919	17.6637	21.4311	238	255.282	247.059	262.594
2020-05-14	277	267.916	260.065	275.283	19	17.8602	16.9271	20.0236	258	247.292	239.818	253.098
2020-05-15	269	256.256	251.623	266.581	16	17.3271	16.2319	18.6626	253	238.562	233.903	244.504
2020-05-16	268	248.27	242.822	258.16	22	16.7541	15.5717	17.3953	246	232.161	223.999	236.583
2020-05-17	223	240.43	232.307	250.025	13	16.0324	14.942	16.6628	210	226.092	215.307	229.058
2020-05-18	253	232.764	222.724	242.587	13	15.1582	14.3428	16.1199	240	220.963	207.07	222.034
2020-05-19	232	224.701	214.079	234.803	12	14.2508	13.7252	15.6418	220	214.964	199.704	216.425
2020-05-20	234	216.907	206.341	227.452	13	13.4219	13.0988	15.1456	221	208.072	193.062	211.586
2020-05-21	201	209.129	199.482	220.018	14	12.7182	12.5124	14.6204	187	200.997	187.015	205.617
2020-05-22	195	201.548	193.42	212.126	15	12.1422	11.9651	14.0621	180	193.554	181.359	198.297
2020-05-23	200	194.15	187.863	204.106	19	11.6361	11.4099	13.4859	181	185.9	176.09	190.009
2020-05-24	170	187.763	182.338	196.307	9	11.1772	10.8381	12.9512	161	179.398	170.623	182.644
2020-05-25	175	182.07	175.492	188.819	16	10.7487	10.3008	12.4873	159	172.854	165.811	175.816
2020-05-26	189	175.104	168.815	181.499	8	10.3736	9.78829	12.0491	181	164.523	160.579	169.239
2020-05-27	172	167.757	162.238	174.392	12	10.032	9.29607	11.5971	160	159.006	154.241	162.98
2020-05-28	182	162.392	155.815	167.616	10	9.71557	8.83178	11.1296	172	152.508	146.91	156.865
2020-05-29	163	155.903	149.448	161.075	12	9.41569	8.40393	10.6458	151	146.476	139.967	150.695
2020-05-30	145	149.409	142.991	154.61	5	9.12471	8.01917	10.1456	140	140.319	133.348	144.303
2020-05-31	113	143.37	136.994	148.325	2	8.83571	7.68276	9.62957	111	133.992	127.426	137.554
2020-06-01	121	137.747	131.183	142.073	10	8.5443	7.39682	9.1029	111	127.848	121.379	131.557
2020-06-02	155	131.661	125.126	135.846	14	8.25292	7.15579	8.58274	141	122.019	115.361	126.087
2020-06-03	138	125.397	118.782	129.698	7	7.95885	6.95343	8.17387	131	116.208	109.639	120.527
2020-06-04	121	119.58	112.628	123.627	9	7.63686	6.78446	7.862	112	110.31	104.216	114.896
2020-06-05	109	113.853	106.704	117.808	6	7.3625	6.64432	7.62149	103	104.679	99.091	109.228
2020-06-06	99	108.233	101.252	112.52	13	7.08624	6.52762	7.4904	86	99.2086	94.2627	103.561
2020-06-07	113	102.469	95.9946	107.076	6	6.83257	6.42471	7.35312	107	93.9397	89.729	97.9547
2020-06-08	112	96.2444	91.0517	101.56	9	6.60377	6.24255	7.20485	103	88.9429	85.4789	92.5089
2020-06-09	85	90.467	86.2412	96.046	10	6.38916	5.99392	7.04126	75	84.2497	81.4481	87.3027
2020-06-10	97	85.2326	81.799	90.6776	9	6.19993	5.77347	6.85858	88	79.7488	76.9277	82.4037
2020-06-11	72	80.7625	77.3771	86.1245	6	6.05002	5.57742	6.65486	66	76.0025	72.8061	79.0141
2020-06-12	73	77.019	73.3968	81.8905	5	5.83845	5.3527	6.4326	68	72.5987	69.047	75.8099
2020-06-13	53	72.7836	69.8591	78.0311	1	5.603	5.1262	6.1952	52	69.5418	65.6301	72.7572
2020-06-14	76	69.366	66.5672	74.5263	2	5.36122	4.91095	5.94595	74	66.2966	62.5729	69.826
2020-06-15	63	66.1663	63.5842	71.3333	6	5.11727	4.70723	5.68804	57	63.4285	59.6973	66.9907
2020-06-16	69	63.4641	60.8637	68.3293	8	4.92504	4.47062	5.42472	61	60.9664	57.1989	64.2323
2020-06-17	54	61.4171	58.5721	65.4813	5	4.75908	4.21646	5.24191	49	58.656	54.974	61.5457
2020-06-18	57	59.1892	56.3181	62.9107	3	4.60017	3.9752	5.08423	54	56.3555	52.8926	58.9286
2020-06-19	47	57.1323	54.2553	60.6386	1	4.44867	3.75045	4.93513	46	54.0601	50.968	56.3791
2020-06-20	54	55.3565	52.3206	58.4692	3	4.22433	3.54488	4.79888	51	51.8473	49.2778	53.8955
2020-06-21	47	53.8049	50.476	56.5156	3	4.01743	3.36016	4.67727	44	49.6862	47.5893	51.4746
2020-06-22	58	52.3777	48.6565	54.8355	5	3.82674	3.19667	4.5657	53	47.729	45.8221	49.1083
2020-06-23	62	50.9764	46.8234	53.2167	5	3.65048	3.05444	4.45877	57	46.1649	43.9623	47.1197
2020-06-24	67	49.2418	44.9868	51.5326	2	3.49264	2.93344	4.35158	65	44.6238	42.2127	45.3133
2020-06-25	58	47.0814	43.1781	49.771	4	3.37399	2.83368	4.2397	54	42.9686	40.5975	43.4973
2020-06-26	38	44.6938	41.4021	47.8827	4	3.27879	2.75388	4.13466	34	40.9772	39.012	41.6399
2020-06-27	40	42.2541	39.6545	45.9535	3	3.18929	2.68873	4.07721	37	38.9105	36.9281	39.7683
2020-06-28	42	40.4349	37.9495	44.257	4	3.10226	2.63269	4.01647	38	36.9221	34.9077	37.9107
2020-06-29	34	38.6263	36.2775	42.4167	7	3.01476	2.58078	3.94759	27	35.1636	33.0077	36.124
2020-06-30	43	36.9024	34.6324	40.4813	3	2.92414	2.52841	3.86608	40	33.4196	31.2598	34.4156
2020-07-01	21	35.4181	33.0337	38.5011	2	2.8293	2.46729	3.76989	19	32.1615	29.6783	32.7829
2020-07-02	40	33.9677	31.3797	36.4348	6	2.73568	2.3619	3.66311	34	30.8563	28.245	31.231
2020-07-03	26	32.5084	29.7953	34.5362	1	2.64409	2.26425	3.5507	25	29.4535	26.9386	29.7501
2020-07-04	31	31.013	28.3664	32.8906	5	2.55447	2.17356	3.43714	26	28.1174	25.7407	28.3642
2020-07-05	24	29.4583	27.0739	31.3183	4	2.46877	2.08913	3.32643	20	26.8765	24.6356	26.9888
2020-07-06	34	27.8626	25.8991	29.9034	1	2.38973	2.00988	3.22123	33	25.7535	23.6095	25.6973
2020-07-07	26	26.2513	24.7875	28.6954	3	2.3223	1.93347	3.12144	23	24.8265	22.6524	24.4685
2020-07-08	23	24.8725	23.6324	27.5193	1	2.26163	1.85765	3.02649	22	23.8447	21.7585	23.3972
2020-07-09	35	23.6988	22.516	26.3473	1	2.20693	1.78049	2.93587	34	22.6691	20.9174	22.4828
2020-07-10	22	22.5553	21.4269	25.1789	2	2.15747	1.70046	2.84912	20	21.4459	19.9099	21.6484
2020-07-11	20	21.4182	20.3687	24.0179	2	2.11243	1.61771	2.76581	18	20.5188	18.9162	20.8247
2020-07-12	13	20.3579	19.2946	22.8783	0	2.07053	1.53637	2.68551	13	19.6411	17.9617	19.9241
2020-07-13	23	19.4379	18.249	21.7737	0	2.03053	1.46051	2.60786	23	18.8023	17.0556	19.0503
2020-07-14	20	18.6295	17.316	20.7153	2	1.99723	1.39341	2.5325	18	17.9939	16.1989	18.1911
2020-07-15	20	17.8615	16.4921	19.7118	1	1.96374	1.33773	2.45912	19	17.2007	15.405	17.3228
2020-07-16	12	17.1205	15.7694	18.7688	1	1.92145	1.29455	2.38761	11	16.4334	14.6716	16.4609
2020-07-17	18	16.4082	15.1186	17.8863	2	1.85611	1.26157	2.31833	16	15.5442	13.9941	15.6334
2020-07-18	14	15.7267	14.4734	17.0861	1	1.78492	1.23625	2.25167	13	14.6926	13.2513	14.7721
2020-07-19	14	15.148	13.873	16.4111	2	1.72678	1.21639	2.18799	12	13.9916	12.4723	13.9808
2020-07-20	12	14.66	13.3218	15.819	1	1.66923	1.19997	2.12758	11	13.288	11.7815	13.2747
2020-07-21	19	14.1974	12.8079	15.2421	3	1.61231	1.18569	2.07034	16	12.583	11.1807	12.6585
2020-07-22	17	13.6956	12.3237	14.6896	0	1.55637	1.17396	2.01511	17	12.0577	10.6603	12.1103
2020-07-23	16	13.2361	11.8699	14.1827	0	1.5018	1.16545	1.9607	16	11.5904	10.2101	11.6017
2020-07-24	6	12.8195	11.451	13.705	1	1.44897	1.16081	1.90602	5	11.1363	9.82165	11.1084
2020-07-25	14	12.3937	11.0693	13.2575	3	1.39503	1.16076	1.85012	11	10.6756	9.48791	10.6098
2020-07-26	15	11.9511	10.7157	12.8418	2	1.35483	1.14895	1.7924	13	10.1726	9.20139	10.1023
2020-07-27	11	11.5433	10.3709	12.4928	4	1.32059	1.14169	1.73305	7	9.69229	8.95184	9.63886
2020-07-28	10	11.1828	9.96741	12.1559	2	1.29071	1.10503	1.67234	8	9.26095	8.68793	9.24874
2020-07-29	8	10.8403	9.60158	11.8161	2	1.27993	1.05685	1.61056	6	8.88813	8.33316	8.89964
2020-07-30	8	10.5189	9.24047	11.4754	1	1.27224	1.01596	1.54801	7	8.55302	7.98351	8.56754
2020-07-31	10	10.2173	8.9048	11.1661	0	1.26566	0.982485	1.48525	10	8.20633	7.65259	8.27395
2020-08-01	9	9.93218	8.57314	10.8703	2	1.25972	0.954695	1.42358	7	7.9645	7.34175	8.01226
2020-08-02	8	9.67147	8.26843	10.592	1	1.254	0.930767	1.36421	7	7.78879	7.05263	7.77977
2020-08-03	15	9.43316	8.01151	10.3376	2	1.2454	0.909084	1.30819	13	7.61974	6.78653	7.58928
2020-08-04	10	9.30198	7.76979	10.1132	3	1.22071	0.888186	1.26732	7	7.45788	6.54448	7.42076
2020-08-05	3	9.18596	7.53222	9.91851	0	1.196	0.86716	1.27485	3	7.30426	6.327	7.26886
2020-08-06	9	8.93038	7.35634	9.75302	0	1.16917	0.846265	1.28198	9	7.16129	6.13371	7.13214
2020-08-07	8	8.69714	7.21083	9.61019	3	1.13844	0.825913	1.2896	5	7.03147	5.96415	7.00874
2020-08-08	11	8.5643	7.10114	9.48266	2	1.11177	0.806479	1.29861	9	6.9132	5.81797	6.89642
2020-08-09	9	8.43965	7.01769	9.36488	0	1.08964	0.788298	1.30996	9	6.78658	5.69494	6.79286
2020-08-10	11	8.33188	6.95551	9.24495	1	1.07209	0.771669	1.32406	10	6.66712	5.59545	6.69691
2020-08-11	10	8.24134	6.92578	9.13538	0	1.05809	0.756844	1.33979	10	6.55659	5.52125	6.66698
2020-08-12	6	8.1025	6.92219	9.0292	0	1.04654	0.744056	1.35576	6	6.45692	5.47443	6.59895
2020-08-13	7	7.93906	6.92062	8.93015	0	1.03637	0.733529	1.37048	7	6.36994	5.45736	6.56257
2020-08-14	6	7.80117	6.90561	8.83634	0	1.02657	0.725489	1.38242	6	6.29742	5.47282	6.57902
2020-08-15	11	7.69672	6.90134	8.74529	2	1.01658	0.720124	1.39052	9	6.23954	5.52177	6.58205
2020-08-16	4	7.62111	6.88566	8.66065	2	1.00699	0.717527	1.39497	2	6.19256	5.59958	6.56718
2020-08-17	12	7.5635	6.87076	8.59324	0	0.998554	0.7178	1.39621	12	6.1523	5.70059	6.53082
2020-08-18	7	7.52958	6.86084	8.54206	2	0.992539	0.721078	1.39471	5	6.11471	5.6755	6.46961
2020-08-19	3	7.51489	6.83711	8.50741	0	0.990657	0.727536	1.39096	3	6.07584	5.65765	6.38055
2020-08-20	8	7.54319	6.83037	8.48955	2	0.991335	0.73727	1.38544	6	6.09795	5.65865	6.26651
2020-08-21	7	7.5408	6.82776	8.47988	1	0.994722	0.750098	1.37859	6	6.17194	5.67669	6.14512
2020-08-22	7	7.63998	6.82329	8.53999	2	1.00094	0.765808	1.37086	5	6.16043	5.70566	6.03939
2020-08-23	15	7.76562	6.82985	8.61078	0	1.01013	0.784193	1.3627	15	6.16047	5.75211	6.02913
2020-08-24	5	7.83068	6.84883	8.65237	2	1.02629	0.805043	1.35454	3	6.17227	5.8077	6.01398
2020-08-25	11	7.79968	6.88251	8.70595	2	1.04658	0.828197	1.34654	9	6.22338	5.87599	6.01353
2020-08-26	11	7.79363	6.93237	8.75812	1	1.05417	0.853643	1.33827	10	6.35934	5.95443	6.14396
2020-08-27	9	7.82582	7.00131	8.89912	2	1.05594	0.881395	1.32923	7	6.52484	6.0549	6.34302
2020-08-28	9	7.92028	7.09015	9.07288	1	1.06208	0.911463	1.31891	8	6.70486	6.17789	6.53964
2020-08-29	5	8.01127	7.1482	9.27107	1	1.07411	0.943855	1.31218	4	6.83077	6.3315	6.72791
2020-08-30	6	8.19028	7.27153	9.47523	1	1.08455	0.975099	1.34259	5	6.96775	6.51717	6.90638
2020-08-31	8	8.36518	7.44385	9.69179	2	1.09414	0.98332	1.37784	6	7.08149	6.7227	7.08536
2020-09-01	4	8.47967	7.64186	9.92985	0	1.10379	0.994391	1.4161	4	7.19632	6.969	7.27802
2020-09-02	9	8.80888	7.86358	10.1994	4	1.11444	1.00801	1.45533	5	7.43932	7.23179	7.49943
2020-09-03	6	9.18244	8.12572	10.508	1	1.12704	1.02388	1.49325	5	7.77741	7.38829	7.84908
2020-09-04	8	9.60939	8.41858	10.8682	1	1.14909	1.04173	1.52826	7	8.11559	7.55693	8.25858
2020-09-05	12	10.0787	8.71733	11.2949	1	1.17147	1.06135	1.56072	11	8.52361	7.75547	8.7235
2020-09-06	9	10.5936	9.08665	11.7702	0	1.19411	1.08252	1.59139	9	8.98047	7.99243	9.3031
2020-09-07	13	11.1579	9.54142	12.3585	0	1.21813	1.10501	1.62112	13	9.49906	8.28434	9.90946
2020-09-08	10	11.7755	10.0672	13.0305	2	1.2447	1.12857	1.65081	8	10.073	8.6501	10.5205
2020-09-09	10	12.3796	10.6514	13.7602	0	1.27488	1.15337	1.68154	10	10.6951	9.10601	11.1261
2020-09-10	12	12.9937	11.3539	14.5571	0	1.31631	1.18061	1.71461	12	11.375	9.65865	11.7501
2020-09-11	10	13.659	12.1406	15.4242	1	1.36908	1.21175	1.75149	9	12.1258	10.3142	12.4988
2020-09-12	18	14.4157	13.0307	16.3713	2	1.42837	1.24843	1.79376	16	12.9688	11.0797	13.3596
2020-09-13	15	15.415	14.0389	17.3992	0	1.49385	1.29251	1.84318	15	13.9285	11.9632	14.3201
2020-09-14	17	16.5179	15.1923	18.5293	0	1.5652	1.34559	1.90146	17	15.0603	12.971	15.3879
2020-09-15	15	17.8799	16.4963	19.7862	2	1.64225	1.40828	1.96992	13	16.3271	14.1037	16.5702
2020-09-16	23	19.1714	17.8249	21.199	0	1.72482	1.48115	2.05005	23	17.696	15.3499	17.8595
2020-09-17	25	20.6307	19.1783	22.7555	0	1.81265	1.56484	2.14361	25	19.121	16.6978	19.2648
2020-09-18	21	22.2489	20.6428	24.4438	2	1.9105	1.6601	2.25267	19	20.6013	18.142	20.7729
2020-09-19	18	23.9566	22.2189	26.2361	1	2.01854	1.76741	2.37912	17	22.2935	19.6681	22.3983
2020-09-20	28	25.7941	23.9005	28.1365	4	2.14789	1.88637	2.52368	24	23.9292	21.2758	24.0849
2020-09-21	24	27.6376	25.677	30.1457	1	2.29293	2.01616	2.71863	23	25.6461	22.9669	25.8288
2020-09-22	35	29.4501	27.5296	32.2704	8	2.44514	2.15554	2.92603	27	27.4587	24.7434	27.6923
2020-09-23	52	31.5943	29.3307	34.4378	6	2.60744	2.28775	3.13957	46	29.2993	26.6076	29.6619
2020-09-24	33	33.6763	31.2003	36.6136	4	2.78919	2.42808	3.35558	29	31.2411	28.5635	31.7179
2020-09-25	30	35.7924	33.1807	38.7585	3	2.9805	2.58091	3.57459	27	33.2929	30.6194	33.867
2020-09-26	35	38.0589	35.287	40.9539	4	3.17715	2.74766	3.79822	31	35.3046	32.7859	36.1142
2020-09-27	44	40.4961	37.5592	43.2131	5	3.38265	2.92988	4.04115	39	37.5714	35.076	38.4596
2020-09-28	47	42.7725	40.0474	45.5398	1	3.59603	3.12935	4.30541	46	39.7518	37.5051	40.8892
2020-09-29	43	45.089	42.7942	48.0646	1	3.81634	3.34785	4.57016	42	41.7786	40.0857	43.397
2020-09-30	48	47.8433	45.7652	50.806	2	4.04325	3.57771	4.84065	46	44.1294	42.8182	45.991
2020-10-01	56	50.7996	48.8741	53.8399	7	4.27659	3.8134	5.12483	49	46.6746	45.5186	48.6629
2020-10-02	65	53.9219	52.0547	57.1585	5	4.51624	4.06839	5.4326	60	49.3724	47.8128	51.4064
2020-10-03	55	57.188	55.0862	60.6287	3	4.76216	4.34529	5.77611	52	52.2761	50.4074	54.2235
2020-10-04	54	60.4949	58.3154	64.1994	5	5.03347	4.64649	6.16409	49	55.2889	53.4011	57.1152
2020-10-05	59	63.8852	61.7864	67.8822	1	5.38839	4.97322	6.59313	58	58.505	56.7847	60.1505
2020-10-06	62	67.9124	65.6242	71.7458	5	5.77445	5.18523	7.05618	57	61.9126	60.2369	63.6041
2020-10-07	81	72.161	69.4802	75.8892	13	6.19522	5.41502	7.54342	68	65.6007	63.6304	67.2294
2020-10-08	78	76.4343	73.5642	80.3977	4	6.6547	5.67591	8.04184	74	69.6373	67.2486	71.1194
2020-10-09	68	81.2169	78.022	85.37	9	7.15591	5.97708	8.54048	59	74.3214	71.1752	75.5706
2020-10-10	90	86.4745	82.8671	90.8345	5	7.69858	6.31904	9.0382	85	79.1085	75.4878	80.3896
2020-10-11	104	92.2385	88.1501	96.8551	5	8.28107	6.70072	9.53585	99	84.4933	80.257	85.5395
2020-10-12	97	98.4671	93.9123	103.375	8	8.8804	7.12037	10.0351	89	89.8995	85.5611	90.992
2020-10-13	87	105.136	100.262	110.311	12	9.55212	7.57523	10.5383	75	95.7862	91.4928	96.9617
2020-10-14	102	112.267	107.23	117.638	12	10.2315	8.06372	11.049	90	102.065	98.0859	103.683
2020-10-15	124	119.742	114.721	125.002	13	10.9351	8.58863	11.5723	111	108.029	105.247	110.718
2020-10-16	122	127.583	122.618	132.853	11	11.6591	9.1537	12.1143	111	114.96	112.839	118.527
2020-10-17	162	135.181	130.765	141.224	19	12.3921	9.76309	12.69	143	122.62	120.683	126.839
2020-10-18	121	143.266	139.107	150.124	10	13.0204	10.4215	13.5466	111	130.555	127.713	135.288
2020-10-19	159	152.106	147.681	159.344	19	13.6659	11.1325	14.4421	140	138.816	135.361	143.579
2020-10-20	174	161.223	156.49	168.646	13	14.366	11.8962	15.3772	161	146.546	143.579	151.781
2020-10-21	191	170.506	165.657	178.189	12	15.2258	12.7113	16.3523	179	154.368	151.889	160.088
2020-10-22	187	179.875	174.331	187.791	16	16.026	13.5754	17.3676	171	163.087	159.906	168.903
2020-10-23	189	190.768	183.696	197.456	13	16.8062	14.485	18.4232	176	172.054	168.017	178.068
2020-10-24	171	201.886	192.519	207.355	18	17.6113	15.4355	19.5124	153	181.373	176.542	187.673
2020-10-25	207	212.421	201.518	217.286	21	18.4327	16.4229	20.6129	186	190.883	185.867	197.241
2020-10-26	225	222.605	211.023	227.547	26	19.2646	17.4419	21.6961	199	199.579	195.707	206.653
2020-10-27	220	232.949	221.07	238.039	21	20.109	18.486	22.7283	199	208.446	205.502	216.694
2020-10-28	238	243.81	231.823	248.571	22	20.9353	19.5473	23.6716	216	218.453	214.45	227.143
2020-10-29	250	253.251	243.311	259.06	12	21.7374	20.6136	24.4997	238	229.215	223.143	237.127
2020-10-30	282	263.786	254.142	269.782	23	22.5453	21.6648	25.2158	259	238.686	231.43	246.572
2020-10-31	283	273.478	265.01	280.241	29	23.4447	22.6771	25.83	254	248.453	239.041	255.324
2020-11-01	288	282.543	274.257	291.273	27	24.2398	23.4407	26.356	261	257.441	246.594	263.282
2020-11-02	289	292.114	283.125	301.4	26	24.9981	23.9783	26.8101	263	265.683	254.313	270.276
2020-11-03	293	302.468	291.621	310.882	22	25.765	24.4698	27.2072	271	274.32	261.707	278.754
2020-11-04	278	310.739	299.671	319.493	26	26.5238	24.9316	27.557	252	281.494	269.005	288.417
2020-11-05	304	318.221	307.133	327.296	21	27.2537	25.3825	27.9853	283	287.308	276.177	297.626
2020-11-06	335	325.33	313.864	334.378	30	27.7875	25.8427	28.6232	305	294.246	282.89	305.818
2020-11-07	335	331.556	320.132	340.841	31	28.2323	26.3342	29.1781	304	300.186	289.558	312.553
2020-11-08	344	336.993	325.506	346.75	33	28.6638	26.8646	29.6581	311	306.028	296.122	317.669
2020-11-09	405	342.224	330.054	352.074	45	29.2194	27.4131	30.0819	360	311.772	302.235	321.563
2020-11-10	320	347.32	334.868	357.035	23	29.8368	27.9537	30.4711	297	317.341	308.589	325.018
2020-11-11	312	353.36	340.292	362.321	30	30.19	28.4585	30.8487	282	322.645	315.307	330.34
2020-11-12	353	359.684	346.69	367.963	31	30.5971	28.898	31.2386	322	327.462	322.076	336.029
2020-11-13	359	364.22	352.767	373.848	32	30.9983	29.2575	31.6491	327	333.2	328.951	342.402
2020-11-14	363	368.896	358.94	379.905	22	31.3646	29.5457	32.0581	341	340.213	334.211	349.634
2020-11-15	383	373.88	365.408	386.028	24	31.6821	29.5555	32.4389	359	346.696	338.571	356.503
2020-11-16	359	379.494	370.907	392.135	25	31.8643	29.5485	32.9196	334	352.931	342.542	362.356
2020-11-17	368	385.867	376.415	398.714	20	31.9496	29.5361	33.4268	348	355.534	345.379	367.344
2020-11-18	439	392.489	380.53	403.983	39	31.9738	29.5283	33.9354	400	359.737	347.768	370.806
2020-11-19	401	398.339	384.859	407.811	35	32.0549	29.5329	34.4152	366	362.017	349.802	373.421
2020-11-20	392	402.706	388.828	411.336	42	32.0846	29.5571	34.8321	350	363.662	351.579	374.714
2020-11-21	400	406.2	391.84	413.482	25	32.0757	29.6084	35.1507	375	364.35	353.199	374.742
2020-11-22	410	407.023	393.247	414.212	34	31.9691	29.6944	35.3353	376	364.197	353.165	373.2
2020-11-23	401	405.625	392.457	413.181	32	31.812	29.8129	35.3737	369	362.761	353.201	371.46
2020-11-24	410	402.49	390.229	410.507	31	31.7663	29.9448	35.2953	379	361.484	353.709	369.282
2020-11-25	429	397.597	386.898	407.239	46	31.7387	30.0689	35.1343	383	360.14	351.235	366.656
2020-11-26	372	392.302	382.855	403.177	40	31.8225	30.1638	34.9253	332	358.579	347.626	363.832
2020-11-27	368	387.217	378.816	398.515	30	31.8749	30.2081	34.702	338	356.174	345.038	360.899
2020-11-28	387	383.334	375.049	394.106	33	31.8011	30.193	34.4774	354	354.919	343.509	359.21
2020-11-29	404	379.377	371.312	390.293	34	31.5543	30.1325	34.2303	370	351.804	342.929	358.067
2020-11-30	364	375.62	367.277	387.253	32	31.2361	30.0423	33.9373	332	348.801	341.271	356.633
2020-12-01	347	372.609	363.774	384.63	26	30.858	29.9351	33.5755	321	346.73	338.798	355.083
2020-12-02	337	370.556	361.195	382.2	19	30.4318	29.7351	33.124	318	345.142	336.653	353.552
2020-12-03	408	369.163	359.9	379.726	34	29.9838	29.6123	32.5866	374	343.746	334.972	351.976
2020-12-04	413	368.812	359.474	378.111	23	29.6091	29.5086	32.0057	390	342.702	333.613	350.561
2020-12-05	344	369.72	359.649	377.71	32	29.4328	29.0714	31.7149	312	341.738	332.742	349.29
2020-12-06	357	370.744	360.379	378.098	41	29.2985	28.7033	31.5219	316	341.414	332.286	348.202
2020-12-07	360	371.579	361.571	379.491	29	29.1851	28.3762	31.2903	331	341.246	332.524	347.45
2020-12-08	376	372.125	363.236	381.136	31	29.1405	28.0552	31.0381	345	341.489	333.52	346.957
2020-12-09	376	373.136	365.182	383.85	36	29.2855	27.7883	30.8136	340	343.136	335.181	347.423
2020-12-10	380	375.344	365.422	387.693	30	29.5382	27.5962	30.6664	350	346.401	337.405	349.94
2020-12-11	400	378.861	366.874	391.707	36	29.5865	27.4993	30.6455	364	349.995	340.028	353.444
2020-12-12	377	383.213	370.063	396.006	24	29.8403	27.5187	30.8475	353	353.565	343.504	357.425
2020-12-13	368	386.96	375.302	400.112	16	30.2826	27.6716	31.5504	352	358.593	348.26	361.804
2020-12-14	414	391.49	382.191	404.392	40	30.7098	27.97	32.2992	374	363.795	353.504	367.023
2020-12-15	391	397.152	388.015	409.793	31	31.3586	28.4274	33.0878	360	369.376	359.612	373.956
2020-12-16	354	404.96	394.914	416.774	27	32.2112	29.0607	33.9094	327	376.177	366.935	382.331
2020-12-17	441	416.245	403.056	425.575	31	33.223	29.8905	34.7564	410	385.023	375.523	392.811
2020-12-18	435	426.014	413.063	435.884	30	34.4046	30.9369	35.7329	405	395.582	385.341	404.094
2020-12-19	415	439.538	424.871	450.281	31	35.7581	32.2159	37.1472	384	407.354	396.202	416.026
2020-12-20	430	453.767	438.224	465.686	34	37.0555	33.747	38.7042	396	419.584	407.435	428.438
2020-12-21	498	467.882	452.686	482.664	38	38.3962	35.5544	40.3894	460	430.931	419.661	441.139
2020-12-22	491	481.035	467.178	499.071	42	39.9148	37.6674	42.1847	449	442.56	432.522	453.916
2020-12-23	482	494.763	481.625	514.52	31	41.7256	40.0973	44.4605	451	456.933	445.347	466.614
2020-12-24	489	511.272	496.608	529.257	45	43.9011	42.8169	46.9594	444	470.374	458.189	479.196
2020-12-25	540	529.895	512.387	544.084	42	46.6674	45.6502	49.633	498	483.038	471.174	493.621
2020-12-26	571	544.251	529.499	559.781	63	49.699	48.1825	52.4671	508	496.297	484.689	510.414
2020-12-27	583	561.098	548.299	575.188	54	52.9781	51.0494	55.4428	529	510.662	498.427	526.184
2020-12-28	592	578.055	567.796	592.417	55	56.4117	54.2037	58.5477	537	524.917	512.456	540.514
2020-12-29	581	595.601	586.538	611.078	53	59.9689	57.6034	61.7864	528	539.161	526.593	554.306
2020-12-30	628	614.743	604.557	632.589	58	63.8262	61.3462	65.1654	570	554.416	542.036	568.636
2020-12-31	653	638.299	624.623	656.862	78	67.8745	65.4409	68.692	575	571.523	559.392	586.48
2021-01-01	645	663.962	647.655	683.103	72	72.0289	69.5622	72.7813	573	591.11	579.345	606.96
2021-01-02	672	689.82	675.567	710.383	66	76.0499	73.4088	77.4487	606	614.283	602.39	629.437
2021-01-03	655	718.572	705.625	739.343	80	79.9972	77.4118	82.2106	575	639.765	628.652	653.601
2021-01-04	758	751.705	737.922	771.718	84	84.63	81.5657	86.974	674	669.184	656.442	679.661
2021-01-05	823	787.124	772.156	806.408	100	89.3694	85.863	92.2079	723	699.304	688.399	709.759
2021-01-06	829	823.822	809.031	843.538	92	94.0116	90.2929	97.3612	737	732.722	722.007	742.386
2021-01-07	891	861.283	847.822	882.246	84	98.2611	94.7889	102.306	807	767.634	756.073	776.247
2021-01-08	892	900.7	887.873	921.84	111	102.345	99.1903	106.955	781	804.205	791.163	811.659
2021-01-09	931	940.911	927.912	962.261	117	105.591	103.302	111.226	814	839.489	825.138	851.169
2021-01-10	984	981.471	967.215	1002.65	100	108.265	106.907	115.034	884	874.766	859.272	891.117
2021-01-11	1007	1021.47	1002.55	1041.54	102	111.12	109.723	118.296	905	909.625	893.763	926.872
2021-01-12	1095	1059.46	1036.75	1077.96	117	113.82	111.641	120.947	978	941.615	923.922	959.8
2021-01-13	1107	1091.57	1068.26	1111.12	141	116.219	113.139	122.943	966	971.668	950.492	991.279
2021-01-14	1093	1117.16	1095.56	1140.64	108	118.357	113.955	124.545	985	998.346	973.157	1018.31
2021-01-15	1104	1143.47	1118.43	1163.95	109	119.934	114.442	125.94	995	1017.97	992.34	1039.7
2021-01-16	1174	1162.58	1136.3	1179.77	115	120.869	114.797	126.535	1059	1033.51	1007.64	1054.27
2021-01-17	1174	1171.84	1148.8	1188.39	117	121.135	115.106	126.332	1057	1044.72	1018.75	1064.17
2021-01-18	1171	1174.56	1155.1	1192.76	138	120.779	115.296	125.392	1033	1050.44	1025.8	1066.69
2021-01-19	1250	1173.52	1152.29	1192.14	115	119.864	114.222	123.788	1135	1052.44	1028.33	1066.52
2021-01-20	1176	1163.49	1143.29	1185.81	127	118.458	112.559	121.605	1049	1048.4	1025.42	1060.49
2021-01-21	1136	1149.25	1130.1	1172.64	122	116.611	110.671	118.931	1014	1037.48	1017.14	1048.74
2021-01-22	1127	1131.4	1112.96	1153.1	129	114.521	108.65	116.177	998	1023.35	1003.58	1030.65
2021-01-23	1067	1108.56	1090.87	1128.36	107	112.673	106.594	114.516	960	1003.19	984.379	1011.18
2021-01-24	1042	1081.92	1063.88	1101.43	96	110.221	104.595	112.758	946	979.102	960.756	991.397
2021-01-25	1075	1052.79	1033.37	1072.3	116	108.047	102.74	110.832	959	952.422	933.359	967.398
2021-01-26	968	1021.69	1001.19	1041.34	103	105.829	101.107	108.669	865	923.153	901.854	938.78
2021-01-27	1012	988.917	968.018	1007.23	99	103.579	99.6914	106.251	913	890.318	868.036	905.934
2021-01-28	1021	953.294	933.318	970.69	104	101.251	97.6402	104.126	917	858.063	833.021	870.162
2021-01-29	945	916.102	897.17	932.44	104	98.7957	94.8781	102.494	841	823.65	798.574	832.725
2021-01-30	834	878.565	860.311	893.559	86	96.3801	92.1105	100.532	748	788.227	764.482	794.743
2021-01-31	814	840.877	823.367	854.904	91	94.1027	89.3316	98.0877	723	752.919	731.399	758.451
2021-02-01	810	802.322	786.894	816.218	82	91.482	86.5483	95.7165	728	717.196	697.764	724.136
2021-02-02	763	764.186	751.093	778.553	89	88.402	83.7824	93.196	674	682.839	665.376	690.579
2021-02-03	784	728.945	715.671	742.415	103	85.219	81.0544	90.4282	681	650.037	634.417	659.369
2021-02-04	652	696.017	681.535	708.113	81	81.9547	78.3825	87.3878	571	618.623	605.053	631.024
2021-02-05	678	663.834	649.821	675.901	78	78.6319	75.7818	84.0596	600	588.915	578.09	603.467
2021-02-06	612	631.908	619.716	645.767	73	75.2845	72.9482	80.4855	539	560.881	553.168	576.577
2021-02-07	570	601.678	589.908	617.554	69	72.5379	69.7289	76.7673	501	538.09	529.575	550.408
2021-02-08	614	575.719	560.725	590.897	66	69.77	66.6785	72.9994	548	512.077	506.387	525.014
2021-02-09	542	551.164	532.324	565.342	73	66.9232	63.3986	69.3491	469	487.655	482.484	502.818
2021-02-10	545	527	507.425	540.591	65	64.1462	60.4967	65.9932	480	465.485	460.306	482.297
2021-02-11	513	503.212	484.828	517.738	64	61.1257	57.9678	62.6995	449	444.228	436.213	460.276
2021-02-12	459	479.481	464.073	495.602	52	58.3018	55.7164	59.4997	407	423.255	412.898	437.25
2021-02-13	432	456.204	443.949	473.321	48	55.6941	53.6552	56.7936	384	403.164	390.435	413.779
2021-02-14	439	433.498	423.652	450.607	46	53.181	51.3806	54.4528	393	381.753	368.855	390.402
2021-02-15	462	411.377	402.722	427.257	51	50.7709	48.6403	52.1718	411	360.955	348.169	367.573
2021-02-16	398	390.064	381.605	403.835	44	48.4709	46.1937	49.9643	354	340.364	328.403	347.87
2021-02-17	385	368.724	360.752	380.827	49	46.2863	44.0102	47.8452	336	319.957	309.613	329.971
2021-02-18	368	347.698	339.738	358.344	50	44.376	42.0606	45.8269	318	300.665	291.837	311.948
2021-02-19	316	328.203	319.206	336.616	49	42.5915	40.3199	44.0694	267	281.692	274.872	293.522
2021-02-20	305	308.586	299.299	315.628	41	40.9063	38.7657	42.4289	264	264.474	256.387	275.157
2021-02-21	287	289.032	280.528	295.41	45	39.3064	37.3653	40.7958	242	248.117	239.33	256.388
2021-02-22	242	270.036	262.601	277.101	38	37.6793	36.0738	39.1585	204	231.688	223.65	238.025
2021-02-23	258	252.936	245.36	260.142	48	35.9034	34.8514	37.5081	210	217.618	209.247	223.258
2021-02-24	241	237.371	229.126	244.251	26	34.142	33.4319	35.8375	215	204.172	195.469	210.733
2021-02-25	222	223.008	214.581	229.456	23	32.7721	31.7322	34.3724	199	190.232	183.093	199.194
2021-02-26	197	209.803	201.375	215.592	29	31.3898	29.8811	32.9272	168	177.953	171.915	188.396
2021-02-27	197	197.628	189.248	203.048	30	30.0121	28.1274	31.4902	167	166.047	161.222	178.091
2021-02-28	200	186.336	178.117	191.622	40	28.7807	26.4816	30.0556	160	156.145	151.226	168.089
2021-03-01	192	175.765	167.712	180.975	31	27.5481	24.951	28.6194	161	147.651	142.063	158.241
2021-03-02	157	165.766	158.156	171.038	23	26.1869	23.5399	27.1796	134	139.19	133.639	148.441
2021-03-03	126	155.708	149.197	162.069	19	24.8553	22.2493	25.7496	107	130.384	125.893	138.754
2021-03-04	130	146.066	140.75	153.627	22	23.5829	21.0773	24.3568	108	122.537	118.694	129.396
2021-03-05	156	137.191	132.768	145.621	15	22.43	20.0212	23.1318	141	116.053	111.972	120.558
2021-03-06	129	129.741	125.22	138.088	20	21.4011	19.078	22.0679	109	110.069	105.277	112.936
2021-03-07	115	122.834	118.106	131.079	24	20.3654	18.244	20.9909	91	104.294	99.2919	107.488
2021-03-08	122	116.598	111.398	124.072	30	19.4851	17.503	19.8945	92	98.3688	93.636	102.243
2021-03-09	117	110.46	105.061	117.207	16	18.6049	16.8263	18.817	101	92.2081	87.9465	97.1072
2021-03-10	99	103.829	99.0448	110.314	15	17.6207	16.1885	18.021	84	86.5004	82.4823	92.0009
2021-03-11	110	97.9306	93.3643	103.853	16	16.6042	15.5679	17.3421	94	81.5404	77.4084	86.8642
2021-03-12	82	92.6574	88.0253	97.855	19	15.754	14.9458	16.7082	63	76.8994	72.6184	81.6561
2021-03-13	98	87.7561	83.0109	92.1723	15	14.9777	14.3138	16.0761	83	72.3977	68.1347	76.3978
2021-03-14	83	81.8669	78.2339	86.6028	13	14.2418	13.2785	15.4403	70	68.0533	63.916	71.1636
2021-03-15	88	76.9069	73.5597	81.3823	18	13.5392	12.3096	14.7966	70	63.8812	59.9604	66.2827
2021-03-16	69	72.3384	69.1172	76.5925	5	12.8633	11.4311	14.1421	64	59.8926	56.2302	62.837
2021-03-17	66	68.018	64.9029	71.9652	9	12.2088	10.6528	13.4749	57	56.0203	52.7808	59.5116
2021-03-18	51	63.9551	60.9944	67.5635	14	11.54	9.97169	12.7984	37	52.5098	49.5642	56.2866
2021-03-19	56	60.0299	57.3546	63.3604	6	10.8535	9.37522	12.1208	50	49.0844	46.5434	53.1298
2021-03-20	59	56.274	53.8851	59.5477	10	10.2016	8.85238	11.4493	49	45.8689	43.359	50.026
2021-03-21	71	52.7659	50.6698	55.9903	10	9.5877	8.39384	10.7903	61	42.8428	40.1126	46.9645
2021-03-22	60	49.4564	47.6059	52.8758	17	9.01375	7.9916	10.1491	43	40.002	37.1808	43.9414
2021-03-23	48	46.335	44.4057	50.0391	9	8.47775	7.63552	9.53295	39	37.404	34.6256	40.9906
2021-03-24	35	43.566	41.1292	47.3974	6	7.97457	7.31346	8.95019	29	35.095	32.3737	38.1749
2021-03-25	38	41.0062	38.5084	44.908	9	7.49975	7.01497	8.40717	29	33.1613	30.3635	35.5434
2021-03-26	41	38.69	36.0597	42.5261	7	7.04959	6.69774	7.9084	34	31.5957	28.5446	33.1313
2021-03-27	32	36.5235	33.837	40.1925	7	6.61867	6.26512	7.45658	25	30.1047	26.8767	31.106
2021-03-28	27	34.4468	31.9839	37.9396	7	6.19398	5.84421	7.04635	20	28.6996	25.3529	29.7246
2021-03-29	27	32.8164	30.4287	35.7947	5	5.85866	5.44744	6.6658	22	27.3768	23.9938	28.4852
2021-03-30	38	30.8559	28.9725	33.814	8	5.51443	5.07881	6.30484	30	26.1118	22.8155	27.3486
2021-03-31	37	29.2049	27.4572	32.1246	9	5.19004	4.74098	5.95521	28	24.9089	21.8305	26.2811
2021-04-01	29	27.8332	26.329	30.7235	7	4.88935	4.4354	5.65212	22	23.7773	21.0482	25.2538
2021-04-02	22	26.6686	25.2417	29.4807	6	4.61147	4.15991	5.37332	16	22.7099	20.4462	24.2552
2021-04-03	27	25.5991	24.1485	28.3436	3	4.35648	3.90967	5.10246	24	21.7309	19.9733	23.2885
2021-04-04	25	24.6248	22.7852	27.2743	1	4.1242	3.68045	4.83986	24	21.1778	19.546	22.3571
2021-04-05	11	23.7662	21.5288	26.2446	3	3.9143	3.46871	4.58576	8	20.4303	18.9751	21.4636
2021-04-06	23	23.0458	20.3879	25.2337	5	3.72626	3.27152	4.34045	18	19.7714	18.3678	20.6104
2021-04-07	24	22.3515	19.3587	24.2395	3	3.55763	3.08733	4.13753	21	19.1814	17.8462	19.8001
2021-04-08	32	21.7184	18.4361	23.3245	3	3.40436	2.91574	3.97098	29	18.6233	17.384	19.5365
2021-04-09	20	20.9667	17.6154	22.6011	1	3.26295	2.75631	3.81262	19	18.0727	16.9572	19.3122
2021-04-10	19	20.265	16.8922	21.9752	3	3.13037	2.6086	3.66494	16	17.5665	16.5459	19.0044
2021-04-11	21	19.6034	16.2623	21.377	4	3.00406	2.4721	3.52997	17	17.296	16.1336	18.583
2021-04-12	27	18.9778	15.7138	20.8063	3	2.87246	2.34587	3.40908	24	16.9814	15.7098	18.0527
2021-04-13	20	18.4164	15.2284	20.2691	4	2.76088	2.22864	3.30307	16	16.5627	15.2617	17.4499
2021-04-14	10	17.8656	14.7897	19.7376	3	2.67544	2.11929	3.21267	7	16.1482	14.5832	16.8101
2021-04-15	18	17.3292	14.3832	19.2102	1	2.59754	2.01683	3.13857	17	15.7439	13.9631	16.165
2021-04-16	17	16.8076	13.9962	18.6839	1	2.52516	1.92045	3.08136	16	15.1721	13.4371	15.542
2021-04-17	21	16.2303	13.6234	18.1703	4	2.45707	1.83049	3.03755	17	14.5359	13.0018	14.9558
2021-04-18	16	15.6848	13.266	17.6725	0	2.38682	1.74818	2.99985	16	13.8938	12.6277	14.4101
2021-04-19	16	15.2469	12.9255	17.1895	2	2.31103	1.67454	2.96122	14	13.2649	12.2878	13.9077
2021-04-20	17	14.8424	12.603	16.7197	4	2.23988	1.61042	2.91497	13	12.6651	11.9578	13.4509
2021-04-21	17	14.4689	12.2993	16.2647	2	2.17363	1.55643	2.85517	15	12.1074	11.6168	13.0413
2021-04-22	15	14.0614	12.0105	15.829	2	2.11188	1.51174	2.78283	13	11.6327	11.2614	12.6678
2021-04-23	19	13.6827	11.7284	15.3919	5	2.05364	1.47427	2.70514	14	11.2345	10.901	12.3089
2021-04-24	7	13.2716	11.4452	14.9646	0	2.01311	1.44215	2.62888	7	10.8389	10.4861	11.9447
2021-04-25	12	12.8608	11.1542	14.5223	2	1.97848	1.41372	2.56014	10	10.4464	10.1021	11.5574
2021-04-26	10	12.4455	10.8496	14.0718	3	1.94536	1.38747	2.50415	7	10.0578	9.75145	11.1324
2021-04-27	13	12.0907	10.5348	13.6232	3	1.91288	1.36306	2.46148	10	9.69519	9.42969	10.6689
2021-04-28	15	11.7473	10.2206	13.1679	2	1.88038	1.34108	2.42863	13	9.43426	9.1269	10.1786
2021-04-29	13	11.4228	9.91733	12.7177	3	1.84723	1.32216	2.40222	10	9.19404	8.83408	9.67294
2021-04-30	12	11.1081	9.63381	12.3154	3	1.80352	1.3069	2.37911	9	8.9593	8.54209	9.25811
2021-05-01	8	10.7292	9.37753	11.949	1	1.74457	1.29583	2.35634	7	8.73015	8.24232	8.91168
2021-05-02	12	10.3801	9.14642	11.5512	2	1.68889	1.28875	2.33282	10	8.54232	7.95042	8.56472
2021-05-03	10	10.022	8.93047	11.2139	1	1.63788	1.28476	2.3091	9	8.37064	7.65873	8.19861
2021-05-04	9	9.68356	8.72026	10.8715	1	1.59277	1.26857	2.28576	8	8.09226	7.38076	7.86106
2021-05-05	13	9.35969	8.50296	10.5697	0	1.55467	1.2382	2.26338	13	7.82929	7.12306	7.57228
2021-05-06	7	9.05778	8.23447	10.2631	1	1.52455	1.21442	2.24244	6	7.55843	6.89087	7.3074
2021-05-07	10	8.78046	7.97079	9.96497	3	1.50186	1.19689	2.22198	7	7.30215	6.68104	7.05805
2021-05-08	9	8.55476	7.72592	9.67476	0	1.48473	1.18481	2.19976	9	6.98281	6.48386	6.81952
2021-05-09	8	8.38555	7.49666	9.39629	3	1.47143	1.17749	2.1736	5	6.68597	6.29043	6.5892
2021-05-10	10	8.22913	7.28213	9.15419	1	1.46412	1.1743	2.14144	9	6.49945	6.09289	6.36277
2021-05-11	14	8.07914	7.08273	8.91704	2	1.46468	1.17467	2.1015	12	6.3366	5.88484	6.13605
2021-05-12	9	7.92906	6.89698	8.70851	2	1.46806	1.17815	2.05484	7	6.17409	5.66955	5.90906
2021-05-13	6	7.7879	6.71231	8.5086	2	1.47463	1.18437	2.00485	4	6.01618	5.45767	5.69049
2021-05-14	3	7.6271	6.51498	8.35484	1	1.48482	1.19299	1.95471	2	5.86387	5.25868	5.48221
2021-05-15	8	7.46308	6.32861	8.22896	2	1.49908	1.20366	1.90735	6	5.73441	5.08067	5.28719
2021-05-16	6	7.30823	6.18708	8.126	1	1.51785	1.21605	1.86531	5	5.58359	4.93041	5.10661
2021-05-17	6	7.15451	6.06351	8.03984	0	1.54078	1.23003	1.82943	6	5.46007	4.8093	4.94561
2021-05-18	3	7.02302	5.95667	7.98038	0	1.56665	1.24564	1.79917	3	5.34902	4.7147	4.80738
2021-05-19	3	7.01798	5.88422	7.93279	0	1.59193	1.26297	1.77403	3	5.2506	4.64432	4.69688
2021-05-20	6	7.03271	5.85395	7.90088	1	1.59998	1.28208	1.75355	5	5.15838	4.59632	4.61768
2021-05-21	9	7.03405	5.86751	7.87656	2	1.60818	1.3031	1.74687	7	5.07286	4.56913	4.57244
2021-05-22	3	7.02112	5.90104	7.85884	2	1.61716	1.32658	1.74458	1	5.03858	4.56014	4.55925
2021-05-23	8	6.99913	6.00245	7.85995	4	1.62854	1.35356	1.76226	4	5.02528	4.56578	4.57416
2021-05-24	8	6.9735	6.13301	7.8533	3	1.64399	1.38516	1.78386	5	5.03457	4.53525	4.60265
2021-05-25	6	6.96134	6.21803	7.87391	1	1.66523	1.42264	1.80451	5	5.0496	4.51222	4.64595
2021-05-26	12	6.99989	6.29404	7.90962	3	1.69205	1.46737	1.8256	9	5.08465	4.44092	4.69172
2021-05-27	8	7.0645	6.37827	7.96561	1	1.71451	1.51988	1.84806	7	5.14056	4.38481	4.73883
2021-05-28	6	7.14818	6.46654	8.03902	2	1.75124	1.5798	1.87242	4	5.20596	4.336	4.78801
2021-05-29	7	7.23436	6.55691	8.13317	1	1.79032	1.64672	1.89922	6	5.22861	4.29477	4.84021
2021-05-30	8	7.37882	6.64551	8.23357	3	1.83719	1.72013	1.94851	5	5.24565	4.26713	4.89608
2021-05-31	8	7.54186	6.72923	8.33219	1	1.88739	1.79935	2.01382	7	5.26904	4.2575	4.95612
2021-06-01	3	7.69421	6.81044	8.41344	2	1.94191	1.87846	2.08283	1	5.29913	4.26122	5.02138
2021-06-02	12	7.82626	6.894	8.48702	4	2.00529	1.9183	2.15538	8	5.33436	4.28038	5.09794
2021-06-03	10	7.94016	6.9547	8.63273	0	2.07754	1.96088	2.23128	10	5.37563	4.31579	5.23352
2021-06-04	11	8.03941	7.01012	8.82939	5	2.14771	2.00482	2.3103	6	5.4241	4.36892	5.39628
2021-06-05	6	8.26081	7.09489	9.03037	0	2.22826	2.04871	2.39214	6	5.49989	4.44121	5.56894
2021-06-06	7	8.40553	7.21176	9.22623	2	2.30917	2.09204	2.47586	5	5.60342	4.5325	5.74177
2021-06-07	5	8.44095	7.35345	9.42155	1	2.38995	2.13513	2.55991	4	5.71287	4.64069	5.91474
2021-06-08	9	8.51808	7.51207	9.62096	3	2.47104	2.1784	2.6425	6	5.82769	4.76622	6.08797
2021-06-09	6	8.6678	7.67911	9.83035	2	2.55966	2.22226	2.72163	4	6.01297	4.90664	6.26159
2021-06-10	9	8.87634	7.846	10.0553	2	2.65694	2.26723	2.80081	7	6.23523	5.06157	6.43586
2021-06-11	6	9.17381	8.01516	10.2978	2	2.75761	2.31469	2.92618	4	6.47294	5.22916	6.62716
2021-06-12	14	9.52327	8.19907	10.5847	0	2.86014	2.3668	3.05626	14	6.72283	5.41089	6.8818
2021-06-13	7	9.93368	8.41171	11.019	2	2.95345	2.42596	3.19135	5	6.98616	5.60488	7.14375
2021-06-14	9	10.3421	8.66859	11.4434	4	3.03536	2.49481	3.33179	5	7.25867	5.81236	7.40995
2021-06-15	15	10.7456	8.98659	11.8386	7	3.11852	2.57617	3.48746	8	7.54617	6.0334	7.68114
2021-06-16	12	11.1329	9.37186	12.199	5	3.20378	2.67019	3.68128	7	7.84324	6.26991	7.95519
2021-06-17	5	11.4903	9.82043	12.5324	1	3.29215	2.77452	3.88156	4	8.14943	6.52188	8.22736
2021-06-18	10	11.773	10.3272	12.8486	2	3.38477	2.88634	4.0811	8	8.4642	6.79345	8.49225
2021-06-19	19	12.0823	10.8857	13.2137	4	3.51776	3.0023	4.27129	15	8.72707	7.0808	8.74412
2021-06-20	22	12.5142	11.4712	13.702	8	3.66767	3.11881	4.44266	14	9.08806	7.39288	8.97827
2021-06-21	13	13.0819	11.9757	14.2219	5	3.80884	3.23652	4.59209	8	9.46845	7.73141	9.19994
2021-06-22	9	13.6796	12.4916	14.7841	4	3.9099	3.36022	4.72264	5	9.94008	8.10282	9.4235
2021-06-23	6	14.3668	13.0478	15.3969	2	4.01434	3.49553	4.83847	4	10.3191	8.5388	9.76024
2021-06-24	21	15.0706	13.6288	16.0547	4	4.12488	3.64901	4.94447	17	10.6211	9.03272	10.2854
2021-06-25	21	15.6669	14.2368	16.7381	7	4.24451	3.82793	5.04601	14	11.0708	9.6273	10.8943
2021-06-26	9	16.3418	14.8702	17.458	4	4.37588	4.03443	5.14693	5	11.4643	10.3163	11.5765
2021-06-27	19	17.0543	15.556	18.2254	5	4.53395	4.26561	5.24974	14	11.9552	11.0381	12.3224
2021-06-28	10	17.9654	16.2832	19.0586	3	4.71808	4.50882	5.39243	7	12.5652	11.8521	13.1291
2021-06-29	20	18.9022	17.0601	19.9452	5	4.92987	4.70289	5.62592	15	13.253	12.5685	14.0134
2021-06-30	20	19.912	17.8894	20.8822	3	5.15213	4.90637	5.85787	17	14.0052	13.2668	14.8818
2021-07-01	22	20.8627	18.7799	21.8704	8	5.38292	5.11958	6.08904	14	14.7651	13.9052	15.8734
2021-07-02	25	21.7363	19.7312	22.9229	6	5.64206	5.34446	6.32223	19	15.6485	14.6134	16.9188
2021-07-03	24	22.6385	20.7444	24.0472	7	5.92548	5.58327	6.56083	17	16.5536	15.405	17.9794
2021-07-04	23	23.7609	21.8047	25.243	7	6.2134	5.83862	6.83256	16	17.5003	16.2938	19.0242
2021-07-05	24	24.952	22.9184	26.499	7	6.48924	6.11339	7.13535	17	18.5861	17.294	20.0195
2021-07-06	19	26.2152	24.1238	27.8541	4	6.75526	6.4097	7.43781	15	19.6038	18.4118	20.969
2021-07-07	23	27.5656	25.3797	29.5482	5	7.03765	6.697	7.74168	18	20.6531	19.5152	21.9811
2021-07-08	30	29.0113	26.7086	31.3214	5	7.33951	6.93262	8.04928	25	21.6711	20.5501	23.1386
2021-07-09	39	30.5594	28.0682	33.1466	8	7.66437	7.17047	8.36336	31	22.7925	21.6553	24.2883
2021-07-10	33	32.2641	29.6009	34.9918	10	8.01607	7.40931	8.68707	23	24.1694	22.8312	25.5627
2021-07-11	27	34.0343	31.384	36.8411	7	8.39625	7.65278	9.02298	20	25.7906	24.0782	27.0148
2021-07-12	34	35.7124	33.2207	38.6943	5	8.80451	7.90879	9.37324	29	27.5202	25.3968	28.5709
2021-07-13	38	37.4547	35.1791	40.553	8	9.24007	8.18642	9.74026	30	29.2427	26.7869	30.256
2021-07-14	33	39.356	37.3009	42.4713	8	9.70968	8.496	10.1267	25	31.04	28.2476	31.9944
2021-07-15	44	41.5075	39.6478	44.9491	9	10.1977	8.8487	10.5507	35	32.822	29.7773	33.7095
2021-07-16	41	43.9201	42.055	47.5087	9	10.6973	9.24746	10.9923	32	34.6894	31.3705	35.5349
2021-07-17	44	46.5426	44.5215	50.1159	11	11.1828	9.68807	11.4466	33	36.6437	33.0184	38.0332
2021-07-18	57	48.8695	47.0197	52.7403	14	11.6693	10.165	11.9077	43	38.6328	34.71	40.5138
2021-07-19	70	51.442	49.4161	55.3216	16	12.1602	10.6713	12.4415	54	40.9101	36.432	42.8352
2021-07-20	49	53.6167	51.5646	57.7831	17	12.558	11.1988	13.0097	32	42.7487	38.1689	44.8477
2021-07-21	45	55.9957	53.653	60.1092	7	12.9293	11.7422	13.5791	38	44.479	39.3906	46.4852
2021-07-22	66	58.3328	55.6865	62.3455	20	13.2817	12.299	14.1456	46	46.127	40.3572	47.7612
2021-07-23	73	60.4824	57.674	64.9492	19	13.6721	12.8661	14.8231	54	47.6738	41.2936	48.7979
2021-07-24	66	62.7297	59.5135	67.417	16	14.0702	13.3393	15.5241	50	49.1006	42.2999	50.2895
2021-07-25	64	64.6717	61.0492	69.7837	19	14.5431	13.5693	16.2456	45	50.3897	43.4792	51.7065
2021-07-26	67	66.5924	62.6218	72.4077	11	15.0231	13.7994	16.9716	56	50.8683	44.8546	52.8936
2021-07-27	59	68.3242	64.2222	74.6869	13	15.4991	14.0311	17.6741	46	52.2033	46.3864	53.9167
2021-07-28	72	69.9087	65.8401	76.5973	16	15.9588	14.2659	18.3206	56	53.4111	48.0279	54.8065
2021-07-29	68	71.3732	67.464	78.1241	19	16.377	14.5052	18.8754	49	54.1723	49.7243	55.7609
2021-07-30	96	72.7096	69.0799	79.2612	25	16.7382	14.7508	19.3024	71	54.8175	51.4121	56.6845
2021-07-31	77	73.8963	70.6529	80.0293	18	17.0631	15.0052	19.5919	59	55.403	53.0342	57.4657
2021-08-01	75	74.94	71.7857	80.4693	20	17.3426	15.2299	19.7548	55	56.0581	54.2938	58.2937
2021-08-02	67	76.2097	72.5704	80.813	20	17.6331	15.3834	19.8054	47	56.8564	54.8014	59.0305
2021-08-03	66	77.5553	73.1683	81.9742	18	17.9082	15.5362	19.7607	48	57.6751	55.3974	59.7157
2021-08-04	71	78.1844	73.6811	82.7309	18	18.1785	15.6863	19.6391	53	58.6863	56.0652	60.3644
2021-08-05	90	78.5553	74.1721	83.2973	18	18.443	15.8467	19.4627	72	59.4947	56.6594	60.979
2021-08-06	81	78.9972	74.5733	83.6605	19	18.6643	16.0405	19.3539	62	60.1532	57.2919	61.5647
2021-08-07	85	79.0845	74.779	83.8633	16	18.6566	16.2924	19.6523	69	60.7906	57.8972	62.2132
2021-08-08	67	78.8425	74.7428	83.8848	10	18.7227	16.629	19.9347	57	61.3422	58.5423	63.1549
2021-08-09	71	78.814	74.8614	84.4093	19	18.7189	17.0765	20.1983	52	61.9584	59.3336	64.1079
2021-08-10	69	79.1034	75.2562	84.7205	13	18.6786	17.6248	20.4389	56	62.5981	60.0811	64.768
2021-08-11	81	80.0855	75.9292	84.8536	21	18.8468	18.2361	20.6516	60	63.2713	60.6236	65.2519
2021-08-12	93	81.1685	76.8506	85.066	24	19.2615	18.2406	20.8314	69	64.0203	61.2978	65.6841
2021-08-13	90	82.3147	77.8685	85.9988	15	19.7315	18.1487	20.9731	75	64.8625	62.0791	66.4535
2021-08-14	82	83.4875	79.1174	87.1927	19	20.0235	17.9656	21.0727	63	65.2949	62.8524	67.9322
2021-08-15	74	84.3328	80.5788	88.5507	20	20.1931	17.7853	21.1356	54	66.0009	63.6662	69.0554
2021-08-16	76	85.1567	82.2124	90.0866	20	20.2714	17.62	21.1737	56	67.1245	64.4651	70.4129
2021-08-17	97	86.83	83.8454	91.7571	19	20.3109	17.4817	21.199	78	68.3636	65.0798	72.0504
2021-08-18	81	88.61	85.4661	93.1637	17	20.3297	17.382	21.224	64	69.6547	65.5653	73.4648
2021-08-19	93	90.1004	87.0687	94.853	19	20.3359	17.3318	21.3651	74	70.9606	66.2437	74.5574
2021-08-20	101	91.6548	88.6492	96.5012	27	20.3454	17.3342	21.4917	74	72.0951	67.1413	75.6768
2021-08-21	89	93.193	90.0724	98.2959	14	20.3519	17.3881	21.5615	75	73.1202	68.2616	76.7952
2021-08-22	104	94.6288	91.5026	100.384	26	20.3486	17.4925	21.5587	78	74.1431	69.603	77.767
2021-08-23	98	96.0366	92.8646	102.249	16	20.3293	17.647	21.4682	82	75.2044	71.1603	78.6349
2021-08-24	104	97.9004	93.9367	103.721	21	20.288	17.8507	21.2796	83	76.3059	72.9255	80.021
2021-08-25	88	99.7018	95.0861	104.797	11	20.2266	18.0943	21.0922	77	77.2048	74.8723	81.4701
2021-08-26	105	101.326	96.2019	105.699	18	20.1516	18.363	21.0052	87	78.519	76.9508	82.8382
2021-08-27	107	102.74	97.2991	106.462	23	20.0691	18.641	21.0474	84	79.8407	78.7325	84.1394
2021-08-28	105	103.983	98.4258	107.821	25	19.9853	18.9114	21.0598	80	81.4911	80.0319	85.4633
2021-08-29	108	105.087	99.6468	109.284	22	19.9054	18.8562	21.0257	86	82.9075	81.1905	86.7394
2021-08-30	91	106.081	100.922	110.786	16	19.8418	18.7158	20.9421	75	84.4797	82.0219	87.9599
2021-08-31	95	106.677	102.24	112.037	14	19.7442	18.5799	20.8147	81	85.9633	82.7804	89.1138
2021-09-01	96	107.359	103.649	113.284	15	19.7248	18.4657	20.7931	81	87.339	83.5109	90.5672
2021-09-02	101	108.504	104.907	114.451	19	19.7423	18.3901	21.0224	82	87.9751	84.3231	91.914
2021-09-03	126	109.502	106.046	115.297	27	19.6647	18.3676	21.2262	99	89.0393	84.4491	93.2865
2021-09-04	112	110.936	107.018	116.206	20	19.5636	18.3871	21.3751	92	90.1941	84.4459	94.4954
2021-09-05	118	112.081	107.806	117.074	26	19.4404	18.2246	21.4445	92	91.155	84.3594	95.3708
2021-09-06	121	112.653	108.348	117.756	24	19.2195	18.0058	21.4105	97	91.9533	84.2361	95.882
2021-09-07	124	113.052	108.695	118.185	17	18.8986	17.8302	21.2505	107	92.2416	84.1224	96.0018
2021-09-08	115	113.706	108.829	118.099	27	18.5267	17.6582	20.9482	88	92.137	84.0613	95.8442
2021-09-09	132	114.059	108.789	117.67	23	18.2507	17.1725	20.5277	109	92.0531	84.0657	95.4376
2021-09-10	110	113.634	108.161	116.926	21	17.947	16.6566	20.0343	89	91.7542	84.1314	94.9776
2021-09-11	105	112.971	107.093	116.018	16	17.6884	16.133	19.5931	89	91.1455	84.2537	94.2245
2021-09-12	107	112.223	105.846	115.119	14	17.5483	15.6216	19.5299	93	90.2863	84.4283	93.5304
2021-09-13	72	111.282	104.57	114.321	9	17.3939	15.1394	19.3835	63	89.2687	84.6497	92.9474
2021-09-14	118	110.033	103.112	113.09	18	17.2274	14.6943	19.1641	100	88.104	84.8984	92.1592
2021-09-15	104	108.608	101.564	111.732	13	17.0527	14.2893	18.9006	91	87.1242	84.6005	91.6695
2021-09-16	114	107.359	99.9412	110.455	20	16.8738	13.9271	18.6211	94	86.2506	83.7508	91.2003
2021-09-17	127	105.737	98.3557	108.924	23	16.6839	13.6102	18.3525	104	85.383	82.5593	90.4367
2021-09-18	94	103.624	96.8046	107.245	19	16.4268	13.3407	18.117	75	84.3714	81.2952	89.2531
2021-09-19	90	101.696	95.1839	105.35	13	16.1944	13.1169	17.9091	77	83.2063	79.4838	87.7834
2021-09-20	106	99.7488	93.5631	103.198	18	15.9694	12.9357	17.709	88	81.896	77.7027	86.8923
2021-09-21	94	97.6887	92.0835	100.969	18	15.7554	12.7944	17.4974	76	80.4493	76.0547	86.2271
2021-09-22	106	95.7503	90.3543	98.6606	16	15.4907	12.6907	17.2558	90	78.8756	74.6244	85.2586
2021-09-23	104	93.7888	88.5812	96.3505	16	15.2418	12.6219	16.969	88	77.4478	73.4785	83.8315
2021-09-24	93	91.9194	86.6272	94.1588	20	15.0076	12.5782	16.6386	73	76.349	72.5807	82.0433
2021-09-25	92	90.1153	84.583	92.1701	12	14.7867	12.5458	16.2753	80	74.9864	71.8363	80.0686
2021-09-26	68	88.5404	82.7604	90.4136	10	14.5781	12.5112	15.8893	58	73.8218	71.1554	78.1123
2021-09-27	79	86.9394	81.3117	88.9044	11	14.3804	12.4611	15.4902	68	73.0032	70.4494	76.3766
2021-09-28	79	85.6279	80.3448	87.6311	9	14.193	12.3843	15.2734	70	72.4994	69.6047	74.8675
2021-09-29	86	84.5033	79.762	86.7658	15	14.0177	12.2869	15.0459	71	71.027	68.578	73.7401
2021-09-30	81	83.4915	79.2961	86.2475	11	13.8577	12.1842	14.7859	70	69.6788	67.769	73.2579
2021-10-01	98	83.0226	78.7291	86.0733	21	13.7769	12.091	14.5139	77	69.6042	67.2209	72.8543
2021-10-02	75	82.9234	78.288	86.1997	14	13.7242	12.0218	14.2494	61	69.6251	66.9775	72.4858
2021-10-03	75	82.9157	77.9247	86.5155	11	13.6663	11.9896	14.0095	64	69.6774	67.0795	72.822
2021-10-04	82	83.0944	77.6305	87.0006	13	13.6567	11.9961	13.9687	69	69.7855	67.514	73.4031
2021-10-05	87	83.0362	77.9106	87.6751	11	13.6453	12.0372	14.046	76	70.2032	68.2414	74.0926
2021-10-06	77	83.5643	78.6329	88.5329	8	13.5782	12.1093	14.1487	69	71.222	69.2241	74.9237
2021-10-07	92	84.3178	80.0981	89.5305	12	13.5551	12.2086	14.2714	80	72.5372	70.4251	75.9319
2021-10-08	96	85.272	81.895	90.6414	15	13.6372	12.3318	14.4087	81	74.0263	71.2402	77.1471
2021-10-09	92	86.5731	83.8267	91.9646	15	13.7441	12.4323	14.5581	77	75.4945	72.2187	78.5505
2021-10-10	70	88.0764	85.7651	93.6313	10	13.8707	12.471	14.7188	60	76.9528	73.3153	80.1544
2021-10-11	94	89.7799	86.8269	95.6434	13	14.012	12.5648	14.8898	81	78.4139	74.5984	81.9108
2021-10-12	87	91.7385	87.9392	97.7779	14	14.2209	12.7196	15.0701	73	79.9084	76.1237	83.9527
2021-10-13	89	94.0587	89.2531	99.8861	10	14.4644	12.9409	15.2589	79	81.4946	77.9303	86.1772
2021-10-14	110	96.6107	90.8008	101.855	9	14.7381	13.2259	15.4563	101	83.099	79.9807	88.1979
2021-10-15	107	99.3061	92.6147	103.937	14	15.0323	13.5547	15.6632	93	85.252	82.1892	89.9929
2021-10-16	97	102.199	94.7312	106.21	13	15.2736	13.8006	15.8805	84	87.4447	84.4849	91.7988
2021-10-17	104	105.177	97.1914	108.582	13	15.4801	14.097	16.109	91	89.8313	86.807	93.6283
2021-10-18	95	108.22	100.033	111.061	15	15.7212	14.4581	16.4387	80	92.3143	89.0899	95.3627
2021-10-19	104	111.148	103.223	113.684	16	15.995	14.8788	16.938	88	94.9048	91.2644	96.9274
2021-10-20	120	113.873	106.302	116.404	18	16.2929	15.3435	17.4361	102	96.7421	93.1728	98.4758
2021-10-21	113	116.701	108.902	119.362	15	16.6055	15.8342	17.9311	98	98.3809	95.0215	100.292
2021-10-22	103	119.685	111.7	122.371	10	16.9416	16.3308	18.4377	93	100.639	96.6196	102.645
2021-10-23	132	122.59	114.799	125.197	19	17.3201	16.8118	18.9889	113	102.87	98.0315	104.885
2021-10-24	119	125.209	118.016	127.84	35	17.7485	17.2648	19.4676	84	104.991	99.2572	106.97
2021-10-25	115	127.756	120.957	130.596	16	18.1753	17.658	19.8757	99	106.953	100.327	108.828
2021-10-26	132	129.545	123.591	133.878	20	18.5603	17.8523	20.2827	112	108.745	101.272	110.456
2021-10-27	134	131.764	125.943	137.885	27	18.9591	18.0733	20.705	107	110.157	102.128	111.826
2021-10-28	154	133.859	127.795	141.46	29	19.3684	18.3406	21.101	125	111.879	102.928	113.208
2021-10-29	130	135.678	129.198	144.149	17	19.7211	18.6444	21.4579	113	113.437	103.675	115.257
2021-10-30	133	136.997	129.979	146.075	17	20.0199	18.959	21.758	116	114.531	104.36	117.026
2021-10-31	155	137.497	130.236	147.246	21	20.3932	19.1461	21.9834	134	114.845	104.974	118.323
2021-11-01	137	137.397	130.032	147.414	27	20.7699	19.2335	22.1162	110	114.672	105.507	118.955
2021-11-02	128	136.999	129.498	146.654	21	20.9737	19.2942	22.1422	107	114.067	105.943	118.753
2021-11-03	129	136.346	128.755	145.122	19	20.9996	19.3307	22.0718	110	113.06	106.219	117.748
2021-11-04	120	134.849	127.783	143.094	16	21.1288	19.3434	21.9275	104	111.858	106.249	116.066
2021-11-05	128	133.009	126.681	140.832	19	21.2626	19.3327	21.9855	109	110.509	105.95	114.044
2021-11-06	139	131.434	125.55	138.192	20	21.3646	19.2991	22.1435	119	108.992	105.239	112.474
2021-11-07	135	130.102	124.481	135.845	20	21.2953	19.2439	22.3726	115	107.432	104.062	110.83
2021-11-08	126	128.691	123.301	133.347	25	21.0869	19.1745	22.5907	101	105.613	102.511	109.022
2021-11-09	126	127.175	122.134	131.38	24	20.8611	19.1012	22.7702	102	103.51	100.742	107.3
2021-11-10	118	125.374	120.468	129.529	20	20.6332	19.0338	22.8825	98	101.773	98.9033	105.497
2021-11-11	121	123.388	118.471	127.683	20	20.557	18.9823	22.8992	101	100.192	97.1353	103.56
2021-11-12	119	121.13	116.42	125.541	21	20.468	18.954	22.7973	98	98.8568	95.5516	101.463
2021-11-13	111	118.907	114.178	123.226	22	20.3814	18.9382	22.5901	89	97.6916	94.0446	99.2765
2021-11-14	104	116.815	111.852	120.801	22	20.3322	18.9163	22.3075	82	96.1322	92.3292	97.1969
2021-11-15	137	114.795	109.505	118.359	23	20.2704	18.8693	21.9791	114	94.2512	90.554	95.7028
2021-11-16	130	112.417	107.203	116.006	24	20.2074	18.779	21.6333	106	92.4315	88.8601	94.2977
2021-11-17	99	110.135	105.111	113.815	16	20.1535	18.6319	21.295	83	90.8805	87.3383	92.9097
2021-11-18	113	108.005	103.281	111.806	21	20.0239	18.4483	20.9754	92	89.1664	85.8158	91.4813
2021-11-19	104	106.178	101.572	110.07	12	19.8655	18.2626	20.8851	92	87.6291	84.3335	90.0975
2021-11-20	100	104.707	100.123	108.588	14	19.7352	18.1079	20.9129	86	86.3307	83.1956	88.7954
2021-11-21	90	103.504	98.9747	107.276	17	19.6471	18.0163	21.023	73	85.1202	82.1117	87.6341
2021-11-22	94	102.125	98.159	106.192	16	19.6135	18.015	21.2189	78	84.4456	80.972	86.6514
2021-11-23	121	101.161	97.4804	105.242	31	19.6322	17.7951	21.4871	90	83.6544	80.1253	85.827
2021-11-24	98	100.547	96.8016	104.665	16	19.6259	17.502	21.8058	82	82.8164	79.4416	85.1244
2021-11-25	111	100.022	96.3027	104.425	20	19.7631	17.252	22.1524	91	82.106	78.9737	84.5127
2021-11-26	107	99.4997	95.8855	104.377	22	19.8962	17.0709	22.5029	85	81.4725	78.5911	83.9497
2021-11-27	87	98.9163	95.6601	104.43	10	20.0143	16.9806	22.8328	77	80.8726	78.3697	83.4146
2021-11-28	92	98.9294	95.668	104.531	22	20.1237	16.9809	23.1254	70	80.3032	78.013	82.8527
2021-11-29	107	99.0441	95.739	104.652	33	20.2292	17.0634	23.3668	74	80.0473	77.7892	82.2581
2021-11-30	88	99.3058	95.9396	104.757	22	20.3014	17.2206	23.543	66	79.6793	77.2897	81.6556
2021-12-01	104	99.615	95.8761	104.775	14	20.384	17.4458	23.6404	90	79.3402	76.6808	81.0902
2021-12-02	84	99.8853	95.5976	104.719	15	20.6033	17.7321	23.6482	69	78.8828	76.0512	81.132
2021-12-03	114	100.001	95.1986	104.557	16	20.7403	18.0687	23.5758	98	78.4391	75.4149	80.9564
2021-12-04	119	99.6581	94.6315	104.349	23	20.8189	18.1583	23.4408	96	78.0476	74.795	80.7369
2021-12-05	91	99.7227	93.9179	104.052	23	20.9031	18.2928	23.2615	68	77.5311	74.2631	80.4198
2021-12-06	111	100.008	93.2816	103.568	20	21.0312	18.5185	23.0556	91	77.0255	73.8809	80.0917
2021-12-07	94	99.5798	92.2851	102.828	16	21.1503	18.8416	22.8404	78	76.4894	73.6825	79.6997
2021-12-08	98	99.1587	91.3756	101.96	26	21.2597	19.2454	22.8821	72	75.705	73.6217	79.2455
2021-12-09	103	98.7737	90.3005	101.376	19	21.3847	19.7029	23.1031	84	74.9944	73.6138	78.7744
2021-12-10	95	98.3156	89.3893	101.326	23	21.5337	20.1843	23.2794	72	74.8014	73.0745	78.2322
2021-12-11	79	97.3345	88.8173	101.403	15	21.6854	20.6573	23.4187	64	74.6566	72.5867	77.7357
2021-12-12	106	96.5941	88.6993	101.379	25	21.8361	21.0901	23.5277	81	74.4753	72.2241	77.3521
2021-12-13	92	96.4394	89.0217	101.255	24	22.0107	21.4753	23.605	68	74.5162	72.0284	76.9274
2021-12-14	110	96.4112	89.6419	101.063	27	22.1857	21.816	23.6455	83	74.4802	72.0543	76.5829
2021-12-15	95	96.7599	90.7328	101.247	21	22.3592	22.1163	23.908	74	74.6774	72.3152	76.5148
2021-12-16	91	97.351	91.8408	101.745	25	22.5829	22.3807	24.3563	66	74.9492	72.4625	76.6575
2021-12-17	114	98.1849	92.7727	102.153	25	22.8177	22.614	24.7841	89	75.4526	72.8725	77.1111
2021-12-18	91	99.0257	93.8766	102.573	22	23.0598	22.8191	25.1922	69	76.3493	73.5662	77.8238
2021-12-19	92	99.6999	95.6186	103.6	19	23.3193	22.9988	25.589	73	77.5263	74.5769	79.0628
2021-12-20	102	101.268	97.8409	105.328	19	23.562	23.1557	25.9838	83	78.4524	75.8936	80.652
2021-12-21	87	103.576	99.8153	107.545	25	23.846	23.2928	26.3863	62	80.0713	77.516	82.8885
2021-12-22	115	106.074	102.131	110.156	29	24.0873	23.4143	26.8037	86	82.2698	79.2133	85.9652
2021-12-23	123	109.503	104.896	113.38	25	24.4015	23.532	27.2237	98	85.0796	81.3066	89.4177
2021-12-24	114	112.355	108.088	117.336	24	24.7832	23.6608	27.6251	90	88.2925	83.9377	93.2031
2021-12-25	95	115.754	111.759	121.864	24	24.9964	23.8158	27.9858	71	91.9612	87.1758	97.2714
2021-12-26	107	120.35	116.004	127.288	29	25.2221	24.0126	28.2823	78	96.1035	91.1115	101.569
2021-12-27	127	125.661	120.938	133.14	21	25.6285	24.2647	28.4948	106	100.525	95.8004	106.055
2021-12-28	146	130.946	126.569	139.393	26	26.0841	24.567	28.6263	120	106.09	101.157	110.773
2021-12-29	104	136.839	132.828	146.026	16	26.57	24.9077	28.6894	88	112.141	107.04	115.812
2021-12-30	176	142.55	139.648	153.044	31	27.0655	25.274	29.0375	145	118.378	113.114	121.286
2021-12-31	149	149.551	147.093	160.775	27	27.5485	25.5299	29.6862	122	125.447	119.68	127.327
2022-01-01	163	157.017	154.415	168.832	26	27.998	25.6898	30.2952	137	132.816	126.876	134.045
2022-01-02	155	165.523	162.288	177.015	30	28.2478	25.884	30.8414	125	140.288	134.725	142.028
2022-01-03	161	174.597	170.904	185.627	26	28.4736	26.12	31.2957	135	147.992	142.948	150.475
2022-01-04	180	183.282	179.502	194.474	35	28.9628	26.4059	31.6282	145	156.21	151.633	159.668
2022-01-05	196	191.851	188.405	203.325	31	29.4539	26.7503	31.8093	165	164.589	160.058	168.933
2022-01-06	223	200.378	196.921	211.768	33	29.7492	27.1599	32.1656	190	172.48	168.184	177.957
2022-01-07	230	207.808	204.551	219.656	26	30.0186	27.626	32.6033	204	180.136	176.167	186.542
2022-01-08	219	215.943	211.653	227.013	26	30.2584	28.1336	32.9892	193	187.543	182.999	194.684
2022-01-09	235	224.094	216.603	233.843	36	30.4648	28.3309	33.3003	199	194.671	188.667	202.366
2022-01-10	248	230.436	220.893	239.961	39	30.7159	28.4152	33.5129	209	201.214	194.019	208.647
2022-01-11	247	234.991	224.881	245.118	33	30.7305	28.4252	33.6049	214	207.178	199.143	213.761
2022-01-12	225	238.57	228.758	249.219	23	30.8419	28.3711	33.5628	202	212.324	204.05	217.413
2022-01-13	234	241.965	232.543	253.323	24	31.0219	28.2698	33.3772	210	215.986	208.59	220.634
2022-01-14	252	244.587	236.131	257.478	36	31.1985	28.1378	33.0709	216	218.635	212.433	223.647
2022-01-15	256	247.009	239.229	260.021	31	31.252	27.9918	32.8686	225	220.302	214.27	226.903
2022-01-16	249	248.871	241.656	260.806	27	31.1638	27.8452	32.5827	222	221.086	215.475	229.759
2022-01-17	260	249.427	243.246	260.079	36	30.9352	27.6954	32.2245	224	222.91	216.088	231.971
2022-01-18	253	249.241	243.978	258.237	26	30.3663	27.3729	31.8048	227	222.706	216.263	233.334
2022-01-19	243	249.228	243.385	258.988	23	29.77	26.8732	31.3632	220	223.268	215.232	233.637
2022-01-20	230	248.986	241.976	260.703	21	29.1942	26.4377	31.0859	209	223.646	213.762	232.717
2022-01-21	272	248.282	240.61	261.591	29	28.6755	26.0866	30.723	243	224.1	212.148	230.504
2022-01-22	255	246.611	239.414	261.443	31	28.2073	25.7936	30.284	224	224.141	210.49	227.777
2022-01-23	225	245.218	238.231	260.987	30	27.7697	25.5185	29.7827	195	222.711	208.801	226.497
2022-01-24	250	243.287	236.794	259.655	32	27.3458	25.2224	29.2322	218	219.675	207.235	225.3
2022-01-25	212	240.639	235.111	257.396	35	26.9061	24.8688	28.6457	177	216.903	205.828	223.44
2022-01-26	239	238.031	232.981	254.169	27	26.3451	24.43	28.0323	212	213.982	204.169	220.875
2022-01-27	264	235.865	230.36	249.926	34	25.8018	23.9166	27.5941	230	210.664	202.357	217.667
2022-01-28	223	232.654	226.487	244.631	24	25.301	23.3509	27.1094	199	207.55	200.343	214.098
2022-01-29	238	229.14	222.106	238.954	22	24.8007	22.7542	26.534	216	203.677	197.969	210.103
2022-01-30	217	225.124	217.618	233.433	23	24.3042	22.1458	25.8425	194	199.314	194.572	206.044
2022-01-31	232	220.445	213.228	227.591	32	23.8113	21.5416	25.0214	200	194.674	190.258	201.15
2022-02-01	228	213.984	208.649	221.35	15	23.1823	20.9448	24.1918	213	189.64	185.45	195.967
2022-02-02	229	208.066	202.901	215.014	27	22.423	20.3553	23.53	202	184.832	180.074	190.604
2022-02-03	204	201.813	194.63	209.219	19	21.6791	19.7729	22.8086	185	180.448	173.779	185.153
2022-02-04	179	195.266	187.252	203.535	22	21.0678	19.1974	22.1416	157	175.093	167.789	179.78
2022-02-05	196	189.059	180.925	197.58	16	20.2678	18.6296	21.4325	180	170.46	162.113	175.114
2022-02-06	189	183.064	175.646	191.243	17	19.6114	18.076	20.6461	172	166.158	156.914	170.872
2022-02-07	156	177.716	171.105	184.784	19	19.0087	17.5436	19.8196	137	161.883	152.039	168.342
2022-02-08	165	172.587	165.283	178.511	16	18.4574	17.0389	19.1827	149	157.406	147.47	165.575
2022-02-09	161	167.705	159.992	172.75	17	17.8847	16.5674	18.6642	144	152.913	143.211	162.345
2022-02-10	164	163.2	155.353	167.736	17	17.3625	16.1329	18.1165	147	148.777	139.325	158.505
2022-02-11	149	158.3	151.362	163.558	18	16.7426	15.7335	17.546	131	144.778	135.72	154.206
2022-02-12	150	154.413	147.697	160.023	12	16.1671	15.3659	16.9625	138	141.029	132.408	149.674
2022-02-13	155	151.841	144.356	156.844	13	15.6367	15.027	16.4167	142	137.466	129.354	145.114
2022-02-14	168	149.254	141.324	153.837	24	15.3176	14.5242	16.0842	144	134.29	126.694	140.711
2022-02-15	149	146.752	138.576	150.888	14	14.9429	13.9636	15.7445	135	130.844	124.44	136.604
2022-02-16	152	143.849	136.018	147.966	23	14.5366	13.3403	15.4001	129	127.958	122.441	132.797
2022-02-17	141	141.066	133.593	145.089	8	14.1481	12.7597	15.1418	133	125.49	120.098	129.262
2022-02-18	129	138.675	131.234	142.436	14	13.8113	12.2343	14.9732	115	122.687	117.523	125.97
2022-02-19	136	135.962	128.891	139.984	9	13.5903	11.7742	14.7588	127	120.1	115.027	123.416
2022-02-20	144	133.246	126.531	137.398	19	13.377	11.3856	14.4768	125	117.546	112.578	120.631
2022-02-21	123	130.387	124.197	134.928	23	13.1702	11.0615	14.1416	100	115.199	110.363	117.787
2022-02-22	117	127.5	121.869	132.523	13	12.9693	10.7929	13.7772	104	113.108	108.418	115.385
2022-02-23	121	124.71	119.72	130.362	7	12.7736	10.5717	13.4058	114	111.44	106.751	113.804
2022-02-24	140	122.271	117.84	128.578	11	12.5825	10.391	13.0475	129	110.648	105.295	112.841
2022-02-25	120	120.644	116.335	127.189	13	12.3958	10.2454	12.7186	107	109.483	104.038	112.254
2022-02-26	117	119.553	114.717	125.974	13	12.19	10.1324	12.4264	104	108.495	102.974	111.982
2022-02-27	107	118.89	113.223	124.814	13	11.9451	10.0508	12.1754	94	107.992	102.116	111.945
2022-02-28	119	118.433	111.988	123.846	8	11.7135	9.99979	11.9698	111	107.985	101.473	112.063
2022-03-01	109	118.009	111.429	123.08	11	11.5011	9.97861	11.814	98	108.1	101.036	112.257
2022-03-02	129	117.553	111.621	122.687	12	11.3623	9.98631	11.7113	117	107.712	100.817	112.463
2022-03-03	137	117.174	112.28	122.862	12	11.2789	10.0193	11.6602	125	107.471	100.861	112.681
2022-03-04	110	116.895	112.551	123.539	10	11.2083	10.0735	11.6583	100	107.903	101.225	112.933
2022-03-05	108	117.153	112.881	124.425	8	11.1541	10.1445	11.7038	100	109.312	101.965	113.239
2022-03-06	106	118.38	113.603	125.416	12	11.1202	10.2284	11.7955	94	110.756	103.14	113.62
2022-03-07	119	119.709	114.905	126.511	9	11.1099	10.323	11.9326	110	111.941	104.79	114.106
2022-03-08	131	121.336	116.537	128.165	10	11.1247	10.4368	12.1147	121	112.799	106.851	114.872
2022-03-09	125	123.196	118.091	129.976	7	11.1573	10.5814	12.3417	118	113.947	109.212	116.076
2022-03-10	127	125.491	119.704	131.959	8	11.2151	10.7696	12.6141	119	116.081	111.724	117.762
2022-03-11	122	128.146	121.901	134.654	15	11.3103	10.7906	12.9323	107	118.544	113.774	120.13
2022-03-12	127	131.109	124.785	137.797	10	11.5009	10.8639	13.296	117	120.694	115.428	122.991
2022-03-13	126	134.462	128.255	140.851	17	11.7433	10.9918	13.6986	109	123.161	117.335	126.178
2022-03-14	160	137.977	132.152	144.391	22	11.9235	11.1662	14.1308	138	125.849	119.466	129.753
2022-03-15	137	141.371	136.267	148.056	11	12.0643	11.3792	14.5822	126	128.653	121.956	133.6
2022-03-16	145	144.663	140.453	151.751	8	12.304	11.6028	15.041	137	131.46	124.883	137.482
2022-03-17	163	147.831	143.793	155.233	14	12.6061	11.8653	15.4952	149	134.571	128.284	141.651
2022-03-18	162	150.918	147.099	158.797	12	12.9313	12.1731	15.9389	150	138.086	132.084	145.889
2022-03-19	151	154.279	150.412	162.154	13	13.2605	12.4738	16.3677	138	141.597	136.187	150.137
2022-03-20	158	157.591	153.783	165.488	16	13.5723	12.7873	16.7768	142	145.311	140.437	154.328
2022-03-21	145	162.506	157.408	168.978	20	13.8436	13.0747	17.1612	125	149.149	144.059	158.389
2022-03-22	187	166.334	161.111	172.823	11	14.0578	13.2962	17.5163	176	153.491	146.843	162.271
2022-03-23	162	170.593	164.629	177.261	16	14.3345	13.5267	17.84	146	158.255	149.898	166.053
2022-03-24	173	175.376	168.413	183.477	13	14.6264	13.7721	18.1307	160	163.088	153.301	169.859
2022-03-25	180	180.614	172.499	189.845	19	14.9994	14.0385	18.3874	161	167.288	157.135	173.882
2022-03-26	186	186.048	177.149	195.906	25	15.3766	14.3327	18.6089	161	171.442	161.496	178.185
2022-03-27	186	191.97	182.474	201.719	12	15.7565	14.6589	18.7948	174	176.073	166.454	182.888
2022-03-28	187	198.301	188.603	205.97	21	16.085	14.9334	18.9451	166	181.196	171.942	188.061
2022-03-29	203	204.674	195.582	211.713	24	16.3271	15.2468	19.0603	179	186.392	177.842	193.186
2022-03-30	214	209.375	202.576	218.152	14	16.5841	15.6034	19.1414	200	191.764	184.019	198.512
2022-03-31	226	214.534	209.152	225.165	15	16.9337	15.9853	19.1891	211	197.286	190.318	204.219
2022-04-01	215	219.443	213.154	231.726	13	17.2539	16.3633	19.2066	202	202.768	196.566	209.982
2022-04-02	251	224.075	215.015	237.592	19	17.3973	16.6344	19.2035	232	208.262	202.591	215.454
2022-04-03	229	228.752	216.936	242.571	14	17.4994	16.8788	19.1919	215	212.517	208.009	220.358
2022-04-04	212	232.637	219.101	246.388	19	17.6039	17.1024	19.1833	193	216.475	211.791	225.159
2022-04-05	226	235.802	221.701	248.935	11	17.7969	17.2393	19.1897	215	220.033	214.127	229.441
2022-04-06	243	237.809	224.837	251.412	19	17.9689	17.3712	19.2171	224	223.506	215.997	232.796
2022-04-07	247	239.647	228.205	253.255	22	18.1071	17.4981	19.3382	225	225.844	216.715	235.08
2022-04-08	266	241.902	231.377	254.611	20	18.2175	17.6105	19.4722	246	226.824	216.938	236.181
2022-04-09	240	241.214	231.861	255.133	14	18.2172	17.6986	19.5657	226	226.294	216.713	236.001
2022-04-10	244	240.545	229.986	254.627	17	18.1615	17.702	19.6181	227	225.424	216.089	234.465
2022-04-11	236	239.328	228.321	253.018	22	18.0698	17.5617	19.6293	214	223.791	214.942	231.556
2022-04-12	256	237.401	226.917	250.313	28	18.0384	17.3733	19.6012	228	221.791	212.747	227.797
2022-04-13	258	234.574	225.352	246.541	16	17.8332	17.1484	19.5363	242	217.415	209.963	222.864
2022-04-14	238	231.178	223.092	241.791	14	17.5798	16.8985	19.4373	224	212.756	206.334	218.508
2022-04-15	216	226.97	218.699	236.926	18	17.3683	16.6346	19.3069	198	208.179	202.207	213.802
2022-04-16	227	221.671	214.184	231.486	21	17.0821	16.3035	19.1474	206	203.396	197.526	208.338
2022-04-17	220	216.056	209.312	225.997	16	16.6374	15.9599	18.9582	204	197.457	192.026	202.194
2022-04-18	223	210.001	203.632	219.951	26	16.2955	15.6213	18.7385	197	191.823	186.242	195.861
2022-04-19	175	203.805	197.173	213.528	17	15.9549	15.2911	18.4875	158	186.526	180.027	189.507
2022-04-20	206	197.094	190.753	207.012	14	15.6236	14.8375	18.2048	192	180.521	173.91	184.005
2022-04-21	183	191.046	184.707	200.505	13	15.3065	14.3336	17.8885	170	175.145	168.448	178.597
2022-04-22	191	184.461	179.148	194.154	16	15.0287	13.8651	17.5317	175	169.831	163.226	173.364
2022-04-23	176	178.492	173.187	188.043	7	14.7565	13.4286	17.1269	169	164.253	158.086	168.35
2022-04-24	158	173.05	167.404	182.95	14	14.4413	13.021	16.6678	144	158.627	153.067	163.509
2022-04-25	164	167.943	161.802	177.491	15	14.1048	12.6397	16.1499	149	153.517	147.547	158.738
2022-04-26	153	163.068	156.846	171.76	12	13.744	12.2817	15.5724	141	148.834	142.64	154.027
2022-04-27	160	158.684	152.385	165.987	14	13.3618	11.943	14.9438	146	144.397	138.279	149.47
2022-04-28	169	154.04	148.009	160.881	12	12.9625	11.62	14.3154	157	140.134	134.382	145.094
2022-04-29	151	149.217	144.126	155.869	11	12.6078	11.3091	13.9463	140	135.588	130.877	142.046
2022-04-30	161	144.435	139.869	150.768	15	12.2286	11.0071	13.5602	146	131.151	127.701	138.926
2022-05-01	152	139.429	135.367	145.531	17	11.8238	10.7114	13.1603	135	126.55	123.895	135.475
2022-05-02	137	134.318	130.639	140.397	17	11.3647	10.4196	12.7547	120	122.084	118.612	131.952
2022-05-03	119	129.544	125.729	135.391	12	10.7895	10.1299	12.3515	107	117.716	112.889	128.157
2022-05-04	123	124.604	120.789	130.57	9	10.3835	9.84045	11.9582	114	113.472	107.22	124.06
2022-05-05	113	119.686	115.327	125.769	9	10.0038	9.36991	11.581	104	109.329	101.791	119.636
2022-05-06	119	114.893	110.062	120.84	9	9.65659	8.76917	11.2222	110	105.265	96.6805	114.898
2022-05-07	116	110.124	104.966	115.981	6	9.27495	8.2145	10.8715	110	101.801	91.8449	109.946
2022-05-08	104	105.367	99.9626	111.074	11	8.95798	7.7083	10.5178	93	98.3983	87.2262	104.888
2022-05-09	102	100.472	94.9559	106.233	8	8.65238	7.25178	10.1512	94	94.1095	82.7748	99.8211
2022-05-10	105	95.6597	89.8697	101.359	10	8.30691	6.84531	9.76336	95	90.0597	78.4494	94.8273
2022-05-11	88	90.8572	84.6872	96.4976	9	8.05902	6.48679	9.35178	79	85.5203	74.2413	89.962
2022-05-12	95	86.046	79.5245	91.8477	10	7.78021	6.16787	8.92811	85	81.781	70.2251	85.4586
2022-05-13	79	81.3674	74.5021	87.6107	6	7.5047	5.88026	8.50533	73	77.5951	66.4757	82.3255
2022-05-14	74	77.0346	69.7152	83.8774	3	7.23876	5.61694	8.09437	71	73.0797	63.0497	79.565
2022-05-15	73	72.4442	65.2353	80.4399	6	6.98355	5.37193	7.91003	67	68.9931	59.9865	77.2192

## Sheet: Fig345_Prevalence
	All ages	All ages	All ages	<65	<65	<65	65+	65+	65+
Date	P-spline (proportion positive)	P-spline Lower CrI	P-spline Upper CrI	P-spline (proportion positive)	P-spline Lower CrI	P-spline Upper CrI	P-spline (proportion positive)	P-spline Lower CrI	P-spline Upper CrI
2020-05-01	0.0057158	0.00181922	0.014743	0.0067513	0.00228899	0.014232	0.00333099	0.000410747	0.0104752
2020-05-02	0.00533189	0.00185999	0.0128412	0.00621513	0.00225468	0.0126082	0.00301233	0.00041664	0.00900078
2020-05-03	0.00497516	0.00189734	0.0111749	0.00573662	0.00222659	0.011179	0.00273813	0.000422361	0.00779271
2020-05-04	0.00464559	0.00192678	0.00971492	0.00530368	0.0022049	0.00992422	0.00249562	0.000428729	0.0067962
2020-05-05	0.00434151	0.00194482	0.0084428	0.00491272	0.002188	0.00881171	0.00227918	0.000433756	0.00596518
2020-05-06	0.00406088	0.00196267	0.00733739	0.00456232	0.00217353	0.00782376	0.00208738	0.000440219	0.00525927
2020-05-07	0.00380207	0.00197107	0.00639074	0.0042446	0.00216002	0.0069377	0.00191763	0.000446382	0.00465119
2020-05-08	0.00356001	0.00197011	0.00558477	0.00395208	0.00214538	0.00615659	0.00176654	0.000451574	0.004127
2020-05-09	0.00333105	0.00195606	0.00490616	0.00368248	0.00212912	0.00547688	0.00163061	0.000455005	0.00367344
2020-05-10	0.0031161	0.00193022	0.00435624	0.00343092	0.00210894	0.00489324	0.00150882	0.000454696	0.00327844
2020-05-11	0.0029119	0.00189737	0.0039105	0.00319661	0.00208614	0.00439437	0.00139883	0.000451463	0.00293294
2020-05-12	0.00271584	0.00185993	0.00354172	0.00297773	0.00205703	0.00396484	0.00130034	0.00044682	0.00263107
2020-05-13	0.00252827	0.00181829	0.00322754	0.00277283	0.00201885	0.00359753	0.00121092	0.000440422	0.0023658
2020-05-14	0.00235051	0.00177058	0.00295297	0.00258245	0.00196891	0.00328053	0.00112907	0.000432984	0.00213196
2020-05-15	0.00218619	0.00171282	0.00271059	0.00240758	0.00190661	0.00300377	0.00105419	0.000425602	0.00192496
2020-05-16	0.00203641	0.00163887	0.0024959	0.00224917	0.00182733	0.00276153	0.00098575	0.000418701	0.00174361
2020-05-17	0.00190074	0.00155233	0.00231	0.00210415	0.00173227	0.00255485	0.000923138	0.000412992	0.00158467
2020-05-18	0.00177732	0.00145709	0.00215537	0.00197073	0.00162655	0.00239517	0.000866504	0.000408706	0.00144681
2020-05-19	0.00166496	0.0013634	0.00202849	0.00184944	0.00151706	0.00228275	0.00081573	0.000405142	0.00133045
2020-05-20	0.00156313	0.00127578	0.00192119	0.00174123	0.00141163	0.00220497	0.000771872	0.000400844	0.00123578
2020-05-21	0.00147202	0.00119471	0.00182875	0.00164703	0.00131667	0.00214509	0.00073483	0.000395733	0.00116154
2020-05-22	0.00139179	0.00111966	0.00174947	0.00156713	0.00123588	0.00209754	0.000703929	0.000390131	0.00110527
2020-05-23	0.00132272	0.00104857	0.00168023	0.00150041	0.00116739	0.00206096	0.000677956	0.000383764	0.00106377
2020-05-24	0.00126461	0.000979002	0.00162055	0.0014455	0.00110703	0.00203406	0.00065583	0.000377362	0.00103528
2020-05-25	0.00121711	0.000911307	0.00157069	0.00140081	0.00105351	0.00201716	0.000637362	0.000370577	0.0010195
2020-05-26	0.00117852	0.000849025	0.00153139	0.0013644	0.00100563	0.00200728	0.000623282	0.000363415	0.00101238
2020-05-27	0.00114738	0.000794358	0.00150327	0.00133523	0.000962664	0.00200262	0.000613561	0.000355738	0.00101392
2020-05-28	0.00112176	0.000747128	0.00148738	0.00131191	0.000923736	0.00200238	0.000608081	0.000347586	0.0010228
2020-05-29	0.00110096	0.000708754	0.00148695	0.00129355	0.000888966	0.00200408	0.000606375	0.000339736	0.00103794
2020-05-30	0.00108282	0.000677739	0.00149849	0.00127917	0.000859272	0.002006	0.000607988	0.000331339	0.00105691
2020-05-31	0.00106651	0.000654437	0.00151701	0.00126765	0.000835243	0.00200714	0.000611942	0.000323596	0.0010789
2020-06-01	0.0010496	0.000637451	0.00154268	0.00125829	0.000816592	0.00200603	0.00061774	0.000316839	0.00110207
2020-06-02	0.00103148	0.000626226	0.00157591	0.00125161	0.000801851	0.00200401	0.00062528	0.000310603	0.00112544
2020-06-03	0.0010123	0.000619415	0.00162059	0.00124733	0.000788791	0.0020037	0.000634203	0.000305064	0.00115084
2020-06-04	0.000994085	0.000616468	0.0016769	0.00124261	0.000776803	0.0020082	0.000644195	0.000299979	0.0011776
2020-06-05	0.000980446	0.000617544	0.00174676	0.00123521	0.000766608	0.00201997	0.00065523	0.000294878	0.00120628
2020-06-06	0.000974187	0.000622039	0.00183786	0.00122462	0.000758375	0.00203891	0.000667339	0.000289506	0.00123591
2020-06-07	0.000974802	0.000628067	0.00195984	0.00121162	0.00075175	0.00205928	0.000680347	0.000284254	0.00126699
2020-06-08	0.000981263	0.000633396	0.00209677	0.00119863	0.000747158	0.00207599	0.000694121	0.000279471	0.00129954
2020-06-09	0.000991316	0.000636364	0.00223659	0.00118742	0.000744598	0.00208579	0.000708746	0.00027548	0.00133135
2020-06-10	0.0010018	0.000637666	0.00236075	0.00117967	0.00074428	0.00208148	0.000723962	0.000272319	0.00136041
2020-06-11	0.00101045	0.000636942	0.00245934	0.00117553	0.000746163	0.00206357	0.000739435	0.000270186	0.00138585
2020-06-12	0.0010152	0.000632864	0.0025248	0.00117463	0.000747909	0.00203743	0.000754957	0.000268705	0.00140735
2020-06-13	0.00101651	0.000627221	0.00255267	0.00117651	0.000748197	0.00200767	0.000770687	0.000267666	0.00142346
2020-06-14	0.0010167	0.000620507	0.00254171	0.0011789	0.000745635	0.00197543	0.000786127	0.00026683	0.00143382
2020-06-15	0.00101768	0.000614867	0.00249269	0.00117878	0.000740301	0.00194011	0.00080123	0.000265938	0.00143797
2020-06-16	0.00102493	0.00061314	0.00240535	0.00117357	0.000732626	0.00189561	0.000815395	0.00026462	0.00143442
2020-06-17	0.00103645	0.000614221	0.0022838	0.00116388	0.000720485	0.00183915	0.000827847	0.000263016	0.00142342
2020-06-18	0.00104748	0.000616535	0.00213002	0.00115045	0.000703255	0.00177255	0.000837758	0.000261374	0.00140682
2020-06-19	0.00105451	0.00061892	0.00195335	0.00113341	0.00068201	0.00169867	0.000844154	0.000259898	0.00138436
2020-06-20	0.00105486	0.000619441	0.0017621	0.00111179	0.000657184	0.00161886	0.000845804	0.000258917	0.00135533
2020-06-21	0.00104647	0.000618584	0.00157065	0.0010866	0.000628904	0.00153483	0.000842087	0.000258421	0.00131888
2020-06-22	0.00102871	0.000615554	0.00140554	0.00105979	0.000598728	0.00144925	0.000833053	0.000258388	0.00127767
2020-06-23	0.000998597	0.000611	0.00128689	0.00103015	0.000569218	0.00136562	0.000819332	0.000258633	0.00123445
2020-06-24	0.00095793	0.000605985	0.00120537	0.000996444	0.000541746	0.00128795	0.000801444	0.000259066	0.0011933
2020-06-25	0.000916056	0.000599875	0.00114191	0.000959522	0.000517191	0.00121611	0.000779878	0.000259432	0.00115539
2020-06-26	0.0008771	0.000592888	0.00108462	0.000920925	0.00049557	0.00115001	0.000755471	0.000259614	0.00112162
2020-06-27	0.000839857	0.000584633	0.00103441	0.000881883	0.000476459	0.00109192	0.000728649	0.000259891	0.00109242
2020-06-28	0.000803258	0.000574587	0.000993294	0.000842842	0.000459237	0.00104235	0.00070059	0.000260699	0.00106764
2020-06-29	0.000767739	0.000562672	0.000958803	0.000804372	0.000443773	0.0010014	0.000672048	0.0002623	0.00104577
2020-06-30	0.000733915	0.000546802	0.000928904	0.000767076	0.00042998	0.000967193	0.000643984	0.000265175	0.00102497
2020-07-01	0.000702967	0.000525625	0.000901908	0.000731129	0.000417926	0.000937692	0.000617158	0.000269357	0.00100306
2020-07-02	0.000675371	0.000501372	0.000878656	0.000696809	0.000407604	0.000911458	0.000592055	0.000274455	0.000980736
2020-07-03	0.000651489	0.000477306	0.000859557	0.000664415	0.000398468	0.000887303	0.000567977	0.000278906	0.00095798
2020-07-04	0.000629557	0.000454835	0.000841755	0.000633959	0.000389761	0.000864689	0.000545515	0.000280533	0.000935904
2020-07-05	0.000608577	0.000433685	0.000823232	0.000605663	0.000380848	0.000843964	0.000524112	0.000278347	0.000914071
2020-07-06	0.000587663	0.000413247	0.000802735	0.000579454	0.000370907	0.000824773	0.000504509	0.00027211	0.000892109
2020-07-07	0.000567201	0.000394049	0.000782705	0.00055532	0.000358068	0.000807894	0.00048758	0.000262201	0.000871294
2020-07-08	0.000547093	0.0003755	0.000765813	0.000533555	0.000340181	0.000792931	0.000473513	0.000249195	0.000852204
2020-07-09	0.000527008	0.000357871	0.000752026	0.000514092	0.000318911	0.000781092	0.000461696	0.000234949	0.000834838
2020-07-10	0.000508603	0.000341776	0.000741281	0.00049678	0.000298415	0.000773491	0.000451007	0.000220228	0.000819998
2020-07-11	0.000492454	0.000327769	0.000735129	0.000481776	0.000280063	0.000771318	0.000441142	0.000206406	0.00080622
2020-07-12	0.000478134	0.000315561	0.000732261	0.000468625	0.000264166	0.000774529	0.000431658	0.000193902	0.000792512
2020-07-13	0.000465016	0.000304599	0.000733102	0.000457328	0.000250943	0.00078175	0.000422633	0.000183103	0.000778408
2020-07-14	0.000452802	0.000294981	0.000736155	0.000447985	0.000240645	0.000789965	0.000413822	0.000174243	0.000762669
2020-07-15	0.000441051	0.000286298	0.000740004	0.000440607	0.000233584	0.000795252	0.000404469	0.000167547	0.000744976
2020-07-16	0.000429843	0.000278326	0.00074294	0.000435198	0.000230135	0.00079442	0.000394314	0.000163119	0.000725439
2020-07-17	0.000419346	0.000271186	0.000742162	0.00043139	0.000229514	0.00078752	0.000383516	0.000160405	0.00070536
2020-07-18	0.000409705	0.000264717	0.00073867	0.000428749	0.000230883	0.00077518	0.00037268	0.000159063	0.000686975
2020-07-19	0.000401627	0.000258678	0.000733211	0.000426852	0.000233959	0.000757998	0.00036245	0.000158691	0.000672261
2020-07-20	0.000394856	0.000253453	0.000726323	0.000425371	0.00023837	0.000736416	0.000352975	0.000159008	0.000661333
2020-07-21	0.000389494	0.000248968	0.000719751	0.00042412	0.000244059	0.00071232	0.000344525	0.000160139	0.000653548
2020-07-22	0.000385374	0.000245663	0.000714017	0.000422982	0.000250804	0.000686339	0.000336866	0.000161802	0.000647858
2020-07-23	0.000382577	0.000243995	0.000710476	0.000421716	0.000258798	0.000660613	0.00032958	0.000163746	0.00064486
2020-07-24	0.000381158	0.000244736	0.000708782	0.000420318	0.000267679	0.000637568	0.000322337	0.000165538	0.000644848
2020-07-25	0.000381249	0.000248397	0.000707261	0.000418826	0.000277224	0.000618611	0.000314964	0.00016722	0.000646072
2020-07-26	0.000382814	0.000255405	0.000705612	0.000417151	0.00028693	0.000605173	0.000307515	0.000168467	0.00064811
2020-07-27	0.000385942	0.000265011	0.000703042	0.000415647	0.000296215	0.000600575	0.000300322	0.000168901	0.000650834
2020-07-28	0.000390459	0.000276353	0.000698959	0.000414668	0.00030307	0.00060498	0.000293598	0.000168399	0.000654244
2020-07-29	0.000396132	0.000287858	0.000692986	0.000414586	0.000305776	0.00061538	0.000287684	0.000167029	0.000658391
2020-07-30	0.000402433	0.000297973	0.000684583	0.000415507	0.000304883	0.000629773	0.000282548	0.000164945	0.000663859
2020-07-31	0.000408699	0.0003062	0.000674283	0.000417859	0.000302096	0.000646418	0.000278429	0.000162772	0.000670792
2020-08-01	0.00041497	0.000312546	0.000663106	0.000421447	0.000298896	0.000663867	0.000275164	0.000160465	0.000678805
2020-08-02	0.000421516	0.000317616	0.000652567	0.000426126	0.000295923	0.000681673	0.000272588	0.000158309	0.00068711
2020-08-03	0.000428419	0.00032113	0.000643655	0.000431559	0.000293659	0.00069961	0.00027062	0.000156253	0.000694437
2020-08-04	0.000435814	0.000322745	0.000638999	0.00043775	0.000292556	0.000717385	0.000269145	0.000154426	0.000699838
2020-08-05	0.000444279	0.000321754	0.00064007	0.000444745	0.00029265	0.000735064	0.000268124	0.000152578	0.000702901
2020-08-06	0.00045416	0.00031851	0.000648635	0.000452964	0.000293974	0.000753262	0.000267797	0.000150688	0.000705009
2020-08-07	0.000465453	0.000313646	0.00066206	0.000463009	0.00029678	0.000772494	0.00026824	0.000148647	0.000707155
2020-08-08	0.000478059	0.000308966	0.000677101	0.000475	0.000301113	0.000793285	0.000269659	0.000146642	0.000710442
2020-08-09	0.000491171	0.000306507	0.000691795	0.000489299	0.000307125	0.000815644	0.000272288	0.000144818	0.00071527
2020-08-10	0.000503869	0.000307207	0.000705392	0.000505962	0.000315188	0.000839862	0.000276149	0.000143333	0.000721752
2020-08-11	0.00051616	0.000311445	0.000720178	0.000524711	0.000325554	0.000865635	0.000281244	0.000142357	0.000730093
2020-08-12	0.000528898	0.000319524	0.000735804	0.000545606	0.000338551	0.000893731	0.000287401	0.000142006	0.000740075
2020-08-13	0.000542395	0.000331725	0.000754528	0.000568381	0.000354666	0.000924808	0.000294626	0.00014243	0.000752041
2020-08-14	0.000557111	0.000348879	0.000775799	0.000593674	0.000374536	0.000958898	0.000302765	0.000143961	0.000765967
2020-08-15	0.000573633	0.000371444	0.000798897	0.00062183	0.000398812	0.000995891	0.00031168	0.000146879	0.00078206
2020-08-16	0.000592202	0.000399337	0.000822465	0.000653364	0.000427453	0.00103523	0.000321519	0.000151105	0.00080118
2020-08-17	0.000613463	0.000431228	0.000849111	0.000688642	0.000460707	0.0010762	0.000332175	0.000156809	0.00082226
2020-08-18	0.000637999	0.000465427	0.000879585	0.00072797	0.000498874	0.0011173	0.000343838	0.000163774	0.000845502
2020-08-19	0.000665577	0.000501258	0.000913579	0.000770831	0.000541894	0.00115787	0.000356413	0.000172246	0.000871219
2020-08-20	0.000696484	0.000537898	0.000950438	0.000817297	0.000590176	0.00119641	0.000370158	0.000182247	0.000899316
2020-08-21	0.000731354	0.000573732	0.000990479	0.000868594	0.000643699	0.00123454	0.000385235	0.000193886	0.000929715
2020-08-22	0.000770852	0.000609066	0.00103327	0.000925455	0.000702158	0.00127539	0.000401862	0.000206911	0.000960607
2020-08-23	0.000816299	0.000644736	0.00108079	0.000988568	0.000765414	0.00132288	0.000420462	0.000221865	0.000992817
2020-08-24	0.000869368	0.000682194	0.00113239	0.00105901	0.00083385	0.00138592	0.000441142	0.000238536	0.00102544
2020-08-25	0.000931547	0.000719431	0.00118866	0.00113607	0.000907988	0.00146816	0.000464291	0.000257389	0.00105824
2020-08-26	0.00100267	0.000757321	0.0012497	0.00121642	0.00098592	0.00156539	0.000490293	0.000277785	0.0010914
2020-08-27	0.00108198	0.00079775	0.00131749	0.00130033	0.00106476	0.00168165	0.000519311	0.000299731	0.0011256
2020-08-28	0.00116752	0.000842772	0.00139394	0.0013907	0.00114375	0.00182544	0.000551739	0.000323289	0.00116062
2020-08-29	0.0012563	0.000893697	0.00148131	0.00148824	0.00122574	0.00199213	0.000587378	0.000348079	0.00119666
2020-08-30	0.00134565	0.000951125	0.00158062	0.00159204	0.00131435	0.00216838	0.000626149	0.000374435	0.00123425
2020-08-31	0.00143735	0.00101603	0.00169469	0.00170297	0.00140887	0.0023507	0.000668656	0.000402933	0.00127268
2020-09-01	0.00153437	0.00108956	0.00182401	0.00182309	0.00150571	0.00253737	0.000715203	0.000433434	0.0013112
2020-09-02	0.00163891	0.00117236	0.00196847	0.00195439	0.00160184	0.00272719	0.000766237	0.000467007	0.00135042
2020-09-03	0.00175309	0.00126574	0.00212908	0.00209856	0.00169952	0.00292108	0.000822012	0.000503206	0.00138998
2020-09-04	0.00187902	0.00137018	0.00230301	0.00225716	0.00180256	0.00311856	0.000882009	0.000543111	0.00143337
2020-09-05	0.00201631	0.00148821	0.00248794	0.00243015	0.00191291	0.00331892	0.000945119	0.000586559	0.00148732
2020-09-06	0.00216344	0.00162062	0.00268204	0.0026173	0.00203187	0.00352322	0.00101048	0.000634716	0.00155866
2020-09-07	0.00231953	0.00176693	0.00288155	0.00281769	0.00216031	0.00373281	0.00107747	0.000687333	0.00164642
2020-09-08	0.00248221	0.00192592	0.0030823	0.00302937	0.00230127	0.0039462	0.00114641	0.000745802	0.00175012
2020-09-09	0.00264974	0.00209455	0.00328027	0.00324948	0.00245798	0.00416374	0.00121716	0.000811095	0.00186773
2020-09-10	0.00282304	0.00226904	0.00347908	0.00347727	0.0026283	0.00438119	0.001291	0.000883237	0.00199366
2020-09-11	0.00300976	0.00244246	0.0036833	0.00371221	0.00281218	0.00459708	0.00136915	0.000961984	0.00213187
2020-09-12	0.00320989	0.00260975	0.00389396	0.00395094	0.00300871	0.0048138	0.0014534	0.00104472	0.00227459
2020-09-13	0.00342049	0.00277278	0.00411169	0.00419042	0.00321851	0.00504061	0.00154596	0.00113125	0.00241505
2020-09-14	0.00363703	0.00295109	0.0043309	0.00442298	0.00344037	0.00528427	0.00164911	0.00122312	0.00255273
2020-09-15	0.00385642	0.00314911	0.00455295	0.0046367	0.00367413	0.00553534	0.00176322	0.00132188	0.00268758
2020-09-16	0.00407696	0.00336541	0.00478066	0.00483246	0.00391319	0.0057821	0.00188841	0.00142653	0.00281734
2020-09-17	0.00430125	0.00359325	0.00500994	0.00503341	0.00415063	0.00601445	0.00202485	0.00153725	0.00293992
2020-09-18	0.00452879	0.00382537	0.00522634	0.00526807	0.00436558	0.00621746	0.00217263	0.00165544	0.00305001
2020-09-19	0.00475608	0.0040582	0.00541637	0.00552354	0.0045535	0.00638198	0.00233107	0.00178111	0.00315065
2020-09-20	0.00498042	0.00429023	0.00558769	0.00577293	0.0047271	0.00653663	0.00249611	0.00191329	0.00325373
2020-09-21	0.00519852	0.00452772	0.00575451	0.00599784	0.00489941	0.00670867	0.00266142	0.00205195	0.00337224
2020-09-22	0.00540469	0.00476845	0.00593138	0.00619023	0.00508028	0.00689345	0.00282137	0.00219461	0.00350635
2020-09-23	0.00559512	0.00499987	0.00611247	0.00635105	0.00527313	0.00706023	0.00297118	0.00233919	0.00364823
2020-09-24	0.00576911	0.00521192	0.00628605	0.00647895	0.00548254	0.00718126	0.00310981	0.00248358	0.00378627
2020-09-25	0.00592951	0.00540272	0.00645307	0.00657942	0.00570711	0.00726438	0.00324037	0.00262613	0.00391769
2020-09-26	0.00608255	0.00556881	0.00661417	0.00667011	0.0059441	0.00733317	0.00336549	0.00276538	0.00405398
2020-09-27	0.00622857	0.00570295	0.00678192	0.00676902	0.00616599	0.00741081	0.00349073	0.00289601	0.00420582
2020-09-28	0.00636415	0.00580317	0.00696733	0.00688566	0.0063132	0.00755509	0.00362136	0.00301412	0.00438185
2020-09-29	0.00649367	0.00588968	0.00717002	0.00702284	0.00639253	0.00780673	0.00376103	0.0031181	0.00459019
2020-09-30	0.00662737	0.00595452	0.00739352	0.00717382	0.00646022	0.00816876	0.00390956	0.003209	0.00483125
2020-10-01	0.00677232	0.00599608	0.0076433	0.00733535	0.00651411	0.0085779	0.00406751	0.00328793	0.00509993
2020-10-02	0.00692871	0.0060303	0.00791601	0.007516	0.00656647	0.0089973	0.00423422	0.00336331	0.00538786
2020-10-03	0.00710089	0.00607613	0.00821493	0.00772434	0.00663175	0.009411	0.00440777	0.00344225	0.00568915
2020-10-04	0.00729241	0.00613854	0.00854226	0.00796688	0.0067209	0.00980913	0.00458709	0.00353068	0.00599926
2020-10-05	0.00750648	0.00621145	0.00889611	0.00824549	0.00682087	0.0101926	0.00477293	0.00362456	0.0063142
2020-10-06	0.00774806	0.00628902	0.00927069	0.00855774	0.00692347	0.0105686	0.00496452	0.00372058	0.00663472
2020-10-07	0.00801579	0.0063732	0.00966044	0.00889028	0.0070515	0.0109469	0.00516179	0.0038244	0.00695539
2020-10-08	0.00830392	0.00648394	0.0100645	0.00923153	0.00723004	0.011344	0.00536484	0.00394672	0.00726794
2020-10-09	0.00860394	0.00664458	0.01048	0.00957537	0.00747728	0.0117581	0.00557405	0.00409703	0.00756335
2020-10-10	0.00891646	0.00685455	0.0108998	0.00992964	0.00778609	0.0121673	0.0057883	0.0042768	0.0078342
2020-10-11	0.00923803	0.00712362	0.011318	0.0103051	0.00814443	0.012561	0.00600973	0.00448351	0.00807645
2020-10-12	0.00957146	0.00745971	0.0117274	0.0107055	0.00854268	0.0129338	0.00623801	0.00471322	0.00828393
2020-10-13	0.00991451	0.00783971	0.0121096	0.0111258	0.00899397	0.0132881	0.00647153	0.00496849	0.00844883
2020-10-14	0.01027	0.00827436	0.0124483	0.0115583	0.00951077	0.0136345	0.00670935	0.00525272	0.00856562
2020-10-15	0.0106414	0.00884234	0.0127419	0.0120068	0.0100946	0.0139748	0.00695185	0.00556445	0.00864873
2020-10-16	0.0110362	0.00946361	0.0129909	0.0124776	0.0107373	0.014304	0.00720157	0.00590041	0.0087155
2020-10-17	0.0114665	0.0100709	0.0131972	0.0129721	0.0114333	0.0146107	0.00745997	0.00625616	0.00879404
2020-10-18	0.0119373	0.01062	0.013358	0.0134833	0.0121803	0.0148841	0.0077292	0.00662382	0.00890787
2020-10-19	0.0124302	0.0110771	0.0134923	0.0139973	0.0129573	0.0151375	0.00800909	0.00697204	0.00908659
2020-10-20	0.0129009	0.0113606	0.01373	0.0144947	0.0136108	0.0154712	0.00828431	0.00724196	0.00934887
2020-10-21	0.0132919	0.0115915	0.0141616	0.0149394	0.0139619	0.0159819	0.00853248	0.00740222	0.00967258
2020-10-22	0.0135917	0.0117799	0.0146308	0.0152716	0.0141186	0.0165238	0.00872959	0.00749165	0.00997429
2020-10-23	0.0137922	0.0119269	0.0149517	0.0154473	0.0141969	0.016841	0.00884928	0.00754822	0.0101569
2020-10-24	0.0138566	0.0120249	0.0150212	0.0154395	0.0142245	0.0168059	0.00887328	0.00758712	0.010163
2020-10-25	0.0137944	0.0120836	0.014877	0.0152744	0.0141881	0.0165098	0.00881115	0.00759349	0.0100566
2020-10-26	0.0136467	0.0121022	0.0146276	0.0150028	0.0140415	0.0161166	0.00868426	0.00753056	0.00993083
2020-10-27	0.0134298	0.012086	0.0144359	0.014673	0.0137191	0.0157318	0.0085188	0.00736948	0.00984323
2020-10-28	0.0131927	0.0120166	0.0143687	0.0143226	0.0132563	0.0154365	0.00833962	0.00713239	0.00979148
2020-10-29	0.0129953	0.0118549	0.0143765	0.0139785	0.0127927	0.015223	0.00816428	0.00687567	0.00975307
2020-10-30	0.0128342	0.0116057	0.014413	0.0136533	0.0123652	0.0150536	0.00799875	0.00663357	0.00971373
2020-10-31	0.012702	0.0112528	0.0144451	0.0133624	0.0119647	0.0149071	0.00784455	0.00641199	0.00966128
2020-11-01	0.0125966	0.0109453	0.0144713	0.013117	0.0116038	0.0147834	0.00770593	0.00621635	0.00959096
2020-11-02	0.0125075	0.0107217	0.0144807	0.012923	0.0113	0.0147102	0.00758278	0.00604902	0.0094969
2020-11-03	0.0124134	0.0105935	0.014439	0.0127779	0.0110607	0.0147154	0.0074734	0.00590966	0.00938241
2020-11-04	0.0123051	0.010515	0.0143523	0.0126695	0.0108736	0.0148112	0.00737531	0.00579012	0.0092686
2020-11-05	0.0121869	0.0104388	0.0142508	0.012579	0.0107214	0.0149805	0.00728652	0.00568822	0.00917242
2020-11-06	0.0120541	0.0103438	0.0141387	0.0125026	0.0106062	0.0151951	0.00720824	0.00560244	0.00910149
2020-11-07	0.011901	0.0102384	0.0140061	0.0124542	0.0105293	0.015401	0.00714005	0.00553662	0.00905346
2020-11-08	0.0117396	0.0101303	0.0139008	0.0124394	0.0104969	0.0155763	0.00707927	0.00549151	0.00900968
2020-11-09	0.0115626	0.00999714	0.0138704	0.0124424	0.0104972	0.0156781	0.00701974	0.00545611	0.00893874
2020-11-10	0.0113712	0.00981443	0.0138296	0.0124422	0.0105143	0.0156638	0.00694878	0.00542656	0.00882074
2020-11-11	0.0111664	0.00961238	0.0137	0.0124207	0.010536	0.0155041	0.00685532	0.00539833	0.00863921
2020-11-12	0.0109534	0.00942766	0.0134779	0.0123578	0.0105585	0.0151779	0.00672821	0.00536573	0.0083817
2020-11-13	0.0107323	0.009274	0.0130996	0.0122394	0.0105784	0.0146777	0.00656124	0.00532118	0.00805193
2020-11-14	0.0105013	0.00915595	0.0125753	0.0120666	0.010585	0.0140651	0.00636093	0.00525054	0.00768299
2020-11-15	0.0102596	0.00906622	0.0120004	0.0118467	0.0105528	0.0134186	0.00613489	0.00514612	0.00730804
2020-11-16	0.0100107	0.00900119	0.0114832	0.011588	0.0104795	0.0128139	0.00589337	0.00500791	0.00695018
2020-11-17	0.00976165	0.00895309	0.0111427	0.0112966	0.0103739	0.0122742	0.00564477	0.00483779	0.00661934
2020-11-18	0.00952553	0.00888538	0.0111292	0.0109876	0.0102231	0.0117983	0.00539667	0.00464418	0.00631437
2020-11-19	0.00931633	0.00874482	0.0111803	0.010687	0.00999415	0.0114217	0.00515953	0.0044377	0.00604419
2020-11-20	0.00914136	0.0085348	0.0112454	0.0104141	0.00970458	0.0111722	0.00494168	0.00423348	0.00581446
2020-11-21	0.00901356	0.00833722	0.0113296	0.0101817	0.00942854	0.0110258	0.0047507	0.00404597	0.00563107
2020-11-22	0.00894495	0.00821561	0.011434	0.0100069	0.00921921	0.0109392	0.00459273	0.00388542	0.00549119
2020-11-23	0.00893999	0.00819292	0.0115613	0.00990942	0.00910385	0.0108778	0.00447212	0.00375786	0.00539655
2020-11-24	0.00898793	0.00824649	0.0117097	0.00988689	0.00906762	0.0108403	0.00438553	0.00365426	0.00535106
2020-11-25	0.00907119	0.00834192	0.0118803	0.00992806	0.00909376	0.0108435	0.00432906	0.00356476	0.00535462
2020-11-26	0.00918578	0.00844449	0.0120713	0.0100193	0.009166	0.0109174	0.00430057	0.003481	0.0054029
2020-11-27	0.00933228	0.00850362	0.0122818	0.0101539	0.00926681	0.0110756	0.00429935	0.00339994	0.00549165
2020-11-28	0.00950072	0.00851358	0.012508	0.0103311	0.00936809	0.0113224	0.00432422	0.00332067	0.00561463
2020-11-29	0.0096869	0.00848719	0.0127461	0.0105495	0.00943462	0.0116793	0.00437104	0.00324551	0.00577537
2020-11-30	0.00988246	0.00844583	0.0129952	0.0108013	0.0094544	0.0121575	0.004437	0.00317598	0.00597872
2020-12-01	0.0100863	0.00840002	0.0132528	0.011081	0.00943212	0.0127498	0.00451819	0.0031153	0.00622632
2020-12-02	0.0102914	0.00836282	0.0135285	0.0113841	0.0093855	0.0134492	0.00461252	0.00306419	0.00651466
2020-12-03	0.0104977	0.00833216	0.0138542	0.0117048	0.00934242	0.014263	0.0047173	0.00302722	0.00684363
2021-01-06	0.0154108	0.0142028	0.0169361	0.0180463	0.0167315	0.0193472	0.00932201	0.0081187	0.0106309
2021-01-07	0.0154538	0.0143511	0.0166942	0.0178735	0.0168126	0.0189195	0.00930209	0.00822892	0.0104916
2021-01-08	0.0155458	0.0144311	0.0164956	0.0177224	0.0167962	0.0186632	0.00929279	0.00824913	0.0104329
2021-01-09	0.0156672	0.0143063	0.0164708	0.0176068	0.016688	0.0185293	0.00928803	0.00821604	0.0104519
2021-01-10	0.0157942	0.0140153	0.0166238	0.0175264	0.0165644	0.0184837	0.00928167	0.00816114	0.0105306
2021-01-11	0.0159449	0.0137067	0.0168336	0.0174801	0.0165048	0.0184936	0.00927545	0.00809801	0.010628
2021-01-12	0.0161003	0.0134068	0.0170759	0.0174692	0.0165169	0.0185287	0.00927129	0.00801704	0.0107134
2021-01-13	0.0162169	0.0131222	0.0173395	0.0174712	0.0164959	0.0185902	0.00925937	0.00789721	0.0107771
2021-01-14	0.016269	0.0128429	0.0175747	0.0174498	0.0163622	0.0186866	0.00922136	0.00772397	0.0108267
2021-01-15	0.0162257	0.0125713	0.0177038	0.0173637	0.0161128	0.0187561	0.00913909	0.00751527	0.0108485
2021-01-16	0.0160707	0.0123041	0.0176484	0.0171742	0.0157687	0.0186887	0.00899614	0.00727879	0.0108102
2021-01-17	0.0157876	0.0120381	0.0173721	0.0168539	0.0153268	0.0184181	0.008784	0.00701019	0.0106829
2021-01-18	0.0153818	0.0117781	0.0169791	0.0164054	0.0147869	0.0180288	0.00851186	0.0067109	0.0104798
2021-01-19	0.0148781	0.0115269	0.0165741	0.0158531	0.0141569	0.01762	0.00819887	0.00639144	0.0102221
2021-01-20	0.014308	0.0112861	0.0162071	0.0152348	0.0134662	0.0171985	0.007858	0.00606705	0.00992245
2021-01-21	0.0136963	0.0110527	0.0158643	0.0145832	0.0127382	0.0167369	0.00750409	0.00574208	0.00958811
2021-01-22	0.0130705	0.0107285	0.0155381	0.0139164	0.0119792	0.0162431	0.00714261	0.00541065	0.00924006
2021-01-23	0.0124492	0.0101562	0.0152053	0.0132436	0.0112047	0.0157559	0.00677959	0.00506766	0.00891366
2021-01-24	0.0118515	0.00953742	0.014837	0.0125722	0.0104403	0.0153419	0.006425	0.00472164	0.00862887
2021-01-25	0.0112883	0.00896959	0.0144217	0.0119266	0.00969934	0.0150288	0.00608762	0.00439225	0.00837757
2021-01-26	0.0107718	0.00843754	0.0139293	0.0113317	0.00901784	0.0147183	0.00576726	0.00409236	0.00814012
2021-01-27	0.0102976	0.00796399	0.0133595	0.0107948	0.0084166	0.0143323	0.00546322	0.00382792	0.00787476
2021-01-28	0.00985113	0.00756205	0.0127245	0.0103023	0.00788322	0.013854	0.00517461	0.00359375	0.00757343
2021-01-29	0.00942347	0.00718712	0.0120529	0.00983636	0.00740828	0.0132874	0.0049002	0.00338473	0.00724147
2021-01-30	0.00900467	0.00685438	0.0113424	0.00938937	0.00698864	0.0126466	0.0046368	0.00320036	0.00688082
2021-01-31	0.00858816	0.00654722	0.0106	0.00895586	0.00662499	0.0119548	0.00438368	0.00303921	0.00649102
2021-02-01	0.00816492	0.00625655	0.00983754	0.00853177	0.00632704	0.0112364	0.00413988	0.00290058	0.00608732
2021-02-02	0.00773836	0.00598772	0.00910758	0.00812665	0.00608724	0.0105278	0.00390935	0.00278082	0.00568385
2021-02-03	0.00731957	0.00573909	0.00845108	0.00774864	0.00589904	0.00984083	0.00369635	0.00267681	0.00528904
2021-02-04	0.00691548	0.00550658	0.00794197	0.00739749	0.00575303	0.0091684	0.00350424	0.00258723	0.00490646
2021-02-05	0.00652445	0.00530114	0.00760282	0.00707466	0.00565016	0.00854163	0.00333441	0.00251151	0.00453488
2021-02-06	0.00615951	0.00513837	0.00734544	0.00678212	0.00558784	0.00798792	0.00318624	0.00244913	0.00418237
2021-02-07	0.00584387	0.00500937	0.007123	0.00651929	0.00554834	0.00750311	0.00305351	0.00239559	0.00386683
2021-02-08	0.00558105	0.00490143	0.00692051	0.00628461	0.00550855	0.0070886	0.00293262	0.00234322	0.00361188
2021-02-09	0.00536728	0.00479523	0.00672387	0.0060775	0.00544565	0.00675052	0.00282191	0.00228604	0.00343203
2021-02-10	0.00519158	0.00468302	0.00652498	0.00589895	0.00535286	0.00648591	0.002719	0.00220966	0.00330861
2021-02-11	0.00504368	0.004577	0.00632326	0.0057446	0.00523754	0.00628074	0.00262493	0.00211419	0.00321241
2021-02-12	0.00491775	0.00448355	0.00612164	0.00560866	0.00511451	0.00612565	0.0025426	0.00200322	0.00313249
2021-02-13	0.004812	0.0043981	0.00591504	0.00548671	0.00498702	0.00601414	0.00247034	0.00188149	0.00306562
2021-02-14	0.00472799	0.00431393	0.00570379	0.0053783	0.00485664	0.00593302	0.00240459	0.00175576	0.00301
2021-02-15	0.00466391	0.00422383	0.0054887	0.00528474	0.00471933	0.0058622	0.00234402	0.00163234	0.00296353
2021-02-16	0.00462259	0.00412503	0.00531099	0.00520428	0.00457575	0.00579523	0.00228801	0.00151579	0.00292461
2021-02-17	0.00459652	0.00401097	0.00521745	0.00512955	0.00443156	0.00574551	0.00223613	0.00140901	0.00289483
2021-02-18	0.00456325	0.00387915	0.00520913	0.00505328	0.00429306	0.00572124	0.00218765	0.00131169	0.00287687
2021-02-19	0.00452552	0.00373948	0.00526974	0.00497176	0.00416108	0.00572163	0.00214118	0.00122369	0.00286735
2021-02-20	0.0044732	0.00360158	0.00532624	0.00488207	0.0040344	0.00573682	0.00209534	0.00114469	0.00286458
2021-02-21	0.00440066	0.00346921	0.00536193	0.00478145	0.00391018	0.00576617	0.00204898	0.00107358	0.00286728
2021-02-22	0.00431455	0.00334395	0.0053865	0.00466803	0.00378378	0.00581837	0.00200113	0.00101126	0.00287623
2021-02-23	0.00421668	0.0032248	0.00540248	0.00454267	0.00365126	0.00588477	0.00195155	0.000957614	0.00288672
2021-02-24	0.00410397	0.00310934	0.00540519	0.00441203	0.0035163	0.00594456	0.00190084	0.00091315	0.0028931
2021-02-25	0.00397633	0.00299616	0.00538762	0.00428471	0.0033846	0.00597655	0.00184978	0.000877907	0.00288722
2021-02-26	0.00384351	0.00288615	0.00534827	0.00416644	0.00326123	0.00596321	0.00179974	0.000852078	0.00286268
2021-02-27	0.00371048	0.00277903	0.00528982	0.00405669	0.00314702	0.00590698	0.0017504	0.000834935	0.00282192
2021-02-28	0.00358669	0.0026749	0.00521728	0.00395006	0.0030379	0.00581829	0.00170086	0.000825511	0.0027661
2021-03-01	0.00347559	0.00257511	0.00511602	0.00384096	0.00293338	0.005697	0.00164998	0.000823574	0.00269849
2021-03-02	0.00337349	0.0024806	0.0049822	0.00372625	0.00283404	0.00554916	0.00159665	0.000828271	0.0026185
2021-03-03	0.00327944	0.00239321	0.00481607	0.00360779	0.00274223	0.00537352	0.00154081	0.000838815	0.00252623
2021-03-04	0.00318731	0.00231403	0.00462729	0.00348932	0.002658	0.00517877	0.00148394	0.000851672	0.00242708
2021-03-05	0.00309377	0.00224172	0.00441642	0.00337215	0.00257974	0.00497135	0.00142719	0.000861853	0.0023219
2021-03-06	0.00299512	0.00217598	0.00419497	0.00325794	0.0025062	0.00475639	0.00137173	0.000865623	0.00221388
2021-03-07	0.00289231	0.00211563	0.00397205	0.00314611	0.00243914	0.00453192	0.00131884	0.000860816	0.00210391
2021-03-08	0.00278702	0.00205868	0.00375547	0.00303714	0.00237862	0.00429937	0.00127011	0.000850102	0.00199341
2021-03-09	0.00268282	0.00200446	0.0035498	0.00293229	0.0023243	0.004064	0.00122683	0.00083523	0.00188334
2021-03-10	0.00257966	0.00195231	0.0033519	0.00283378	0.00227376	0.00383082	0.00118834	0.000818781	0.00177709
2021-03-11	0.00247708	0.00190128	0.0031631	0.00274326	0.00222445	0.00360091	0.00115244	0.000801831	0.0016763
2021-03-12	0.00237764	0.00184989	0.00298498	0.00266064	0.00217514	0.00337773	0.00111821	0.000784594	0.00158274
2021-03-13	0.00228534	0.00179954	0.00282008	0.00258456	0.00212623	0.00316911	0.00108521	0.000766195	0.00149963
2021-03-14	0.00220194	0.00174893	0.00267155	0.00251357	0.00207658	0.00299638	0.00105341	0.000745654	0.00143125
2021-03-15	0.00212719	0.00169804	0.0025435	0.00244598	0.00202926	0.00288405	0.00102412	0.000723492	0.00138238
2021-03-16	0.00206041	0.00165127	0.00243632	0.00238234	0.00198585	0.00282635	0.000997933	0.000700628	0.00135212
2021-03-17	0.00200206	0.00161286	0.00234978	0.00232597	0.00194915	0.00279637	0.000975756	0.000679357	0.00133832
2021-03-18	0.00195256	0.0015835	0.00227891	0.00228036	0.00192114	0.00277428	0.000957573	0.000661157	0.00133901
2021-03-19	0.00191385	0.00155746	0.00222226	0.00224779	0.00189997	0.00274986	0.000942544	0.000645815	0.00135311
2021-03-20	0.00188677	0.0015319	0.00218119	0.00222709	0.00188379	0.00272047	0.000930663	0.00063259	0.00137931
2021-03-21	0.00187072	0.0015059	0.00216029	0.00221689	0.00187302	0.00268614	0.000921953	0.000621487	0.001413
2021-03-22	0.0018648	0.00148155	0.00216886	0.00221487	0.00186731	0.00265103	0.000916371	0.000611374	0.00144857
2021-03-23	0.00186816	0.00145826	0.00220871	0.00221863	0.00186287	0.00262278	0.000913541	0.000602394	0.00148199
2021-03-24	0.0018776	0.00143588	0.00227411	0.00222454	0.00185259	0.0026137	0.000913674	0.00059271	0.00151126
2021-03-25	0.00188888	0.00141301	0.00235509	0.00222715	0.00183202	0.00263714	0.000915667	0.000581201	0.00153592
2021-03-26	0.0018981	0.00138879	0.00244179	0.00222271	0.00180506	0.00270021	0.000918912	0.000568103	0.00155554
2021-03-27	0.00190108	0.00136273	0.00251976	0.00220908	0.00177383	0.00278293	0.000921919	0.000554185	0.00157048
2021-03-28	0.0018946	0.00133263	0.00258055	0.00218812	0.00173832	0.00286627	0.000923932	0.000540262	0.00157893
2021-03-29	0.00187908	0.00129962	0.00262495	0.00216138	0.00169643	0.00294329	0.000923954	0.000526071	0.00158139
2021-03-30	0.00185326	0.0012648	0.00265426	0.00212946	0.00164844	0.00300914	0.00092095	0.000511101	0.00157814
2021-03-31	0.00181616	0.00123111	0.00266718	0.00209254	0.00159567	0.00305673	0.000914959	0.000495009	0.0015682
2021-04-01	0.00176744	0.00119863	0.00266362	0.00204914	0.00154097	0.00307878	0.00090546	0.00047785	0.0015513
2021-04-02	0.00170751	0.00116753	0.00264782	0.00199831	0.00148533	0.00307076	0.000892438	0.000459812	0.00152675
2021-04-03	0.00164256	0.00113745	0.00262678	0.00194142	0.00142911	0.00303788	0.00087698	0.000441957	0.00149544
2021-04-04	0.0015794	0.00110701	0.00260244	0.00188105	0.00137351	0.00298694	0.000859899	0.00042554	0.00145991
2021-04-05	0.00152349	0.00107619	0.00257461	0.00182007	0.00131967	0.00292198	0.000842205	0.000411491	0.001424
2021-04-06	0.00147712	0.00104312	0.00254064	0.00176061	0.00126936	0.00284602	0.000824375	0.000400289	0.00138859
2021-04-07	0.0014386	0.0010097	0.00249464	0.0017048	0.00122436	0.00276342	0.000806767	0.00039259	0.00135465
2021-04-08	0.00140568	0.000977299	0.00243716	0.00165238	0.00118454	0.00267422	0.000789131	0.000387842	0.0013209
2021-04-09	0.00137544	0.000948532	0.00236962	0.00160322	0.00114935	0.00258011	0.000771471	0.000385295	0.00128669
2021-04-10	0.0013468	0.000924035	0.00229177	0.00155729	0.00111723	0.00248146	0.000753942	0.000384843	0.00125069
2021-04-11	0.00131795	0.0009042	0.00220174	0.0015141	0.00108766	0.00237788	0.000736765	0.000385573	0.00121392
2021-04-12	0.00128734	0.000887956	0.00210445	0.00147314	0.0010605	0.00226756	0.000719749	0.000387125	0.00117618
2021-04-13	0.00125571	0.000874133	0.00200044	0.00143359	0.00103405	0.00215441	0.000703007	0.000389244	0.00113936
2021-04-14	0.00122419	0.000862845	0.00189201	0.00139463	0.0010079	0.00204283	0.000686709	0.000390682	0.00110493
2021-04-15	0.00119404	0.000854105	0.00178218	0.00135611	0.000982485	0.00193474	0.000670501	0.000390983	0.00107346
2021-04-16	0.00116558	0.00084746	0.00167874	0.00131778	0.000957787	0.00182808	0.000654465	0.000389912	0.00104468
2021-04-17	0.0011379	0.000843027	0.00158094	0.00128019	0.000933729	0.00172394	0.000638445	0.000387107	0.00101932
2021-04-18	0.00111133	0.000840117	0.00149136	0.00124359	0.000910674	0.00162864	0.000623176	0.000382659	0.000997679
2021-04-19	0.00108647	0.000838537	0.00141683	0.00120973	0.00088793	0.00154797	0.000609246	0.000377092	0.000981423
2021-04-20	0.0010642	0.000837889	0.00136082	0.00117976	0.000866157	0.0014841	0.000597462	0.00037085	0.000968771
2021-04-21	0.00104587	0.000836853	0.00131799	0.00115466	0.000846043	0.00143729	0.000588003	0.000365183	0.000958824
2021-04-22	0.00103191	0.000834275	0.00128604	0.00113549	0.000827463	0.00140406	0.000581519	0.000360513	0.000950564
2021-04-23	0.00102243	0.000829548	0.00126684	0.00112181	0.000810281	0.00138064	0.000577622	0.000357202	0.000943802
2021-04-24	0.00101563	0.000823139	0.00126039	0.00111292	0.000795363	0.00136749	0.000575886	0.000354546	0.000938575
2021-04-25	0.00101069	0.000814782	0.00126413	0.00110741	0.00078359	0.00136308	0.00057569	0.000352306	0.000935225
2021-04-26	0.00100718	0.000804611	0.00127718	0.00110424	0.000775995	0.00136748	0.000576437	0.00035052	0.000933431
2021-04-27	0.00100391	0.00079193	0.001294	0.00110239	0.000773097	0.00137986	0.000577607	0.000349262	0.00093335
2021-04-28	0.00100112	0.000776096	0.00131495	0.00110132	0.000773776	0.0014005	0.000578876	0.000347986	0.000935348
2021-04-29	0.00099833	0.000756798	0.00133565	0.0011002	0.000776558	0.00142984	0.000579931	0.00034657	0.00093831
2021-04-30	0.000995272	0.000734862	0.00135661	0.00109845	0.000779291	0.00146692	0.000580339	0.00034466	0.000941654
2021-05-01	0.000991287	0.000712604	0.00137153	0.00109615	0.000780751	0.00150968	0.000579774	0.000342162	0.00094578
2021-05-02	0.000986748	0.000691566	0.00138008	0.00109329	0.000779587	0.00155524	0.000577909	0.00033911	0.000950656
2021-05-03	0.000981979	0.000670926	0.00138683	0.0010908	0.000775264	0.00160151	0.000574362	0.000335502	0.000955963
2021-05-04	0.000977303	0.000650466	0.00139549	0.00108847	0.000767256	0.00164295	0.000569352	0.000331346	0.00096144
2021-05-05	0.000972504	0.00063037	0.00140874	0.00108585	0.000756339	0.001675	0.000562903	0.000326617	0.000965657
2021-05-06	0.000967904	0.000609587	0.00142822	0.0010819	0.000742932	0.00169277	0.000555268	0.000321713	0.000965778
2021-05-07	0.000963101	0.000588452	0.00145786	0.00107604	0.000727823	0.00169323	0.000546759	0.00031631	0.000960505
2021-05-08	0.000958758	0.000567728	0.00149572	0.00106915	0.000712943	0.00168266	0.000537934	0.000311146	0.000950819
2021-05-09	0.000952613	0.000548367	0.00153734	0.00106257	0.000700221	0.00166425	0.00052946	0.00030607	0.000938018
2021-05-10	0.000944101	0.000532213	0.00158149	0.00105803	0.000690382	0.00164325	0.000521878	0.000301532	0.000923951
2021-05-11	0.000935367	0.000521608	0.00162707	0.00105681	0.000684464	0.00162	0.000515614	0.000297863	0.000909206
2021-05-12	0.000929927	0.000518801	0.00167289	0.00105934	0.000683006	0.00159404	0.000511193	0.000295557	0.000894567
2021-05-13	0.000928819	0.000522733	0.00171868	0.0010649	0.00068539	0.00156632	0.000508561	0.000294542	0.000880948
2021-05-14	0.000931756	0.000531672	0.00176518	0.00107283	0.00069132	0.00153965	0.000507811	0.000294834	0.000869924
2021-05-15	0.000939339	0.000545749	0.00181223	0.00108249	0.000701425	0.00151742	0.00050882	0.000296283	0.000862328
2021-05-16	0.000950304	0.000564735	0.00186107	0.00109369	0.000715765	0.00150061	0.000511652	0.000299041	0.000858746
2021-05-17	0.000964612	0.000588367	0.00191194	0.00110684	0.000734939	0.00149004	0.000516306	0.000303231	0.000859472
2021-05-18	0.000982434	0.000617101	0.00196462	0.00112192	0.000758974	0.00148896	0.000522706	0.000308702	0.000864484
2021-05-19	0.00100344	0.000651059	0.00201737	0.00114004	0.000787409	0.00149808	0.000530782	0.000315363	0.000874795
2021-05-20	0.00102837	0.000690426	0.00206915	0.00116212	0.000820156	0.00151795	0.000540506	0.000322956	0.00089089
2021-05-21	0.00105621	0.000734906	0.00211942	0.00118933	0.000858232	0.00154662	0.000551913	0.000331754	0.000913373
2021-05-22	0.00108701	0.000784648	0.00216716	0.0012224	0.000902415	0.00158265	0.000564815	0.00034167	0.000941834
2021-05-23	0.00112097	0.000836971	0.00221126	0.00126188	0.000952177	0.00162758	0.000579156	0.00035277	0.000979055
2021-05-24	0.00115887	0.000890494	0.00225174	0.00130757	0.00100709	0.00167972	0.000594933	0.000364581	0.00102425
2021-05-25	0.00120203	0.000945379	0.00228894	0.00135933	0.00106513	0.00173986	0.000612606	0.000377174	0.00107684
2021-05-26	0.00125194	0.00100203	0.00232147	0.00141679	0.00112622	0.00180795	0.000632041	0.000390521	0.00113497
2021-05-27	0.00131006	0.00106341	0.00234826	0.00147956	0.00119116	0.00188298	0.000653116	0.000404878	0.00119347
2021-05-28	0.00137606	0.00112786	0.00236875	0.00154782	0.00125928	0.00196617	0.000676172	0.000420227	0.00125073
2021-05-29	0.0014494	0.00119207	0.00238478	0.00162195	0.001328	0.00205722	0.000700955	0.00043679	0.00130353
2021-05-30	0.00152768	0.00125414	0.00239873	0.00170201	0.00139767	0.0021559	0.00072778	0.00045495	0.0013513
2021-05-31	0.00160836	0.00131428	0.00241372	0.00178829	0.00146774	0.00226171	0.000756578	0.000474709	0.00139219
2021-06-01	0.00168856	0.00137436	0.00243218	0.00188057	0.00154017	0.00237398	0.000787172	0.000496241	0.00142548
2021-06-02	0.00176754	0.001436	0.00245719	0.00197829	0.0016133	0.00249387	0.000819808	0.000518874	0.0014528
2021-06-03	0.00184592	0.00149833	0.00249359	0.00208124	0.0016861	0.00262364	0.000853982	0.000541733	0.00147462
2021-06-04	0.00192519	0.0015607	0.00254194	0.0021889	0.00175737	0.00276138	0.000889955	0.000563899	0.00149323
2021-06-05	0.002009	0.00162337	0.00260823	0.00230087	0.00182666	0.00290726	0.000927344	0.000584886	0.00151276
2021-06-06	0.00209915	0.00168547	0.0026958	0.00241668	0.00189573	0.00306006	0.000965785	0.000604714	0.00153529
2021-06-07	0.00219519	0.00174685	0.00280807	0.00253667	0.00196439	0.00322443	0.00100503	0.000623797	0.00156331
2021-06-08	0.00229516	0.00180654	0.00295117	0.00266064	0.00203388	0.00340275	0.00104479	0.000642579	0.00159937
2021-06-09	0.00239735	0.0018623	0.00311973	0.00278985	0.00210639	0.0035981	0.00108449	0.00066182	0.00164428
2021-06-10	0.00249896	0.00191514	0.00329887	0.00292558	0.00218209	0.00381013	0.00112392	0.000682306	0.00169957
2021-06-11	0.00259923	0.00196549	0.00347688	0.00306933	0.00226256	0.00403624	0.00116361	0.000703917	0.00176389
2021-06-12	0.00269924	0.00201187	0.00365307	0.00322196	0.00234352	0.004269	0.00120337	0.000726125	0.00183589
2021-06-13	0.00279926	0.00206012	0.00382917	0.00338381	0.00242353	0.00450923	0.00124335	0.00074773	0.00191379
2021-06-14	0.0029007	0.00211242	0.00400358	0.00355379	0.00250448	0.00475588	0.0012836	0.000769597	0.00199086
2021-06-15	0.00300557	0.0021747	0.00417483	0.00373022	0.00258996	0.0050076	0.00132431	0.000792402	0.00206263
2021-06-16	0.00311649	0.0022516	0.00433868	0.00391071	0.00268605	0.00526512	0.00136565	0.000816827	0.00212391
2021-06-17	0.00323448	0.00234061	0.00449086	0.00409325	0.00279689	0.0055252	0.00140768	0.000844721	0.00217642
2021-06-18	0.00336022	0.00243933	0.00464109	0.00427701	0.00292501	0.00577858	0.00144968	0.000875433	0.00222063
2021-06-19	0.00349334	0.00254923	0.00478219	0.00446252	0.0030707	0.00601646	0.00149173	0.000910374	0.00225929
2021-06-20	0.00362998	0.0026745	0.00490974	0.0046494	0.00323811	0.0062212	0.00153309	0.000949723	0.00229246
2021-06-21	0.00376654	0.00281289	0.00501495	0.00483738	0.0034283	0.00638227	0.00157373	0.000993699	0.00232214
2021-06-22	0.00390472	0.00296887	0.00510164	0.00502924	0.00364534	0.00650516	0.0016145	0.0010423	0.00235254
2021-06-23	0.00404673	0.00314563	0.00518187	0.00523047	0.00389067	0.00660643	0.00165615	0.00109563	0.00238529
2021-06-24	0.00419858	0.00333733	0.00526647	0.00544703	0.00416813	0.00669966	0.00170018	0.00115291	0.00242304
2021-06-25	0.00436766	0.00353317	0.00536047	0.00567998	0.0044828	0.00680548	0.00174831	0.00121184	0.00246513
2021-06-26	0.0045611	0.00374428	0.00546815	0.00593019	0.0048366	0.00693433	0.00180269	0.00126923	0.00251336
2021-06-27	0.00477581	0.00397934	0.00560687	0.00619283	0.00521098	0.00709544	0.00186247	0.00131935	0.00256767
2021-06-28	0.00500851	0.00418052	0.00578559	0.00646052	0.00557456	0.00729226	0.00192593	0.00135768	0.00262617
2021-06-29	0.00525313	0.00434568	0.00600939	0.00672659	0.00591372	0.00752239	0.00199072	0.00138489	0.00268968
2021-06-30	0.00550651	0.00447962	0.00625779	0.00698061	0.00622087	0.00777741	0.00205346	0.00140299	0.0027566
2021-07-01	0.0057635	0.00458647	0.00650369	0.00721523	0.0064836	0.00802307	0.00211153	0.00141282	0.0028213
2021-07-02	0.00601601	0.0046806	0.00674191	0.00742844	0.00669353	0.00824523	0.00216335	0.00141772	0.00288411
2021-07-03	0.00625473	0.00477378	0.00697213	0.00761606	0.00685725	0.00845273	0.00220783	0.00141594	0.00294478
2021-07-04	0.00647259	0.00486556	0.00718965	0.00777303	0.00698834	0.00864522	0.00224425	0.00140757	0.00300564
2021-07-05	0.00666517	0.00495549	0.00738297	0.00790088	0.00709706	0.00880253	0.00227311	0.00139135	0.00306065
2021-07-06	0.00682881	0.00504499	0.00754576	0.00800287	0.00718532	0.00890725	0.00229564	0.00136521	0.00310633
2021-07-07	0.0069627	0.00513797	0.0077088	0.00808262	0.00724197	0.00897973	0.00231325	0.00133164	0.00315025
2021-07-08	0.00706887	0.00523693	0.00791426	0.00814017	0.00724954	0.00906936	0.00232628	0.00129217	0.00320099
2021-07-09	0.00715082	0.00534366	0.00817716	0.00818041	0.0071969	0.00920583	0.00233415	0.00124976	0.00326143
2021-07-10	0.0072217	0.0054526	0.00849218	0.00820942	0.00708315	0.0093958	0.002338	0.00120649	0.00333537
2021-07-11	0.00729102	0.00554294	0.00883549	0.00823477	0.00691707	0.00964587	0.00233902	0.00116671	0.00342016
2021-07-12	0.00736188	0.00557188	0.00920723	0.0082618	0.00669462	0.009972	0.00233894	0.00113171	0.00351603
2021-09-09	0.00822882	0.00639579	0.0106254	0.00957836	0.00727536	0.0126957	0.00345916	0.00238266	0.00517324
2021-09-10	0.00817172	0.00659139	0.0100085	0.00957324	0.00734533	0.0120374	0.00347502	0.00244286	0.00505767
2021-09-11	0.00811799	0.00676649	0.00952211	0.00956051	0.00746226	0.0115214	0.00348929	0.00250309	0.00497759
2021-09-12	0.00805742	0.00691591	0.00929273	0.00954054	0.00762665	0.0111436	0.00350338	0.00256342	0.00492602
2021-09-13	0.0079965	0.00703879	0.00923727	0.00952377	0.00783949	0.010876	0.00351933	0.00262555	0.00489776
2021-09-14	0.0079539	0.0071341	0.00928783	0.00952397	0.0080992	0.0106845	0.0035404	0.00269053	0.00488436
2021-09-15	0.00793511	0.0071984	0.00940782	0.00954174	0.00838509	0.0105669	0.00356834	0.00275261	0.00487681
2021-09-16	0.00794473	0.00723969	0.00955424	0.00957647	0.0086309	0.0105191	0.00360279	0.00280952	0.00487487
2021-09-17	0.0079847	0.00728186	0.0097114	0.00963086	0.00875388	0.0105344	0.00364288	0.00285646	0.00487859
2021-09-18	0.00805706	0.00734155	0.0098867	0.00969612	0.00877987	0.010624	0.00368756	0.00289599	0.00489202
2021-09-19	0.00815818	0.00742682	0.0100865	0.00974129	0.00879256	0.0108219	0.0037356	0.00292889	0.0049155
2021-09-20	0.00828791	0.00752662	0.0103121	0.00975953	0.00881037	0.0111596	0.00378754	0.00295781	0.00495059
2021-09-21	0.00845264	0.00763187	0.0105611	0.00978013	0.00881649	0.0115579	0.00384458	0.00298274	0.00499836
2021-09-22	0.00864795	0.00774657	0.0108344	0.00982328	0.00880785	0.0119601	0.00390708	0.00300361	0.00505762
2021-09-23	0.00887314	0.00787659	0.0111319	0.00989672	0.00880033	0.0123517	0.00397583	0.00302277	0.0051358
2021-09-24	0.00912339	0.00802238	0.0114492	0.0100073	0.00879884	0.0127193	0.00405204	0.00304439	0.0052358
2021-09-25	0.00939709	0.00817266	0.0117777	0.0101646	0.00880044	0.0130708	0.00413856	0.00306729	0.00536766
2021-09-26	0.00968817	0.00832084	0.0121146	0.0103759	0.00881335	0.0134232	0.00423713	0.00309668	0.00553617
2021-09-27	0.00999109	0.00847667	0.0124517	0.0106453	0.00885328	0.0137907	0.00434948	0.00313421	0.00574118
2021-09-28	0.0103072	0.00864672	0.0127907	0.010979	0.00893705	0.0141984	0.00447893	0.00318649	0.00597537
2021-09-29	0.0106498	0.00880762	0.0131463	0.0113877	0.00906368	0.0146702	0.00462912	0.00325544	0.00623797
2021-09-30	0.0110326	0.00890676	0.0135493	0.0118793	0.00921947	0.0152257	0.0048016	0.00333471	0.00652817
2021-10-01	0.011464	0.00894053	0.0140562	0.0124477	0.00940217	0.0158923	0.0049965	0.00342357	0.00684831
2021-10-02	0.0119431	0.00896054	0.0147855	0.0130792	0.00962928	0.0166727	0.00521401	0.00352426	0.00719655
2021-10-03	0.0124665	0.00900279	0.01572	0.0137565	0.00991751	0.0175659	0.00545143	0.00364389	0.00756386
2021-10-04	0.01301	0.00908184	0.0167391	0.0144661	0.0102907	0.0185545	0.00570479	0.003787	0.0079455
2021-10-05	0.0135361	0.00917528	0.0178257	0.0152093	0.0107404	0.0196018	0.00596731	0.00394805	0.00834915
2021-10-06	0.0140075	0.00927894	0.0189786	0.0159932	0.0112627	0.0206912	0.00623355	0.00412011	0.00877095
2021-10-07	0.0144536	0.00940425	0.0201913	0.0168096	0.0118568	0.0218226	0.0064984	0.00429967	0.0092141
2021-10-08	0.0149351	0.00954059	0.0214155	0.0176337	0.0125314	0.0229927	0.00675725	0.00448407	0.00966531
2021-10-09	0.0154196	0.00968036	0.0225934	0.0184798	0.0132758	0.0241951	0.00700618	0.00466194	0.010131
2021-10-10	0.0158705	0.00985336	0.023663	0.0193334	0.014087	0.0253917	0.00724447	0.00481764	0.0105908
2021-10-11	0.0162802	0.0101102	0.0245478	0.0201507	0.0148396	0.0265197	0.0074717	0.00494621	0.0110313
2021-10-12	0.0166696	0.0104972	0.0251626	0.0209228	0.0154722	0.0275063	0.00769162	0.00504353	0.0114059
2021-10-13	0.0170562	0.0110835	0.0254322	0.0216377	0.0160598	0.0282721	0.00790551	0.00511352	0.0116952
2021-10-14	0.0174429	0.0119279	0.0253146	0.0222823	0.0166273	0.0287726	0.00811386	0.00515643	0.011869
2021-10-15	0.0178573	0.0129754	0.0248886	0.0228413	0.017074	0.0290164	0.00830922	0.00518384	0.011932
2021-10-16	0.0182621	0.0140259	0.0243099	0.0232879	0.0173846	0.029018	0.00848146	0.00519528	0.0119002
2021-10-17	0.0186033	0.0144476	0.023667	0.0235935	0.0175607	0.0288128	0.00861925	0.0051859	0.0117986
2021-10-18	0.018856	0.0144756	0.0230605	0.0237469	0.0176255	0.0284076	0.00871482	0.00516442	0.0116294
2021-10-19	0.0189951	0.0143865	0.0225027	0.0237586	0.0176111	0.0277992	0.00876048	0.00514115	0.0113954
2021-10-20	0.0190093	0.0142506	0.0219442	0.0236359	0.0175356	0.0270416	0.00874607	0.00512534	0.0111045
2021-10-21	0.018876	0.0141074	0.021353	0.0233406	0.0174094	0.0261911	0.00866349	0.00511593	0.0107711
2021-10-22	0.0185972	0.0139654	0.0207054	0.0228491	0.0172653	0.0252991	0.00851146	0.00511575	0.0104031
2021-10-23	0.0181862	0.0138496	0.0199643	0.0221655	0.0171356	0.0243247	0.0082945	0.00512383	0.00999572
2021-10-24	0.0176425	0.0137683	0.0191184	0.0213121	0.0170528	0.023207	0.00801816	0.00513917	0.00954918
2021-10-25	0.0170026	0.0137151	0.0182604	0.0203469	0.0170165	0.0220171	0.00770155	0.00515743	0.00910796
2021-10-26	0.0163306	0.01368	0.0174635	0.0193337	0.0170075	0.0208558	0.0073697	0.00517673	0.00869711
2021-10-27	0.0156888	0.0136546	0.016755	0.0183538	0.0169237	0.0197692	0.00704516	0.00519055	0.00833186
2021-10-28	0.0150962	0.0135599	0.016172	0.0175234	0.016398	0.0187719	0.00673553	0.00514552	0.00801121
2021-10-29	0.0145454	0.0132724	0.0157369	0.0168096	0.0155651	0.0180765	0.00643839	0.00500267	0.00774093
2021-10-30	0.0140502	0.0128899	0.0154286	0.0161161	0.0147775	0.0179661	0.00615514	0.00481607	0.00753052
2021-10-31	0.0136073	0.012462	0.0152081	0.015507	0.0140674	0.0181121	0.00589347	0.00462195	0.00737549
2021-11-01	0.013234	0.0120186	0.0150233	0.015022	0.0134537	0.0183268	0.00566012	0.00443714	0.00726734
2021-11-02	0.0129348	0.0115984	0.0148491	0.0146812	0.0129475	0.0185709	0.0054622	0.00427219	0.00719419
2021-11-03	0.012709	0.0112073	0.0146894	0.0144973	0.0125431	0.0188225	0.00530376	0.00412627	0.00714942
2021-11-04	0.0125469	0.0108502	0.0145768	0.0144571	0.0121978	0.0190747	0.00517876	0.00399301	0.00712676
2021-11-05	0.0124346	0.0105254	0.0145842	0.0145258	0.011903	0.0193263	0.00508277	0.00386894	0.00711691
2021-11-06	0.0123603	0.0102338	0.0147451	0.014667	0.0116695	0.0195775	0.00501049	0.00375095	0.0071182
2021-11-07	0.0123201	0.00999032	0.0149846	0.0148411	0.0115102	0.0198377	0.00495673	0.00364239	0.00713
2021-11-08	0.0123122	0.0097911	0.0152029	0.0150227	0.0114159	0.0201274	0.0049183	0.00353936	0.00716399
2021-11-09	0.0123354	0.00962107	0.0153755	0.0152171	0.0113769	0.0204436	0.00489076	0.00344235	0.0072359
2021-11-10	0.0123811	0.00949138	0.0155032	0.0154325	0.0113845	0.0207627	0.00486864	0.00335203	0.00731774
2021-11-11	0.0124407	0.00941399	0.0156309	0.0156657	0.0114431	0.0210771	0.00484419	0.003274	0.00736762
2021-11-12	0.0125163	0.00940251	0.0157656	0.0158991	0.0115643	0.0213792	0.00481381	0.00321497	0.00735305
2021-11-13	0.0125952	0.0094636	0.0158756	0.0161231	0.0117598	0.0216271	0.00477776	0.00317739	0.00726328
2021-11-14	0.0126663	0.00958977	0.0159674	0.0163319	0.0120208	0.0218046	0.0047356	0.00315923	0.00711654
2021-11-15	0.0127283	0.00976767	0.0160598	0.0165278	0.012328	0.0219151	0.00468937	0.00315408	0.00694475
2021-11-16	0.0127785	0.00998239	0.016141	0.0167128	0.0126483	0.0219533	0.00464062	0.00315963	0.00676654
2021-11-17	0.0128283	0.0102187	0.0162041	0.0168841	0.0129734	0.0218996	0.00458798	0.00316825	0.00659629
2021-11-18	0.0128861	0.010464	0.0162401	0.0170302	0.0133157	0.0217238	0.00453015	0.00317278	0.00642877
2021-11-19	0.0129481	0.0107048	0.0162295	0.0171228	0.0136663	0.0214499	0.00446834	0.00316473	0.00626869
2021-11-20	0.0130093	0.0109236	0.0161387	0.0171464	0.0139853	0.021096	0.00440275	0.00314477	0.00611247
2021-11-21	0.0130682	0.0111151	0.0159556	0.0171055	0.0142237	0.0206873	0.00433126	0.00311246	0.00596029
2021-11-22	0.0131143	0.0112961	0.0156965	0.0170094	0.014374	0.0202151	0.00425381	0.00307424	0.00580435
2021-11-23	0.0131381	0.0114678	0.0153915	0.0168732	0.0144493	0.0196674	0.00417015	0.00303522	0.0056331
2021-11-24	0.0131384	0.0116291	0.0151035	0.0167099	0.0144753	0.0190979	0.00408414	0.00300023	0.00546129
2021-11-25	0.0131188	0.01176	0.0149256	0.0165307	0.0144905	0.0185837	0.00400176	0.00297378	0.00532668
2021-11-26	0.0130881	0.0118607	0.0148193	0.0163507	0.0145301	0.0181632	0.00393029	0.0029585	0.00524646
2021-11-27	0.0130612	0.0119318	0.0148738	0.0161976	0.0146178	0.0178336	0.00387507	0.00295398	0.00521975
2021-11-28	0.0130436	0.0119978	0.0150368	0.0160995	0.0147494	0.0175726	0.00384292	0.00296281	0.00523614
2021-11-29	0.0130485	0.0120582	0.0152156	0.0160608	0.0148809	0.0173902	0.00383393	0.00298074	0.00528996
2021-11-30	0.0130938	0.0120824	0.0153912	0.0160826	0.0149639	0.0173188	0.00384705	0.00300256	0.00538992
2021-12-01	0.0131932	0.0120897	0.0155557	0.0161578	0.0149722	0.0174016	0.00388067	0.00302634	0.00553894
2021-12-02	0.0133541	0.012153	0.0157041	0.0162812	0.0149399	0.017641	0.00393384	0.00305041	0.00574449
2021-12-03	0.0135773	0.0123313	0.0158396	0.0164477	0.0149348	0.0179953	0.00400581	0.00307717	0.00601428
2021-12-04	0.013865	0.012596	0.0159703	0.0166628	0.0149791	0.0184084	0.00409668	0.00310834	0.00634261
2021-12-05	0.014218	0.0129009	0.0161252	0.0169309	0.0150748	0.0188542	0.00420672	0.00314909	0.00672426
2021-12-06	0.0146315	0.0132344	0.0163532	0.0172591	0.0152506	0.0193184	0.0043399	0.00320902	0.00714261
2021-12-07	0.0150864	0.0136357	0.0167169	0.0176546	0.0155413	0.0198182	0.00449862	0.00329415	0.00759014
2021-12-08	0.0155807	0.0141336	0.0171989	0.0181221	0.0159781	0.0203691	0.00468674	0.00341051	0.00805886
2021-12-09	0.016142	0.0147167	0.0177825	0.0186723	0.0165408	0.0209969	0.0049103	0.00355323	0.00853409
2021-12-10	0.016805	0.015349	0.0185123	0.0193347	0.0171914	0.0217218	0.00517742	0.0037179	0.00900105
2021-12-11	0.0175847	0.0159794	0.0193968	0.0201338	0.0178728	0.0225671	0.00549518	0.00389558	0.00946556
2021-12-12	0.0184748	0.0166074	0.0205717	0.0210734	0.0185534	0.0236019	0.00586938	0.0040872	0.00994406
2021-12-13	0.0194773	0.017259	0.0221103	0.0221548	0.0192571	0.0249235	0.0063029	0.00430608	0.0104677
2021-12-14	0.0206108	0.0179533	0.0240159	0.0233778	0.0200042	0.0266499	0.00680108	0.00455861	0.0110466
2021-12-15	0.0219027	0.0187117	0.0262504	0.0247286	0.020811	0.0289051	0.00736839	0.00485047	0.0116806
2021-12-16	0.0233269	0.0195493	0.0287546	0.0261961	0.021704	0.0316311	0.00801419	0.00518467	0.0123932
2021-12-17	0.024891	0.0204646	0.0314772	0.0277877	0.0227086	0.0346929	0.00874053	0.00557045	0.0132241
2021-12-18	0.0266214	0.0214396	0.0343585	0.0295433	0.0238602	0.0380048	0.00955365	0.00601303	0.0142053
2021-12-19	0.0284753	0.0224241	0.037399	0.0314756	0.0251674	0.0415479	0.0104584	0.00651972	0.0153585
2021-12-20	0.0303858	0.023421	0.0406318	0.0335651	0.0266564	0.0453534	0.0114598	0.00709456	0.0166731
2021-12-21	0.0323388	0.0244533	0.0440411	0.0357675	0.0283406	0.0493758	0.012562	0.00774873	0.0183075
2021-12-22	0.0342889	0.0255017	0.0475797	0.0380624	0.030212	0.053479	0.0137358	0.00849825	0.0203027
2021-12-23	0.0362057	0.0265729	0.0511446	0.0404256	0.0321844	0.0575154	0.0149866	0.00934697	0.0224264
2021-12-24	0.0380906	0.0276692	0.0546573	0.0427947	0.0340497	0.0613985	0.0163092	0.0102984	0.0246087
2021-12-25	0.0399135	0.0287844	0.0579653	0.0451336	0.035709	0.0650681	0.0176936	0.0113605	0.0268278
2021-12-26	0.0416702	0.0299372	0.0608861	0.0475007	0.0371924	0.0684289	0.0191288	0.0125428	0.0290408
2021-12-27	0.0433961	0.0311388	0.0631974	0.0500042	0.0386648	0.0713915	0.0206071	0.013826	0.0311605
2021-12-28	0.0450883	0.0323856	0.064807	0.052508	0.0402153	0.0738271	0.0220907	0.0152023	0.0330906
2021-12-29	0.0466854	0.0336681	0.0657224	0.0547798	0.0418675	0.0756386	0.0235379	0.0166111	0.0347802
2021-12-30	0.0480994	0.0349814	0.0658943	0.0566852	0.0435458	0.0767128	0.0249192	0.0179381	0.0361441
2021-12-31	0.0492049	0.0363032	0.0653952	0.0581767	0.0451332	0.076848	0.0262102	0.0191849	0.0370875
2022-01-01	0.0499365	0.037598	0.0642657	0.0592396	0.0464742	0.0760367	0.0273633	0.0203584	0.0375187
2022-01-02	0.0502885	0.0387557	0.0625377	0.0597939	0.0475206	0.0741688	0.0283082	0.0214396	0.0373755
2022-01-03	0.0503371	0.0397469	0.0603806	0.0598018	0.0483007	0.0714711	0.0289944	0.0224068	0.0367653
2022-01-04	0.0501069	0.0405767	0.0580265	0.0592783	0.048883	0.0682984	0.0293984	0.0232658	0.0358372
2022-01-05	0.049533	0.0412965	0.0555917	0.0582659	0.0493249	0.0650027	0.0295233	0.0240114	0.0347759
2022-01-06	0.0486016	0.0419311	0.053172	0.0568241	0.0496372	0.0618396	0.0293881	0.0246487	0.0336551
2022-01-07	0.0474286	0.0424708	0.0507913	0.0550659	0.0498061	0.0588525	0.0290518	0.0251725	0.0325457
2022-01-08	0.0462742	0.0428512	0.048616	0.0532269	0.0498268	0.0561499	0.0285988	0.025525	0.0315443
2022-01-09	0.0452734	0.0428259	0.0471653	0.0516183	0.0493508	0.0538933	0.0281143	0.0255165	0.0307683
2022-01-10	0.0443548	0.0418877	0.0468094	0.0502419	0.0479364	0.0524346	0.0276545	0.0251527	0.0302341
2022-01-11	0.0435506	0.0409737	0.0466151	0.0489879	0.0465007	0.0517446	0.0272441	0.0246894	0.0298748
2022-01-12	0.0429927	0.0404842	0.0463009	0.0479483	0.0455018	0.0512466	0.0269003	0.0243073	0.0296048
2022-01-13	0.0426841	0.0402538	0.0459091	0.0472018	0.0447643	0.0507347	0.0266143	0.0239888	0.0293783
2022-01-14	0.0425122	0.0401013	0.0454811	0.0467053	0.0441513	0.0501485	0.0263571	0.0236914	0.0291787
2022-01-15	0.0423445	0.0399618	0.0450721	0.0463351	0.0436519	0.0494742	0.0260942	0.0233702	0.0290091
2022-01-16	0.0421331	0.0397416	0.0448011	0.0459609	0.0432768	0.0487861	0.0257913	0.0229893	0.0288577
2022-01-17	0.0419109	0.0393475	0.044499	0.0455302	0.0429668	0.0481622	0.0254428	0.0225044	0.0286946
2022-01-18	0.0416994	0.0387665	0.0442028	0.0451185	0.0424064	0.0478045	0.0250772	0.021903	0.028577
2022-01-19	0.041492	0.0380884	0.0442905	0.0447766	0.0414256	0.0479551	0.0247242	0.0212409	0.0285773
2022-01-20	0.0413074	0.0374695	0.0449513	0.0444974	0.0403159	0.0486146	0.0244036	0.0205808	0.0287264
2022-01-21	0.0411968	0.0368995	0.0460765	0.0443084	0.0394396	0.0495732	0.0241239	0.0199879	0.0290178
2022-01-22	0.0411838	0.0363906	0.047545	0.0442589	0.0389806	0.0508077	0.0238919	0.0194904	0.0294362
2022-01-23	0.0412174	0.035937	0.0492919	0.0443441	0.0388098	0.0523325	0.0236931	0.0190622	0.0299872
2022-01-24	0.0412572	0.035499	0.051194	0.0445254	0.0387524	0.0540501	0.0235258	0.0186839	0.0306326
2022-01-25	0.0412685	0.0350043	0.0530839	0.0447733	0.038652	0.055834	0.0233951	0.0183511	0.0313543
2022-01-26	0.0412606	0.0343918	0.0547355	0.0450634	0.038467	0.0574364	0.0232915	0.0180627	0.0320128
2022-01-27	0.0412391	0.0337298	0.0560581	0.0453415	0.0382214	0.058656	0.0231842	0.0178128	0.0325475
2022-01-28	0.0412073	0.033125	0.057067	0.0455723	0.0379272	0.0595607	0.0230605	0.017593	0.0329327
2022-01-29	0.0411582	0.0326998	0.0577874	0.0457477	0.0375779	0.060248	0.0229169	0.017392	0.0332139
2022-01-30	0.0410951	0.0325291	0.0581687	0.0458737	0.0371829	0.0606706	0.0227603	0.0172055	0.0333785
2022-01-31	0.0409642	0.0325908	0.0580909	0.0459458	0.0367577	0.060729	0.0226151	0.0170317	0.0333866
2022-02-01	0.0407356	0.0326249	0.0574352	0.045947	0.0363021	0.0603032	0.0224885	0.0168688	0.0331954
2022-02-02	0.0404281	0.0323639	0.0561423	0.0458745	0.0358185	0.059475	0.0223803	0.0167188	0.0328227
2022-02-03	0.0400503	0.0319619	0.0543264	0.0456869	0.0353637	0.0582729	0.0222771	0.0165885	0.0322773
2022-02-04	0.0396562	0.0315585	0.0520928	0.0453426	0.0349979	0.0567006	0.0221552	0.0164961	0.0315502
2022-02-05	0.0391849	0.0310605	0.0495129	0.0448144	0.0347854	0.0547217	0.0220117	0.0164588	0.0306013
2022-02-06	0.0384976	0.030492	0.0466694	0.0440843	0.0347544	0.052318	0.0218382	0.0164973	0.0294316
2022-02-07	0.0375996	0.0299353	0.0437604	0.0431411	0.0348144	0.049733	0.021628	0.0166112	0.0281517
2022-02-08	0.0365266	0.0294323	0.0410469	0.0419743	0.0348558	0.047161	0.021374	0.0167864	0.0268603
2022-02-09	0.0353341	0.028994	0.03885	0.0405935	0.034766	0.0447272	0.0210641	0.0170006	0.025629
2022-02-10	0.0340538	0.0286312	0.0369771	0.0390357	0.0344628	0.0424212	0.0206952	0.0172361	0.0244743
2022-02-11	0.0327153	0.0283516	0.0352498	0.0373881	0.0339115	0.0401858	0.0202959	0.017453	0.0234008
2022-02-12	0.0314364	0.0281509	0.0337733	0.0357455	0.033158	0.0380741	0.0199384	0.0175861	0.0225296
2022-02-13	0.0302554	0.0279741	0.0327386	0.0341857	0.0322003	0.0361837	0.0196474	0.0175634	0.0219544
2022-02-14	0.0292077	0.0275716	0.0321328	0.0327778	0.0310467	0.0345813	0.0193993	0.0173831	0.0217902
2022-02-15	0.0283313	0.0268657	0.0316706	0.0315669	0.0298439	0.0333131	0.0191992	0.0171278	0.021948
2022-02-16	0.0276008	0.0260821	0.0312629	0.0305605	0.0288036	0.0324363	0.0190691	0.0168962	0.0222168
2022-02-17	0.0269873	0.0253519	0.0309165	0.0297243	0.0279227	0.0319829	0.0190277	0.0167029	0.0225094
2022-02-18	0.0264989	0.0246893	0.0306337	0.0290328	0.0271433	0.0318911	0.0190689	0.0165465	0.0228239
2022-02-19	0.026128	0.024149	0.030421	0.0284638	0.0264497	0.0319867	0.0191729	0.0164187	0.0231619
2022-02-20	0.0258559	0.0237834	0.0302917	0.0279872	0.0258623	0.0321489	0.0193097	0.0163286	0.0235402
2022-02-21	0.0256698	0.0236135	0.0302548	0.0275816	0.0253942	0.0323279	0.0194601	0.016276	0.0239689
2022-02-22	0.0255912	0.0235827	0.0303102	0.027264	0.0250308	0.0325363	0.0196409	0.0162584	0.0244683
2022-02-23	0.0256571	0.0236318	0.030509	0.0270669	0.0247611	0.0328208	0.0198639	0.0162846	0.0250532
2022-02-24	0.0258904	0.023765	0.0309047	0.0270236	0.0245928	0.0332122	0.0201465	0.0163837	0.0257334
2022-02-25	0.0262972	0.0240134	0.0314494	0.0271681	0.0245721	0.0337483	0.0204907	0.0165866	0.0265093
2022-02-26	0.0268815	0.0243763	0.0320698	0.0275243	0.0247372	0.0344546	0.0209219	0.0169159	0.0273756
2022-02-27	0.0276696	0.0248205	0.0328754	0.0281049	0.0250815	0.0353061	0.0214569	0.0173709	0.0283205
2022-02-28	0.0286638	0.0253848	0.0340091	0.0289089	0.0256358	0.0362724	0.0221176	0.0179435	0.0293159
2022-03-01	0.029829	0.0261484	0.0351362	0.0299444	0.0264508	0.037321	0.0229081	0.0186574	0.0303017
2022-03-02	0.0311471	0.0271836	0.0363881	0.0312417	0.0275796	0.0384166	0.0238343	0.0195608	0.0312057
2022-03-03	0.0326155	0.0285233	0.0376603	0.0328468	0.0290723	0.039578	0.0249233	0.0207016	0.0319983
2022-03-04	0.034213	0.0301356	0.0391657	0.0347643	0.0308897	0.0408584	0.0261993	0.0220616	0.0327533
2022-03-05	0.0359155	0.0319633	0.0409203	0.036968	0.0329876	0.042334	0.0276583	0.0236124	0.0335642
2022-03-06	0.0377456	0.0339569	0.0429258	0.0393983	0.0353597	0.0440873	0.029261	0.0253256	0.0345416
2022-03-07	0.0397579	0.0360881	0.0450353	0.0419755	0.0380354	0.0460839	0.0309694	0.0271491	0.0358087
2022-03-08	0.0419622	0.0384354	0.0474505	0.0446166	0.0410041	0.0482754	0.0327563	0.0290887	0.0373802
2022-03-09	0.0443365	0.0410029	0.0501392	0.0473573	0.0441437	0.050638	0.0346573	0.031082	0.0391569
2022-03-10	0.0468787	0.0435326	0.0528302	0.0502307	0.0471959	0.053292	0.0366963	0.033062	0.0410824
2022-03-11	0.049598	0.0459948	0.0553856	0.0532239	0.0500697	0.0562908	0.0388908	0.0349947	0.0431464
2022-03-12	0.0525472	0.0481467	0.057609	0.0563489	0.0528892	0.059441	0.0412671	0.0368919	0.0453036
2022-03-13	0.0556708	0.0499532	0.0593633	0.0595642	0.0556648	0.0624884	0.0438504	0.0387713	0.0476277
2022-03-14	0.0588113	0.0517495	0.0611289	0.0627721	0.058174	0.0654336	0.0465492	0.040768	0.0503396
2022-03-15	0.0617669	0.0535994	0.0640748	0.0658061	0.0605834	0.0684505	0.0492518	0.042967	0.053376
2022-03-16	0.0644678	0.0555684	0.0672727	0.0684585	0.0628811	0.0714783	0.0519048	0.0453807	0.056432
2022-03-17	0.0667546	0.0577602	0.0698513	0.0705788	0.0649653	0.0739584	0.0543811	0.0479682	0.0591549
2022-03-18	0.0684395	0.0601942	0.0714994	0.0720744	0.0667748	0.0754281	0.0565111	0.0506293	0.0612986
2022-03-19	0.0695673	0.062342	0.0725015	0.0730054	0.0683935	0.0761212	0.0583345	0.0533001	0.063083
2022-03-20	0.0702397	0.0640361	0.0731984	0.0735024	0.0698551	0.0765123	0.0600767	0.0557765	0.0647968
2022-03-21	0.0706767	0.0656826	0.0738367	0.0737707	0.0707719	0.0768996	0.0619254	0.0575308	0.0666843
2022-03-22	0.0713492	0.0673608	0.0744886	0.0740547	0.0709161	0.0773197	0.0638338	0.0586582	0.0693588
2022-03-23	0.0722054	0.0687748	0.0755904	0.0744337	0.070992	0.0778739	0.0658103	0.0596845	0.0730779
2022-03-24	0.0730985	0.0698526	0.0779146	0.0747819	0.0711568	0.0789268	0.0678274	0.060695	0.0776907
2022-03-25	0.0740067	0.0704852	0.081164	0.0750665	0.0712319	0.080433	0.0698392	0.061564	0.082832
2022-03-26	0.0747758	0.0707766	0.0847412	0.0752519	0.0711311	0.0822326	0.0717647	0.062191	0.0883471
2022-03-27	0.0752521	0.0707491	0.0886856	0.075269	0.0707982	0.0840657	0.0735259	0.0625455	0.094135
2022-03-28	0.0753901	0.0703119	0.0930274	0.0750727	0.0700784	0.0857754	0.0750547	0.0625581	0.100146
2022-03-29	0.075254	0.0693815	0.0977354	0.0746671	0.0688048	0.0873359	0.0764024	0.0621631	0.106467
2022-03-30	0.0749125	0.0678432	0.102732	0.0740565	0.0669464	0.0887282	0.0776607	0.0612979	0.113223
2022-03-31	0.0744418	0.065561	0.107975	0.073269	0.0645633	0.0901396	0.0788789	0.0599842	0.120569
2022-04-01	0.0738307	0.0624705	0.11332	0.0723688	0.0617046	0.0921395	0.0800915	0.0582456	0.128695

## Sheet: Fig345_Point_Prevalence
	All ages	All ages	All ages	All ages	All ages	<65	<65	<65	<65	<65	65+	65+	65+	65+	65+
Date	Weighted Positive	Weighted Total	Point Prevalence (proportion)	Lower CrI	Upper CrI	Weighted Positive	Weighted Total	Point Prevalence (proportion)	Lower CrI	Upper CrI	Weighted Positive	Weighted Total	Point Prevalence (proportion)	Lower CrI	Upper CrI
2020-05-01	0	89.0459	0	0	0.0294877	0	53.5713	0	0	0.0480756	0	35.4747	0	0	0.0708624
2020-05-02	0	33.6232	0	0	0.0744739	0	24.2903	0	0	0.100221	0	9.3329	0	0	0.224742
2020-05-03	0	27.433	0	0	0.0897703	0	25.5649	0	0	0.0957023	0	1.86813	0	0	0.591548
2020-05-04	0	70.8828	0	0	0.0367659	0	45.2078	0	0	0.0564674	0	25.675	0	0	0.0953309
2020-05-05	1.62434	477.525	0.00340159	0.000825572	0.0139036	1.62434	364.462	0.00445683	0.00108185	0.018169	0	113.064	0	0	0.0233701
2020-05-06	2.12987	267.178	0.00797175	0.00226791	0.0276237	2.12987	214.718	0.00991938	0.00282287	0.0342434	0	52.4591	0	0	0.0490449
2020-05-07	1.9575	327.875	0.00597025	0.00161878	0.021764	1.9575	260.557	0.00751274	0.0020375	0.0272987	0	67.3184	0	0	0.0386374
2020-05-08	0	122.757	0	0	0.0215646	0	102.345	0	0	0.0257547	0	20.4119	0	0	0.117035
2020-05-09	0.641399	983.86	0.000651921	8.2926e-05	0.00510514	0.641399	746.451	0.000859265	0.000109303	0.00672037	0	237.409	0	0	0.0112677
2020-05-10	0	108.796	0	0	0.0242647	0	97.2457	0	0	0.0270686	0	11.55	0	0	0.189789
2020-05-11	6.91806	1151.36	0.0060086	0.00290165	0.012401	6.91806	903.093	0.00766041	0.00370037	0.0157912	0	248.267	0	0	0.0107802
2020-05-12	0	915.208	0	0	0.00294749	0	721.534	0	0	0.0037357	0	193.674	0	0	0.0137771
2020-05-13	2.42865	1127.22	0.00215455	0.000657804	0.00703301	2.42865	884.639	0.00274536	0.000838262	0.00895234	0	242.579	0	0	0.0110302
2020-05-14	11.4743	2010.82	0.00570628	0.00322728	0.0100703	7.9672	1556.03	0.0051202	0.00259325	0.0100846	3.50713	454.792	0.0077115	0.0028296	0.0208401
2020-05-15	9.28845	3892.32	0.00238635	0.00126827	0.00448569	9.28845	3137.77	0.00296021	0.0015734	0.00556255	0	754.554	0	0	0.00357281
2020-05-16	11.0821	6060.3	0.00182863	0.00102356	0.00326486	9.25673	4801.98	0.00192769	0.00102336	0.00362828	1.82533	1258.32	0.00145061	0.000377412	0.00555853
2020-05-17	21.3048	6784.19	0.00314036	0.00206115	0.00478194	21.0536	5425.34	0.00388061	0.00254099	0.0059223	0.25117	1358.85	0.000184841	1.07241e-05	0.00317695
2020-05-18	9.81238	5335.13	0.0018392	0.000993737	0.00340153	9.81238	4149.76	0.00236457	0.0012777	0.0043719	0	1185.37	0	0	0.00227724
2020-05-19	9.0519	8435.61	0.00107306	0.000565663	0.00203465	7.69171	6565.05	0.00117161	0.000586145	0.00234051	1.36019	1870.56	0.000727157	0.000157848	0.00334292
2020-05-20	10.1331	9502.76	0.00106633	0.000581596	0.00195429	8.25282	7677.04	0.001075	0.000550366	0.00209869	1.8803	1825.73	0.00102989	0.000272621	0.00388249
2020-05-21	16.99	10298.7	0.00164973	0.00103016	0.00264093	15.5071	8124.6	0.00190866	0.00116645	0.00312165	1.48298	2174.09	0.000682114	0.000156425	0.00296921
2020-05-22	8.04855	12082.5	0.000666133	0.000338252	0.00131143	8.04855	9212.49	0.000873656	0.000443644	0.00171975	0	2870.01	0	0	0.000941808
2020-05-23	6.98653	9858.28	0.000708697	0.000343111	0.00146325	5.98572	7576.26	0.000790063	0.000361821	0.00172429	1.00081	2282.02	0.000438564	7.74653e-05	0.00247872
2020-05-24	3.70071	4752.16	0.000778742	0.000292531	0.0020714	3.70071	3736.49	0.000990422	0.000372061	0.00263378	0	1015.67	0	0	0.00265674
2020-05-25	11.4821	2365.93	0.00485311	0.0027449	0.00856661	11.4821	1800.31	0.00637784	0.00360815	0.0112496	0	565.616	0	0	0.00476059
2020-05-26	6.58412	4644.28	0.00141768	0.000672251	0.00298723	4.57371	3576.96	0.00127866	0.000526736	0.00310063	2.01041	1067.33	0.0018836	0.000518232	0.00682169
2020-05-27	2.05761	5114.35	0.000402321	0.000112129	0.00144246	2.05761	4115.11	0.000500014	0.000139358	0.00179237	0	999.239	0	0	0.00270029
2020-05-28	1.81364	4026.38	0.000450439	0.000116733	0.00173645	0.50647	3223.23	0.000157131	1.65765e-05	0.0014877	1.30717	803.146	0.00162756	0.000344371	0.0076555
2020-05-29	0.609411	1536.89	0.000396523	4.84686e-05	0.00323588	0	1273.93	0	0	0.00211927	0.609411	262.954	0.00231755	0.000283336	0.0186835
2020-05-30	0	1166.89	0	0	0.00231323	0	976.572	0	0	0.00276279	0	190.317	0	0	0.0140167
2020-05-31	7.8991	1678.59	0.00470579	0.00237648	0.00929688	7.8991	1385.26	0.00570223	0.00288018	0.0112582	0	293.326	0	0	0.00913937
2020-06-01	1.42471	500.481	0.00284667	0.000636706	0.0126303	1.42471	421.919	0.00337672	0.000755318	0.0149598	0	78.5617	0	0	0.0332919
2020-06-19	0	471.658	0	0	0.00570353	0	358.271	0	0	0.00749507	0	113.387	0	0	0.023305
2020-06-20	3.69642	4437.69	0.00083296	0.000312736	0.00221664	2.84399	3663.27	0.000776352	0.000257141	0.00234148	0.85243	774.418	0.00110074	0.000173394	0.00695317
2020-06-21	5.30103	4615.97	0.00114841	0.000502135	0.0026243	5.30103	3879.64	0.00136637	0.00059746	0.00312176	0	736.333	0	0	0.00366089
2020-06-22	12.8367	10638.3	0.00120664	0.000702987	0.00207039	9.84384	8386.17	0.00117382	0.000634762	0.00216966	2.99283	2252.17	0.00132886	0.000451501	0.00390446
2020-06-23	19.4105	10828.7	0.0017925	0.00115325	0.0027851	11.4183	8225.61	0.00138814	0.000783485	0.0024583	7.99221	2603.13	0.00307023	0.00155606	0.00604888
2020-06-24	17.5221	11718.7	0.00149523	0.000940298	0.00237687	17.5221	9030.24	0.00194038	0.00122032	0.00308401	0	2688.44	0	0	0.00100535
2020-06-25	12.0706	14415.2	0.00083735	0.000479843	0.00146083	7.95872	10254.9	0.000776086	0.000392647	0.0015334	4.11183	4160.25	0.000988362	0.000389086	0.00250834
2020-06-26	8.48638	15399.6	0.000551079	0.000284648	0.00106663	6.11282	10681.1	0.000572303	0.000264131	0.00123958	2.37355	4718.46	0.000503036	0.000151668	0.00166706
2020-06-27	3.39694	12845.5	0.000264446	9.54784e-05	0.000732218	0.763727	9638.77	7.92349e-05	1.1509e-05	0.000545281	2.63322	3206.72	0.000821157	0.000261515	0.00257534
2020-06-28	12.897	10027.5	0.00128616	0.00075025	0.00220403	12.897	8059.62	0.0016002	0.000933484	0.0027418	0	1967.92	0	0	0.00137294
2020-06-29	11.2542	12558.2	0.000896169	0.000503728	0.00159386	9.28762	9721.75	0.000955344	0.000507602	0.00179732	1.96661	2836.41	0.000693346	0.000188341	0.00254898
2020-06-30	13.0729	13043.3	0.00100227	0.000586705	0.00171167	9.79584	10452.2	0.0009372	0.000506049	0.00173505	3.27706	2591.08	0.00126475	0.000449023	0.00355711
2020-07-01	5.39514	10221	0.000527848	0.000232364	0.00119863	5.39514	8293.5	0.000650526	0.000286374	0.00147705	0	1927.5	0	0	0.00140169
2020-07-02	2.3252	6946.71	0.000334719	9.98041e-05	0.00112195	2.3252	5766.98	0.000403192	0.000120222	0.00135129	0	1179.73	0	0	0.0022881
2020-07-03	2.34484	5554.48	0.000422153	0.000126449	0.00140839	2.34484	4776.93	0.000490868	0.000147033	0.00163744	0	777.555	0	0	0.00346749
2020-07-04	4.47654	4008.46	0.00111677	0.000455921	0.00273291	1.002	3599.93	0.000278338	4.92039e-05	0.00157284	3.47455	408.535	0.0085049	0.00310764	0.0230591
2020-07-05	0	1596.91	0	0	0.00169137	0	1422.32	0	0	0.00189859	0	174.591	0	0	0.01526
2020-07-06	1.24585	2405.93	0.000517826	0.000106154	0.00252196	1.24585	2116.11	0.000588745	0.000120693	0.00286671	0	289.816	0	0	0.00924903
2020-07-07	0	9.12285	0	0	0.228733	0	9.12285	0	0	0.228733
2020-07-24	0	964.948	0	0	0.00279598	0	790.842	0	0	0.00340943	0	174.106	0	0	0.0153018
2020-07-25	0.926452	7430.47	0.000124683	2.08531e-05	0.000745103	0.926452	5615.67	0.000164976	2.75923e-05	0.000985728	0	1814.8	0	0	0.0014886
2020-07-26	7.53809	9380.44	0.000803596	0.0003993	0.00161658	6.9616	7037.46	0.00098922	0.000478351	0.00204457	0.576492	2342.98	0.000246051	2.87903e-05	0.00209938
2020-07-27	1.02628	14010.7	7.32494e-05	1.31665e-05	0.000407398	1.02628	10207.6	0.00010054	1.8072e-05	0.000559123	0	3803.06	0	0	0.000710906
2020-07-28	2.3394	13260	0.000176425	5.27771e-05	0.000589589	2.3394	9557.31	0.000244776	7.32251e-05	0.000817909	0	3702.74	0	0	0.000730153
2020-07-29	12.1925	12530	0.000973066	0.000559148	0.00169287	11.0729	9261.25	0.00119562	0.000669015	0.00213585	1.11958	3268.75	0.000342509	6.53628e-05	0.00179268
2020-07-30	4.84407	12572.5	0.000385292	0.000162491	0.000913309	2.27587	9679.63	0.000235119	6.92938e-05	0.00079746	2.5682	2892.84	0.00088778	0.000279089	0.00282028
2020-07-31	2.79107	12196.8	0.000228836	7.50733e-05	0.000697312	0.548909	9367.3	5.85984e-05	6.59463e-06	0.000520478	2.24216	2829.51	0.000792421	0.000231666	0.00270683
2020-08-01	0.177508	9473.23	1.87379e-05	7.94025e-07	0.000442009	0.177508	7227.93	2.45587e-05	1.04068e-06	0.000579243	0	2245.3	0	0	0.00120353
2020-08-02	0	8104.19	0	0	0.000333734	0	6526.44	0	0	0.000414379	0	1577.74	0	0	0.00171188
2020-08-03	8.12264	12227.4	0.000664299	0.000338329	0.00130392	5.13694	9537.2	0.000538622	0.000232583	0.00124685	2.98569	2690.18	0.00110985	0.000376631	0.00326583
2020-08-04	11.5026	10876.7	0.00105754	0.000598078	0.00186931	10.2425	8495.1	0.00120569	0.000659694	0.0022026	1.26007	2381.63	0.00052908	0.000109275	0.00255754
2020-08-05	0	9224.51	0	0	0.000293213	0	7442.4	0	0	0.000363399	0	1782.11	0	0	0.00151586
2020-08-06	5.21617	6893.46	0.000756684	0.000328741	0.00174073	5.21617	5615.68	0.000928858	0.000403555	0.00213648	0	1277.78	0	0	0.0021129
2020-08-07	3.5857	5772.04	0.000621219	0.000230011	0.00167669	3.0394	4913.42	0.000618591	0.000211751	0.00180568	0.546306	858.625	0.000636257	7.13366e-05	0.00564955
2020-08-08	1.45016	4057.14	0.000357434	8.08186e-05	0.00157932	1.45016	3500.73	0.000414244	9.36647e-05	0.00183004	0	556.408	0	0	0.00483899
2020-08-09	0.554186	2620.29	0.000211498	2.39844e-05	0.00186229	0.554186	2231.43	0.000248355	2.81641e-05	0.00218626	0	388.863	0	0	0.00690949
2020-08-10	0	4572.5	0	0	0.000591349	0	3955.71	0	0	0.000683491	0	616.791	0	0	0.00436733
2020-08-11	0	21.0938	0	0	0.113681	0	18.6547	0	0	0.126663	0	2.43918	0	0	0.525887
2020-08-20	0	360.414	0	0	0.00745084	0	271.634	0	0	0.00986204	0	88.78	0	0	0.0295734
2020-08-21	10.3037	1002.57	0.0102773	0.00564122	0.0186519	10.3037	740.325	0.0139177	0.00764396	0.0252099	0	262.24	0	0	0.0102117
2020-08-22	3.75625	11225.5	0.000334617	0.000126538	0.000884557	2.61931	8273.96	0.000316573	0.000100535	0.000996384	1.13693	2951.55	0.000385199	7.4281e-05	0.00199493
2020-08-23	4.77038	9602.21	0.0004968	0.000208215	0.00118489	4.77038	7061.31	0.000675565	0.000283146	0.00161097	0	2540.9	0	0	0.00106367
2020-08-24	3.79929	13759.9	0.000276113	0.00010495	0.000726221	3.79929	9956.29	0.000381596	0.000145047	0.00100353	0	3803.61	0	0	0.000710803
2020-08-25	9.14403	12664.1	0.000722045	0.000381798	0.0013651	4.81733	8817.55	0.000546334	0.000229896	0.00129777	4.3267	3846.53	0.00112483	0.000452643	0.00279247
2020-08-26	9.81744	12080.4	0.000812679	0.000439092	0.00150364	7.79055	8682.4	0.000897281	0.000450786	0.00178523	2.0269	3397.95	0.000596505	0.000164845	0.00215606
2020-08-27	16.7907	11862.3	0.00141547	0.000881434	0.00227231	15.9416	8641.5	0.00184477	0.00113489	0.00299735	0.849059	3220.79	0.000263618	4.1403e-05	0.00167649
2020-08-28	15.3688	12657.8	0.00121418	0.000740343	0.00199067	14.922	9685.07	0.00154072	0.000932759	0.00254395	0.446751	2972.71	0.000150284	1.43082e-05	0.00157644
2020-08-29	18.5093	8985.93	0.00205981	0.00131152	0.00323365	18.5093	7106.72	0.00260448	0.00165845	0.00408795	0	1879.22	0	0	0.00143765
2020-08-30	16.1414	4906	0.00329013	0.0020305	0.00532702	15.7604	4024.51	0.0039161	0.00240332	0.00637501	0.380987	881.483	0.000432211	3.60199e-05	0.00516369
2020-08-31	5.28972	5339.06	0.000990759	0.000432829	0.00226625	5.00999	4266.03	0.00117439	0.000502133	0.0027442	0.279724	1073.03	0.000260687	1.66371e-05	0.00407013
2020-09-01	17.3001	10585.9	0.00163426	0.00102476	0.00260533	16.0397	8925.05	0.00179716	0.00110721	0.00291579	1.26036	1660.8	0.000758886	0.000156767	0.00366518
2020-09-02	5.01901	8115.15	0.000618474	0.000264606	0.0014449	5.01901	6737.08	0.000744983	0.000318738	0.00174025	0	1378.07	0	0	0.00195944
2020-09-03	18.1727	6299.83	0.00288463	0.00182941	0.00454573	18.1727	5291	0.00343464	0.0021784	0.00541141	0	1008.84	0	0	0.00267467
2020-09-04	8.4323	5777.29	0.00145956	0.000752478	0.00282918	8.4323	4974.47	0.00169511	0.000873952	0.0032853	0	802.817	0	0	0.00335874
2020-09-05	10.7319	4880.83	0.00219878	0.00121963	0.00396091	9.8868	4354.95	0.00227024	0.00122948	0.00418831	0.845104	525.878	0.00160703	0.000251576	0.0101911
2020-09-06	2.30232	3784.32	0.000608383	0.000180442	0.00204916	2.30232	3402.65	0.000676624	0.000200684	0.00227873	0	381.667	0	0	0.00703886
2020-09-07	10.0976	4056.85	0.00248904	0.00135647	0.0045629	10.0976	3572.04	0.00282686	0.00154066	0.00518125	0	484.811	0	0	0.00554964
2020-09-08	0	30.8287	0	0	0.08068	0	29.2971	0	0	0.0845413	0	1.53163	0	0	0.638526
2020-09-18	6.97646	992.012	0.00703264	0.00340673	0.0144617	6.97646	762.716	0.00914687	0.00443248	0.0187809	0	229.297	0	0	0.0116617
2020-09-19	58.3832	10839	0.00538643	0.00417286	0.00695046	55.8911	8366.05	0.00668069	0.00514729	0.00866693	2.49218	2472.9	0.0010078	0.000311871	0.00325161
2020-09-20	54.2659	11430.6	0.00474743	0.00364298	0.00618466	48.2485	8891.34	0.00542646	0.0040985	0.00718159	6.01741	2539.24	0.00236977	0.00108769	0.00515524
2020-09-21	57.697	13881.6	0.00415636	0.00321469	0.00537239	46.7658	10084	0.00463761	0.00348707	0.00616542	10.9312	3797.58	0.00287847	0.00160522	0.00515643
2020-09-22	56.6288	12328	0.0045935	0.00354443	0.00595121	47.5327	8792.14	0.00540627	0.0040747	0.00716984	9.09611	3535.88	0.00257251	0.00135848	0.00486621
2020-09-23	130.309	13176.4	0.00988952	0.008337	0.0117277	111.542	9570.24	0.0116551	0.00969224	0.0140098	18.7667	3606.2	0.00520402	0.00332512	0.00813595
2020-09-24	54.5322	13404.7	0.00406813	0.00312351	0.00529692	43.1821	9669.77	0.00446568	0.00331927	0.00600565	11.3501	3734.96	0.00303889	0.00171277	0.00538622
2020-09-25	83.9262	13494.1	0.00621946	0.00502629	0.0076937	77.4206	10082.4	0.00767882	0.00615248	0.00958017	6.50554	3411.75	0.0019068	0.000900387	0.00403362
2020-09-26	93.0877	12068.6	0.00771322	0.00630144	0.00943829	86.2054	9735.03	0.00885518	0.00717822	0.0109196	6.88222	2333.56	0.00294923	0.00142092	0.00611133
2020-09-27	32.0865	11032.5	0.00290837	0.00206192	0.00410086	29.1754	9180.45	0.00317799	0.00221609	0.00455549	2.9111	1852.02	0.00157185	0.000526805	0.00468029
2020-09-28	70.1759	12033.7	0.00583162	0.00462001	0.00735864	60.8721	9418.48	0.00646305	0.00503379	0.00829473	9.30382	2615.21	0.00355758	0.00189206	0.00667941
2020-09-29	71.3367	9787.27	0.00728873	0.0057861	0.00917797	53.4396	7731.08	0.0069123	0.00529462	0.00901976	17.8972	2056.19	0.00870404	0.00550571	0.0137347
2020-09-30	42.2499	8432.46	0.00501038	0.00371235	0.00675921	41.2153	6782.67	0.00607656	0.00448615	0.00822613	1.03458	1649.79	0.000627095	0.00011336	0.00346096
2020-10-01	42.6043	6505.24	0.00654923	0.00485937	0.00882152	34.3164	5349.41	0.00641499	0.0046014	0.00893696	8.28788	1155.83	0.00717051	0.00367981	0.0139263
2020-10-02	68.5985	5781.51	0.0118652	0.00938036	0.0149982	61.8216	4864.76	0.012708	0.00992277	0.0162623	6.77697	916.755	0.00739235	0.00354502	0.0153508
2020-10-03	39.0992	5605.84	0.00697473	0.00510851	0.00951619	32.6394	5046.95	0.00646715	0.00460024	0.00908478	6.45985	558.89	0.0115584	0.00545297	0.0243324
2020-10-04	8.65302	2879.33	0.00300522	0.00156252	0.00577229	7.92353	2593.41	0.00305525	0.00154409	0.00603643	0.729488	285.915	0.00255142	0.000358159	0.0179346
2020-10-05	19.6113	3367.57	0.00582358	0.00375722	0.00901609	16.5713	2979.77	0.00556127	0.00345457	0.00894117	3.04002	387.803	0.00783908	0.00268695	0.022646
2020-10-16	13.0743	922.092	0.014179	0.00831712	0.0240719	12.1371	668.424	0.0181578	0.0104491	0.0313732	0.937183	253.668	0.00369453	0.000623266	0.0215733
2020-10-17	136.278	10951.8	0.0124433	0.0105315	0.0146971	117.213	8132.69	0.0144126	0.012042	0.0172416	19.0646	2819.15	0.00676253	0.00433686	0.0105306
2020-10-18	122.091	11398.4	0.0107113	0.00897947	0.0127727	107.746	8825.42	0.0122086	0.0101204	0.0147213	14.3447	2572.94	0.0055752	0.00334438	0.00928018
2020-10-19	121.241	14293.1	0.00848249	0.00710549	0.0101236	97.2151	10301.2	0.00943731	0.00774448	0.0114959	24.0256	3991.91	0.00601857	0.00404871	0.00893824
2020-10-20	188.612	12394	0.0152181	0.0132081	0.0175284	155.861	8805.17	0.017701	0.0151497	0.020673	32.7518	3588.81	0.00912608	0.00649746	0.0128044
2020-10-21	151.532	12191.9	0.012429	0.0106103	0.0145548	123.971	8745.57	0.0141753	0.0119025	0.0168748	27.5613	3446.3	0.00799734	0.00552302	0.0115673
2020-10-22	177.941	12018.6	0.0148054	0.012796	0.0171249	152.653	9001.44	0.0169587	0.0144901	0.0198395	25.2881	3017.2	0.00838134	0.00569604	0.0123169
2020-10-23	184.123	11851.6	0.0155358	0.0134611	0.0179244	147.542	9007.84	0.0163792	0.0139567	0.0192141	36.5818	2843.72	0.012864	0.00933042	0.017712
2020-10-24	181.47	9833.45	0.0184544	0.0159762	0.0213086	167.048	7972.23	0.0209538	0.0180327	0.0243363	14.4216	1861.22	0.00774849	0.00465582	0.0128689
2020-10-25	121.982	7808.85	0.0156211	0.0130992	0.0186192	105.001	6517.48	0.0161107	0.0133268	0.0194647	16.9814	1291.37	0.0131499	0.00822413	0.0209636
2020-10-26	105.665	9168.96	0.0115242	0.00953509	0.0139225	91.2458	7361.85	0.0123944	0.0101093	0.0151881	14.4195	1807.11	0.00797934	0.00479452	0.0132515
2020-10-27	120.303	8848.66	0.0135956	0.0113851	0.0162283	101.288	7196.76	0.0140741	0.0116002	0.0170665	19.0152	1651.9	0.0115111	0.0073829	0.017906
2020-10-28	102.152	7354.07	0.0138906	0.0114581	0.0168306	86.9324	5965.34	0.0145729	0.0118293	0.0179414	15.2198	1388.74	0.0109595	0.00667639	0.0179406
2020-10-29	57.0315	6123.88	0.00931297	0.00719601	0.0120451	56.1581	5074.74	0.0110662	0.00853523	0.0143368	0.873436	1049.14	0.000832522	0.000133477	0.00517365
2020-10-30	41.2723	5563.08	0.00741897	0.00547918	0.0100386	39.9177	4743.93	0.00841448	0.0061837	0.0114407	1.3546	819.149	0.00165366	0.000358066	0.00760151
2020-10-31	62.9039	4653.01	0.013519	0.0105793	0.0172613	55.354	4074.36	0.0135859	0.0104617	0.0176265	7.54993	578.642	0.0130477	0.00650003	0.0260182
2020-11-01	44.8212	2787.69	0.0160783	0.0120311	0.0214573	43.6379	2469.3	0.0176722	0.0131749	0.0236679	1.18328	318.394	0.00371639	0.000736518	0.0185289
2020-11-02	59.2203	4631.97	0.0127851	0.00992973	0.016448	54.4895	4146.76	0.0131403	0.0100973	0.0170844	4.73081	485.209	0.00975004	0.00407892	0.0231229
2020-11-13	1.26634	179.896	0.00703929	0.00145992	0.0332317	0	126.583	0	0	0.0209263	1.26634	53.3124	0.0237531	0.0049376	0.106588
2020-11-14	2.6133	379.572	0.00688486	0.00218622	0.0214646	2.6133	313.516	0.00833546	0.00264748	0.0259262	0	66.0563	0	0	0.0393466
2020-11-15	14.8475	1121.41	0.01324	0.00801967	0.0217837	11.4815	795.489	0.0144332	0.0081756	0.0253579	3.36599	325.922	0.0103276	0.00371911	0.0283446
2020-11-16	214.789	17567.5	0.0122265	0.0107047	0.0139615	182.797	13050.3	0.0140071	0.0121291	0.0161712	31.9918	4517.19	0.00708224	0.00502105	0.00998109
2020-11-17	119.179	14361.9	0.00829827	0.0069405	0.009919	86.0646	10162.4	0.0084689	0.00686369	0.0104456	33.1144	4199.48	0.00788536	0.00562366	0.0110466
2020-11-18	150.871	14439.6	0.0104484	0.00891522	0.012242	128.929	10451.1	0.0123364	0.0103922	0.014639	21.9425	3988.58	0.00550134	0.00363394	0.00832034
2020-11-19	105.842	14449.2	0.00732515	0.00605974	0.00885246	93.7881	10849.4	0.00864451	0.00706815	0.0105687	12.0544	3599.75	0.00334867	0.00191901	0.0058372
2020-11-20	142.768	13761.5	0.0103745	0.00881296	0.0122093	128.988	10313.9	0.0125062	0.0105357	0.0148397	13.7808	3447.58	0.00399723	0.00237306	0.0067255
2020-11-21	110.073	14193.9	0.00775492	0.00643907	0.00933714	100.518	11914.3	0.00843673	0.00694548	0.0102449	9.55467	2279.59	0.0041914	0.00224748	0.00780354
2020-11-22	94.6863	9624.1	0.00983845	0.00805284	0.0120152	91.0442	8005.86	0.0113722	0.00927266	0.0139404	3.64205	1618.24	0.00225062	0.000839517	0.00601929
2020-11-23	66.45	9689.32	0.00685807	0.00539898	0.00870803	55.4766	7370.45	0.0075269	0.00579416	0.00977273	10.9734	2318.87	0.00473222	0.00264266	0.00846
2020-11-24	78.0254	8599.41	0.00907335	0.00727695	0.0113082	70.64	6702.92	0.0105387	0.00835911	0.013279	7.38546	1896.49	0.00389428	0.00192271	0.00787157
2020-11-25	62.058	6969.82	0.00890381	0.00695303	0.0113956	59.2711	5442.28	0.0108909	0.00845784	0.0140138	2.78692	1527.54	0.00182445	0.000598247	0.00554998
2020-11-26	48.6436	6023.76	0.00807529	0.00610775	0.0106699	43.7303	4753.83	0.00919896	0.00685368	0.0123368	4.91336	1269.93	0.00386899	0.00164209	0.00908836
2020-11-27	57.2334	6201.82	0.00922849	0.0071339	0.0119307	55.4088	5131.05	0.0107987	0.0083142	0.0140152	1.82461	1070.77	0.00170402	0.000443258	0.00652734
2020-11-28	64.4529	6118.11	0.0105348	0.00826602	0.0134178	61.5347	5374.78	0.0114488	0.00893328	0.0146621	2.91816	743.33	0.00392579	0.00131783	0.0116347
2020-11-29	64.2011	4853.01	0.0132291	0.0103779	0.0168504	59.4167	4319.72	0.0137548	0.0106883	0.0176853	4.78439	533.29	0.00897147	0.00377007	0.0211964
2020-11-30	29.7138	4155.71	0.00715012	0.00500465	0.0102059	23.1206	3471.18	0.00666073	0.0044472	0.00996498	6.59323	684.531	0.00963174	0.0045759	0.0201606
2020-12-01	41.6005	4053	0.0102641	0.00759185	0.0138638	39.2643	3509.69	0.0111874	0.00820327	0.0152404	2.33616	543.314	0.00429984	0.00128618	0.0142739
2020-12-02	41.9079	3765.67	0.0111289	0.00824139	0.0150129	40.7726	3343.52	0.0121945	0.00899439	0.0165143	1.13531	422.154	0.00268933	0.000518261	0.0138295
2020-12-03	0	17.4111	0	0	0.134493	0	17.0405	0	0	0.137017	0	0.370552	0	0	0.879538
2020-12-30	0	31.6113	0	0	0.0788402	0	24.6059	0	0	0.0990628	0	7.00538	0	0	0.278608
2020-12-31	0	30.8728	0	0	0.080574	0	25.4429	0	0	0.0961171	0	5.42995	0	0	0.33256
2021-01-01	0	91.0547	0	0	0.028856	0	67.7763	0	0	0.0383864	0	23.2784	0	0	0.104124
2021-01-02	6.61519	209.156	0.031628	0.0151005	0.0650497	6.61519	165.546	0.0399597	0.019106	0.0816795	0	43.61	0	0	0.0584154
2021-01-03	0.804526	122.469	0.00656923	0.000992482	0.0421593	0.804526	95.0665	0.00846277	0.00127883	0.0538281	0	27.4024	0	0	0.0898615
2021-01-04	9.66933	432.299	0.0223672	0.0120725	0.0410758	9.15837	307.459	0.0297873	0.0158339	0.0553457	0.510956	124.84	0.00409289	0.000435014	0.0373588
2021-01-05	44.2314	1498.95	0.0295082	0.0220709	0.0393509	34.1784	996.458	0.0342999	0.0246689	0.0475077	10.053	502.493	0.0200062	0.0109196	0.036376
2021-01-06	324.735	20925	0.015519	0.013931	0.0172849	259.936	13526.9	0.0192163	0.0170356	0.02167	64.7989	7398.1	0.00875885	0.00687584	0.0111517
2021-01-07	285.516	20420.7	0.0139816	0.0124602	0.0156859	226.354	14315.6	0.0158117	0.0138942	0.0179889	59.1618	6105.14	0.00969049	0.00752301	0.0124746
2021-01-08	299.444	19397.8	0.015437	0.0137956	0.0172703	252.548	14486.2	0.0174336	0.0154267	0.0196964	46.8965	4911.59	0.00954812	0.00718594	0.0126769
2021-01-09	275.8	17861.7	0.0154409	0.0137341	0.017356	245.012	14608.4	0.016772	0.014813	0.018985	30.788	3253.29	0.00946366	0.00666721	0.0134172
2021-01-10	182.165	12157.2	0.0149841	0.0129727	0.017302	170.115	10209.7	0.016662	0.0143548	0.0193329	12.0496	1947.43	0.00618742	0.00354698	0.0107722
2021-01-11	196.727	12327	0.015959	0.0138928	0.0183268	181.901	10245.1	0.017755	0.0153727	0.0204988	14.8263	2081.99	0.0071212	0.00430796	0.0117499
2021-01-12	139.331	9687.65	0.0143823	0.0121966	0.016953	126.83	8102	0.0156542	0.0131716	0.0185957	12.5009	1585.65	0.00788379	0.00456561	0.0135806
2021-01-13	98.4499	7034.61	0.0139951	0.0115032	0.0170174	83.2108	5884.4	0.0141409	0.0114255	0.0174903	15.2391	1150.21	0.0132489	0.00807634	0.0216619
2021-01-14	154.719	6579.17	0.0235164	0.0201233	0.0274656	140.72	5676.88	0.0247883	0.0210538	0.0291656	13.9983	902.298	0.015514	0.00926324	0.0258726
2021-01-15	112.742	5917.94	0.0190508	0.0158671	0.0228586	104.098	5079.11	0.0204953	0.0169458	0.0247697	8.6437	838.832	0.0103045	0.00536228	0.0197113
2021-01-16	90.0849	5476.44	0.0164495	0.0134039	0.0201731	81.2344	4869.41	0.0166826	0.0134475	0.0206797	8.85047	607.025	0.0145801	0.00764922	0.0276161
2021-01-17	51.5587	3371.96	0.0152904	0.0116661	0.0200178	51.1341	3046.73	0.0167833	0.0127929	0.0219907	0.42459	325.235	0.00130549	0.000119167	0.0141348
2021-01-18	66.7601	4486.47	0.0148803	0.0117298	0.0188608	63.7225	3971.01	0.0160469	0.0125804	0.0204489	3.03768	515.463	0.00589311	0.00201851	0.0170778
2021-01-19	84.1765	3865.62	0.0217757	0.0176274	0.0268735	79.2892	3435.81	0.0230773	0.0185639	0.0286559	4.88732	429.809	0.0113709	0.00482195	0.0265768
2021-01-20	26.4717	2914.2	0.0090837	0.0062275	0.0132324	23.952	2574.68	0.0093029	0.00625705	0.0138108	2.51974	339.52	0.00742148	0.00231239	0.0235523
2021-01-21	25.4894	2657.92	0.00958995	0.00652831	0.0140671	25.2091	2416.16	0.0104335	0.00708838	0.0153329	0.280285	241.76	0.00115935	7.41247e-05	0.0178493
2021-01-22	7.62512	571.748	0.0133365	0.00666633	0.0265026	6.74618	537.927	0.0125411	0.00600971	0.0259852	0.878942	33.8215	0.0259876	0.00419787	0.144472
2021-02-04	5.48982	211.399	0.025969	0.0115596	0.0572986	5.48982	151.629	0.0362057	0.0161451	0.0791858	0	59.7706	0	0	0.0433053
2021-02-05	9.74883	901.829	0.0108101	0.00583792	0.0199321	9.74883	706.35	0.0138017	0.00745717	0.025406	0	195.479	0	0	0.0136516
2021-02-06	41.8756	7833.71	0.00534557	0.00395559	0.00722045	32.5366	5822.23	0.00558834	0.00397258	0.00785608	9.33903	2011.48	0.00464287	0.00247254	0.00870162
2021-02-07	44.9313	7635.63	0.00588443	0.00439989	0.00786588	40.3403	5847.28	0.00689899	0.00507727	0.00936818	4.59097	1788.35	0.00256716	0.00105942	0.00620734
2021-02-08	21.5329	10125.6	0.00212657	0.00139864	0.00323212	15.5129	7691.33	0.00201694	0.00123275	0.00329831	6.01996	2434.32	0.00247296	0.00113525	0.00537843
2021-02-09	64.4703	12563.2	0.00513168	0.00402459	0.00654132	55.1172	9264.02	0.0059496	0.00457535	0.0077334	9.35308	3299.16	0.00283499	0.00151001	0.0053164
2021-02-10	84.8	14628.4	0.00579694	0.00468979	0.00716358	75.5421	10696	0.00706268	0.00564308	0.00883624	9.25793	3932.46	0.00235423	0.00124993	0.00442985
2021-02-11	81.9353	13852.6	0.00591477	0.00476768	0.00733582	70.4006	10346.8	0.00680411	0.00539292	0.00858137	11.5347	3505.87	0.00329011	0.00186278	0.00580477
2021-02-12	57.7472	13094.2	0.00441013	0.00341143	0.00569953	46.1016	9767.24	0.00472002	0.00354185	0.00628762	11.6456	3326.97	0.00350036	0.00198713	0.00615883
2021-02-13	65.8943	11509.2	0.00572535	0.00450226	0.00727829	62.1534	9236.85	0.00672885	0.00525448	0.00861334	3.74088	2272.36	0.00164625	0.000621532	0.00435308
2021-02-14	55.37	8589.74	0.00644606	0.00496035	0.00837302	49.8568	6956.13	0.00716732	0.00543894	0.00943971	5.51315	1633.61	0.00337483	0.00149885	0.00758098
2021-02-15	30.5203	11088	0.00275256	0.00193465	0.00391489	27.4484	8783.09	0.00312514	0.00215528	0.00452944	3.07189	2304.88	0.00133278	0.00045866	0.00386635
2021-02-16	68.2958	11303	0.00604226	0.00477182	0.00764835	64.9229	9027.98	0.0071913	0.00564575	0.00915606	3.37295	2275.04	0.00148259	0.000533617	0.00411223
2021-02-17	29.1176	9532.42	0.00305459	0.00212926	0.00438029	27.6849	7614.54	0.0036358	0.00251157	0.00526059	1.43271	1917.88	0.000747032	0.000167631	0.00332242
2021-02-18	40.408	7797.07	0.00518245	0.00381423	0.00703801	36.6494	6408.7	0.00571869	0.0041456	0.00788399	3.75858	1388.37	0.00270719	0.00102445	0.00713423
2021-02-19	21.5083	6500.94	0.00330849	0.00217583	0.00502781	20.8354	5576.1	0.00373655	0.00244128	0.00571512	0.672934	924.836	0.000727626	9.60438e-05	0.00548967
2021-02-20	27.3859	5242.08	0.00522424	0.0036024	0.00757071	24.5945	4652.07	0.0052868	0.00357235	0.00781759	2.79135	590.009	0.00473103	0.00155333	0.0143162
2021-02-21	12.1407	2733.6	0.00444128	0.0025505	0.00772289	8.93741	2486.47	0.00359442	0.00188811	0.00683221	3.20325	247.13	0.0129618	0.00456099	0.0362722
2021-02-22	24.8961	3837.56	0.00648749	0.00439468	0.00956733	23.5522	3542.62	0.00664822	0.00445517	0.00991005	1.34394	294.931	0.0045568	0.000982063	0.0208719
2021-03-11	0	221.897	0	0	0.0120459	0	184.236	0	0	0.0144727	0	37.6613	0	0	0.067024
2021-03-12	1.88229	698.678	0.00269408	0.000713767	0.010113	1.88229	540.023	0.00348558	0.00092358	0.0130616	0	158.655	0	0	0.0167671
2021-03-13	19.7462	6529.29	0.00302425	0.00195329	0.00467965	15.5702	4676.19	0.00332968	0.00203731	0.00543741	4.17598	1853.1	0.00225351	0.000893306	0.0056731
2021-03-14	29.6075	6503.18	0.00455278	0.00318362	0.00650691	29.1418	5130.68	0.00567991	0.00396117	0.00813832	0.465687	1372.49	0.000339299	3.34278e-05	0.00343435
2021-03-15	4.82174	9028.09	0.000534082	0.000224823	0.00126821	1.67518	6442.66	0.000260013	6.42667e-05	0.00105135	3.14656	2585.42	0.00121704	0.000423737	0.00349034
2021-03-16	17.5751	10215.5	0.00172043	0.0010827	0.00273276	15.9061	7015.69	0.00226722	0.00139413	0.00368509	1.66897	3199.85	0.00052158	0.000128634	0.00211235
2021-03-17	25.425	11340.4	0.00224198	0.00152402	0.00329705	19.9656	7938.32	0.00251509	0.00162818	0.00388325	5.45941	3402.1	0.00160472	0.000709793	0.00362389
2021-03-18	9.60691	11574.8	0.000829983	0.000445537	0.00154565	7.21728	8146.18	0.00088597	0.000433787	0.00180866	2.38963	3428.65	0.000696961	0.000210906	0.0023006
2021-03-19	18.725	11189.5	0.00167344	0.00106819	0.00262074	17.6896	8224.85	0.00215075	0.00135559	0.00341074	1.03537	2964.64	0.000349241	6.31639e-05	0.00192849
2021-03-20	23.5635	11815.8	0.00199424	0.0013357	0.00297649	21.0525	9668.99	0.00217732	0.00142534	0.00332471	2.51103	2146.81	0.00116966	0.000363408	0.00375792
2021-03-21	11.5669	8844.79	0.00130777	0.000740766	0.00230776	11.5669	7579.67	0.00152605	0.000864437	0.00269266	0	1265.12	0	0	0.002134
2021-03-22	19.169	9754	0.00196525	0.00126098	0.00306165	16.7599	7738.39	0.00216582	0.00134826	0.00347739	2.4091	2015.61	0.00119522	0.000363286	0.00392484
2021-03-23	18.5372	8745.92	0.00211953	0.00135001	0.00332622	18.0666	7081.46	0.00255126	0.00161579	0.00402613	0.470574	1664.46	0.000282719	2.80928e-05	0.00283866
2021-03-24	12.7329	7124.1	0.0017873	0.00103914	0.00307246	12.4609	5753.99	0.00216561	0.00125195	0.00374355	0.271999	1370.11	0.000198524	1.23609e-05	0.0031795
2021-03-25	13.9969	5454.23	0.00256625	0.00152923	0.00430346	12.6213	4498.76	0.00280551	0.00162758	0.00483182	1.37556	955.466	0.00143968	0.000314814	0.00655742
2021-03-26	11.331	4686.19	0.00241795	0.00136202	0.00428898	11.331	4025.59	0.00281473	0.00158563	0.00499182	0	660.597	0	0	0.0040789
2021-03-27	17.3187	4941.43	0.00350479	0.00219881	0.00558212	16.1256	4579.34	0.00352138	0.00217278	0.00570224	1.19308	362.091	0.00329497	0.000656577	0.0163619
2021-03-28	1.73815	2762.67	0.000629156	0.000158998	0.00248613	1.73815	2549.72	0.000681704	0.000172278	0.00269343	0	212.952	0	0	0.0125455
2021-03-29	10.1372	3387.02	0.00299295	0.0016331	0.00547891	9.6759	3109.19	0.00311204	0.00167477	0.00577562	0.461283	277.831	0.0016603	0.000162318	0.016751
2021-03-30	0	2.32518	0	0	0.537804	0	2.32518	0	0	0.537804
2021-04-15	0	295.882	0	0	0.00906115	0	258.285	0	0	0.0103664	0	37.5968	0	0	0.0671312
2021-04-16	5.30285	571.948	0.00927157	0.00406014	0.0210309	5.30285	460.26	0.0115214	0.00504733	0.026082	0	111.687	0	0	0.0236513
2021-04-17	7.1271	4861.03	0.00146617	0.000714839	0.00300482	6.07854	3642.22	0.00166891	0.000768788	0.00361911	1.04856	1218.8	0.000860319	0.000156978	0.00470018
2021-04-18	6.10896	5458.17	0.00111923	0.00051648	0.00242371	6.10896	4258.98	0.00143437	0.000661939	0.00310537	0	1199.19	0	0	0.00225106
2021-04-19	12.9151	7694.58	0.00167847	0.000979518	0.00287475	12.5346	5641.13	0.00222199	0.00128658	0.00383489	0.380578	2053.44	0.000185337	1.54314e-05	0.0022218
2021-04-20	4.35504	9096.71	0.000478749	0.000193167	0.00118604	1.92468	6357.61	0.000302737	8.12182e-05	0.00112775	2.43036	2739.1	0.000887284	0.000270941	0.00290163
2021-04-21	4.34599	10821.6	0.000401604	0.000161895	0.000995884	4.34599	7666.03	0.000566915	0.000228542	0.00140557	0	3155.53	0	0	0.000856663
2021-04-22	3.00013	10727.3	0.000279672	9.51201e-05	0.000821995	1.7424	7590.42	0.000229552	5.80925e-05	0.000906617	1.25773	3136.91	0.000400946	8.27078e-05	0.0019413
2021-04-23	8.98801	10385.1	0.000865467	0.000455215	0.00164484	6.73717	7651.49	0.000880504	0.000420907	0.00184102	2.25084	2733.66	0.000823379	0.000241227	0.00280649
2021-04-24	8.58332	9684.78	0.000886269	0.000459464	0.00170886	8.1207	7728.23	0.00105078	0.000535159	0.00206218	0.462627	1956.55	0.000236451	2.31692e-05	0.00240835
2021-04-25	9.43932	7922.76	0.00119142	0.000636196	0.00223012	7.25169	6570.54	0.00110367	0.000541276	0.00224908	2.18763	1352.22	0.00161781	0.000466669	0.00559258
2021-04-26	14.3479	8826.61	0.00162553	0.000974581	0.00271009	11.9404	7008.61	0.00170368	0.000973551	0.00297975	2.4075	1818	0.00132426	0.000402373	0.00434913
2021-04-27	9.79984	7328.98	0.00133714	0.000722132	0.00247461	6.23911	5833.11	0.0010696	0.000497406	0.00229852	3.56073	1495.87	0.00238038	0.000878784	0.00643124
2021-04-28	9.06394	6591.99	0.00137499	0.000725162	0.00260563	8.2999	5344.36	0.00155302	0.000796619	0.00302546	0.764034	1247.63	0.00061239	8.89829e-05	0.0042016
2021-04-29	6.64698	5685.65	0.00116908	0.000556221	0.00245555	5.96549	4685.2	0.00127326	0.000582423	0.00278126	0.68149	1000.44	0.000681188	9.0788e-05	0.00509144
2021-04-30	6.05782	5096.13	0.00118871	0.000546847	0.00258201	5.6966	4359.34	0.00130676	0.000587469	0.00290417	0.361222	736.79	0.000490264	3.90507e-05	0.00612313
2021-05-01	2.11035	5105.19	0.000413374	0.000116859	0.00146116	2.11035	4605.11	0.000458264	0.00012955	0.00161969	0	500.083	0	0	0.00538108
2021-05-02	7.8465	1835.64	0.00427452	0.00215379	0.00846575	7.8465	1666.24	0.00470912	0.00237293	0.0093238	0	169.406	0	0	0.0157197
2021-05-03	0	2831.4	0	0	0.000954638	0	2528.77	0	0	0.00106876	0	302.632	0	0	0.00886084
2021-05-20	0	234.63	0	0	0.0113997	0	185.2	0	0	0.0143984	0	49.4299	0	0	0.0518945
2021-05-21	0	567.67	0	0	0.00474344	0	409.482	0	0	0.00656386	0	158.188	0	0	0.0168158
2021-05-22	2.33572	4748.08	0.000491929	0.000147042	0.00164442	2.33572	3361.17	0.000694912	0.000207722	0.0023221	0	1386.9	0	0	0.00194698
2021-05-23	3.13147	4658.44	0.000672214	0.00023348	0.00193379	2.48683	3539.41	0.00070261	0.00021717	0.00227069	0.644641	1119.02	0.000576074	7.35639e-05	0.00449576
2021-05-24	9.23569	6785.7	0.00136105	0.000721973	0.00256438	8.12992	5042.56	0.00161226	0.000821496	0.0031618	1.10577	1743.13	0.000634356	0.000120044	0.0033448
2021-05-25	10.8242	7108.77	0.00152265	0.000846572	0.00273718	10.2572	5025.23	0.00204114	0.00111743	0.00372559	0.566974	2083.54	0.000272121	3.14239e-05	0.00235214
2021-05-26	4.84596	8532.5	0.000567941	0.000239566	0.00134582	2.80336	6153.56	0.000455567	0.000149794	0.00138465	2.0426	2378.94	0.000858617	0.000238329	0.00308831
2021-05-27	8.80399	8571.91	0.00102707	0.000536754	0.00196442	8.26243	6156.29	0.00134211	0.000687406	0.00261874	0.541559	2415.62	0.000224191	2.49605e-05	0.00201045
2021-05-28	13.167	8763.23	0.00150253	0.00088126	0.00256064	9.94639	6546.85	0.00151926	0.00082415	0.00279902	3.22058	2216.38	0.00145308	0.000511636	0.00411972
2021-05-29	15.7292	7494.53	0.00209876	0.00128706	0.00342061	15.7292	5838.66	0.00269398	0.00165222	0.00438969	0	1655.87	0	0	0.00163125
2021-05-30	4.04905	2922.78	0.00138534	0.00054175	0.00353788	4.04905	2336.85	0.0017327	0.000677627	0.00442324	0	585.933	0	0	0.00459627
2021-05-31	6.05463	6080.16	0.000995802	0.000457999	0.00216375	5.46048	4694.41	0.00116319	0.000514498	0.00262762	0.594148	1385.75	0.000428754	5.13766e-05	0.0035682
2021-06-01	19.4602	7286.42	0.00267075	0.00171946	0.00414615	14.2861	5751.6	0.00248384	0.00148776	0.00414406	5.17414	1534.82	0.00337117	0.00146059	0.00776154
2021-06-02	12.2763	6832.57	0.00179674	0.00103449	0.00311888	11.3896	5279.79	0.00215721	0.00121685	0.00382149	0.886693	1552.77	0.000571038	9.25528e-05	0.00351454
2021-06-03	10.2796	5992.7	0.00171536	0.000939631	0.00312951	9.78315	4679.96	0.00209043	0.00112852	0.00386908	0.496496	1312.74	0.000378215	3.92623e-05	0.00363272
2021-06-04	3.22225	5091.08	0.000632921	0.000222878	0.00179599	3.22225	4090.88	0.000787667	0.000277378	0.00223463	0	1000.2	0	0	0.00269771
2021-06-05	10.7258	4120.68	0.00260292	0.00144366	0.0046887	8.56551	3461.59	0.00247444	0.0012823	0.0047696	2.16029	659.091	0.00327769	0.000939163	0.0113729
2021-06-06	6.73988	3132.82	0.00215138	0.00102879	0.00449339	6.73988	2743.43	0.00245673	0.00117487	0.00513	0	389.391	0	0	0.0069002
2021-06-07	11.6632	4611.71	0.00252903	0.00143609	0.00445005	11.6632	4031.99	0.00289266	0.00164267	0.00508898	0	579.719	0	0	0.00464531
2021-06-24	2.225	207.914	0.0107015	0.00312041	0.0360354	2.225	181.048	0.0122895	0.00358436	0.041261	0	26.8656	0	0	0.0914927
2021-06-25	1.47367	453.87	0.00324689	0.000741925	0.0140901	1.47367	375.275	0.00392689	0.000897396	0.0170095	0	78.5949	0	0	0.0332783
2021-06-26	12.5777	3119.09	0.0040325	0.00233769	0.00694746	12.5777	2323.71	0.00541278	0.00313853	0.00931959	0	795.381	0	0	0.00339004
2021-06-27	15.4425	3459.57	0.0044637	0.00272621	0.00730045	13.8945	2654.58	0.00523418	0.00311451	0.00878373	1.54796	804.991	0.00192296	0.000453001	0.00812403
2021-06-28	25.2554	5275.18	0.00478759	0.00325137	0.00704453	22.7607	3919.65	0.00580683	0.00386447	0.00871691	2.49469	1355.53	0.00184038	0.000569897	0.00592635
2021-06-29	23.2917	5956.36	0.00391039	0.00261374	0.00584651	20.6793	4211.05	0.00491072	0.00320387	0.00752001	2.61243	1745.32	0.00149682	0.000474797	0.00470845
2021-06-30	36.8369	6443.86	0.00571659	0.00414744	0.0078747	33.4258	4603.31	0.00726125	0.00518628	0.0101579	3.41111	1840.55	0.00185331	0.000670625	0.00511105
2021-07-01	39.0607	6940.71	0.00562778	0.0041207	0.00768179	36.5817	4972.59	0.00735667	0.00533245	0.0101415	2.47901	1968.12	0.00125959	0.000388715	0.00407359
2021-07-02	62.4478	7670.44	0.00814136	0.00636205	0.0104131	58.3447	5683.69	0.0102653	0.00795568	0.0132364	4.10311	1986.75	0.00206524	0.000812415	0.00523989
2021-07-03	60.7144	6716.24	0.00903994	0.00704032	0.0116009	53.0051	5154.73	0.0102828	0.0078705	0.0134244	7.70934	1561.5	0.00493712	0.00247342	0.00983065
2021-07-04	31.9346	5298.91	0.00602664	0.00427082	0.00849816	28.1266	4283.79	0.00656581	0.00455038	0.00946541	3.80808	1015.12	0.00375136	0.00142822	0.00981619
2021-07-05	47.2663	8501.67	0.00555965	0.00418706	0.00737886	45.6517	6484.79	0.00703981	0.00527652	0.0093868	1.61454	2016.87	0.000800514	0.000193496	0.00330553
2021-07-06	50.6362	7178.99	0.00705339	0.00536379	0.00927026	46.2584	5404.47	0.0085593	0.00642857	0.0113882	4.37776	1774.52	0.00246701	0.000997938	0.00608553
2021-07-07	30.5436	6125.54	0.00498627	0.00350607	0.00708696	27.2198	4667.84	0.00583135	0.00401685	0.00845856	3.3238	1457.7	0.00228016	0.000815125	0.00636157
2021-07-08	37.2173	4950.02	0.00751862	0.00546488	0.0103361	37.2173	3858.87	0.00964461	0.00701188	0.0132527	0	1091.15	0	0	0.00247341
2021-07-09	37.7121	4285.41	0.00880013	0.00641064	0.0120695	34.6291	3476.47	0.00996099	0.00715858	0.0138452	3.08304	808.935	0.00381123	0.00131446	0.0109983
2021-07-10	26.8474	4131	0.006499	0.00446573	0.00944924	24.0155	3600.72	0.00666963	0.0044867	0.00990407	2.83186	530.277	0.00534035	0.00176636	0.0160297
2021-07-11	16.8996	2694.92	0.0062709	0.00391361	0.0100338	15.588	2383.86	0.00653899	0.00400397	0.0106618	1.31153	311.057	0.00421636	0.000894386	0.0196345
2021-07-12	27.8478	3642.21	0.00764586	0.00529003	0.0110392	25.8629	3168.41	0.00816272	0.00557104	0.0119456	1.98494	473.797	0.00418943	0.0011447	0.0152094
2021-09-09	13.5788	1470.05	0.00923703	0.0054675	0.0155647	12.9807	1059.53	0.0122514	0.00717081	0.020856	0.598168	410.518	0.0014571	0.000175546	0.0119825
2021-09-10	25.4025	2102.07	0.0120845	0.00822378	0.0177252	22.1525	1478.1	0.0149872	0.0099319	0.0225569	3.24998	623.976	0.0052085	0.0018431	0.0146289
2021-09-11	15.4485	2061.81	0.00749267	0.00457864	0.0122385	12.6	1648.99	0.00764104	0.00443418	0.0131366	2.84848	412.822	0.00690003	0.00228956	0.0206028
2021-09-12	17.3341	2757.24	0.00628677	0.00394653	0.0100008	16.0262	2136.08	0.00750261	0.00462522	0.0121482	1.30793	621.156	0.00210563	0.000445725	0.00988602
2021-09-13	45.3566	6033.12	0.00751793	0.00562993	0.0100327	39.953	4105.03	0.0097327	0.00715448	0.0132276	5.40361	1928.1	0.00280256	0.00123495	0.00634743
2021-09-14	57.6838	6733.31	0.00856692	0.0066287	0.0110656	51.8773	4647.19	0.0111632	0.00852057	0.0146132	5.80648	2086.12	0.00278338	0.0012607	0.00613389
2021-09-15	54.2785	7635.04	0.00710912	0.00545671	0.00925727	44.1785	5368.73	0.00822884	0.00613937	0.0110216	10.1	2266.31	0.00445659	0.00242968	0.00816057
2021-09-16	52.9246	7451.04	0.00710298	0.00543378	0.00928015	45.8407	5365.07	0.00854429	0.00640899	0.0113829	7.08384	2085.97	0.00339595	0.00165277	0.00696484
2021-09-17	60.7021	7120.41	0.00852508	0.00663885	0.0109413	54.9803	5348.17	0.0102802	0.00790657	0.0133569	5.72176	1772.24	0.00322855	0.00145434	0.00715167
2021-09-18	51.0468	5435.54	0.00939131	0.00715125	0.0123243	46.0988	4372.12	0.0105438	0.00791685	0.0140301	4.94802	1063.42	0.00465294	0.0019807	0.0108911
2021-09-19	45.3854	5288.22	0.00858235	0.00642836	0.0114498	43.6634	4353.76	0.0100289	0.00747102	0.0134506	1.72201	934.461	0.00184279	0.000463197	0.00730134
2021-09-20	75.4651	8567.58	0.00880822	0.00703806	0.0110187	67.7112	6392.4	0.0105925	0.00836039	0.0134124	7.75386	2175.17	0.00356471	0.00178888	0.00709091
2021-09-21	47.5933	6579.06	0.00723407	0.00545435	0.00958889	40.9878	5041.47	0.00813013	0.00599861	0.0110107	6.60553	1537.59	0.00429604	0.00204049	0.00902231
2021-09-22	44.5188	5670.2	0.00785135	0.00586403	0.0105051	37.6031	4474.38	0.0084041	0.00611907	0.0115325	6.91563	1195.82	0.00578317	0.00279234	0.0119391
2021-09-23	41.8091	4668.94	0.00895474	0.00662737	0.0120895	38.4151	3689.04	0.0104133	0.00760915	0.014236	3.39404	979.899	0.00346366	0.00125073	0.0095545
2021-09-24	43.8669	4076.52	0.0107609	0.00802242	0.0144205	39.6364	3325.59	0.0119186	0.00875284	0.0162107	4.23051	750.926	0.00563372	0.00224707	0.0140526
2021-09-25	31.1392	3382.77	0.00920524	0.00649769	0.0130262	30.325	2940.68	0.0103122	0.00724665	0.0146555	0.814223	442.09	0.00184176	0.000280573	0.0119857
2021-09-26	22.9301	2766.07	0.0082898	0.00552695	0.0124165	22.2057	2407.29	0.00922434	0.0061111	0.0139014	0.724451	358.775	0.00201924	0.000281959	0.0143075
2021-09-27	22.6056	3789.16	0.00596586	0.00396493	0.00896748	20.1048	3257.79	0.0061713	0.00400304	0.00950279	2.50083	531.372	0.00470637	0.00145996	0.0150626
2021-09-28	10.1262	346.341	0.0292376	0.0160164	0.0527872	10.1262	294.135	0.034427	0.0188752	0.0619831	0	52.2066	0	0	0.0492704
2021-09-29	0	157.949	0	0	0.0168408	0	132.455	0	0	0.0200173	0	25.494	0	0	0.0959428
2021-09-30	0	7.64733	0	0	0.261333	0	6.41949	0	0	0.296497	0	1.22784	0	0	0.687841
2021-10-19	22.6005	1497.65	0.0150907	0.0100412	0.0226213	20.3377	1054.35	0.0192894	0.0125657	0.0295032	2.26281	443.302	0.00510445	0.00150084	0.0172115
2021-10-20	64.0945	3112.9	0.02059	0.0161605	0.0262012	59.3243	2216.83	0.0267609	0.0208176	0.0343415	4.77023	896.072	0.00532349	0.00223297	0.0126373
2021-10-21	88.9777	4101.44	0.0216943	0.017663	0.0266207	73.3999	2907.76	0.0252428	0.0201371	0.0316012	15.5778	1193.68	0.0130502	0.00799739	0.0212272
2021-10-22	97.3704	4975.69	0.0195692	0.0160748	0.0238049	84.3276	3614.58	0.0233299	0.0188916	0.0287802	13.0428	1361.11	0.00958245	0.00561337	0.0163119
2021-10-23	88.6285	3629.1	0.0244216	0.0198801	0.0299689	84.0287	2973.84	0.0282559	0.0228818	0.0348472	4.59979	655.256	0.00701984	0.00290149	0.0168847
2021-10-24	39.2409	2253.9	0.0174102	0.0127741	0.0236885	36.0035	1873.95	0.0192126	0.01391	0.0264824	3.23738	379.953	0.00852049	0.00301118	0.0238684
2021-10-25	202.666	12019.4	0.0168615	0.0147093	0.0193225	175.035	8109.07	0.0215851	0.0186412	0.024982	27.6311	3910.34	0.00706615	0.00488161	0.0102182
2021-10-26	145.537	9664.29	0.0150593	0.0128167	0.0176872	127.388	6908.62	0.018439	0.0155239	0.0218894	18.149	2755.67	0.00658604	0.0041778	0.010368
2021-10-27	134.916	8205.4	0.0164423	0.0139084	0.0194288	116.019	6116.99	0.0189666	0.0158379	0.0226991	18.8973	2088.42	0.00904865	0.00579363	0.0141065
2021-10-28	110.508	7888.86	0.0140081	0.0116411	0.0168481	99.8723	5985.62	0.0166854	0.0137367	0.020254	10.6354	1903.23	0.00558809	0.00309328	0.0100747
2021-10-29	110.697	7197.51	0.0153799	0.0127845	0.0184924	103.034	5717.47	0.0180208	0.0148823	0.0218066	7.66369	1480.04	0.00517802	0.00258909	0.0103289
2021-10-30	61.7538	4086.66	0.0151111	0.0118003	0.0193326	58.8976	3552.3	0.0165801	0.0128731	0.0213316	2.85624	534.362	0.00534514	0.00177558	0.015976
2021-10-31	26.6119	2525.77	0.0105362	0.00723172	0.0153272	25.9547	2210.26	0.0117429	0.00802357	0.0171564	0.657132	315.512	0.00208275	0.000269975	0.0158743
2021-11-01	116.387	10716.2	0.0108609	0.00906631	0.0130061	97.8922	8166.61	0.0119869	0.00984548	0.0145872	18.4952	2549.57	0.00725427	0.00462156	0.0113696
2021-11-02	82.89	6565.61	0.0126249	0.010195	0.0156247	70.5093	5436.03	0.0129707	0.0102883	0.016341	12.3807	1129.59	0.0109604	0.00633398	0.0189018
2021-11-03	65.8152	4109.76	0.0160144	0.0126037	0.0203289	61.0258	3590.03	0.0169987	0.0132573	0.0217726	4.78942	519.734	0.00921513	0.00387429	0.0217577
2021-11-04	14.5576	1293.96	0.0112504	0.00677939	0.0186148	12.8144	1109.8	0.0115466	0.0067347	0.0197283	1.74315	184.16	0.00946538	0.00239935	0.0365777
2021-11-05	8.5885	501.766	0.0171165	0.00889919	0.0326715	8.5885	432.038	0.019879	0.0103402	0.0378806	0	69.7287	0	0	0.0373517
2021-11-06	0	77.994	0	0	0.0335261	0	68.4849	0	0	0.0380043	0	9.50911	0	0	0.2215
2021-11-07	0	3.68571	0	0	0.42332	0	3.68571	0	0	0.42332	0	1.38436	0	0	0.661518
2021-11-08	0	9.7479	0	0	0.217253	0	8.36354	0	0	0.244423
2021-11-23	34.5397	2350.39	0.0146953	0.0105624	0.0204119	32.0851	1684.19	0.0190508	0.0135328	0.0267579	2.45457	666.209	0.00368438	0.00113152	0.0119281
2021-11-24	60.1348	4681.18	0.0128461	0.00999633	0.0164947	53.4996	3254.22	0.0164401	0.0126068	0.0214137	6.63518	1426.96	0.00464987	0.00221221	0.0097474
2021-11-25	89.3661	6013.3	0.0148614	0.0120982	0.018244	82.6994	4120.33	0.020071	0.0162146	0.0248215	6.6667	1892.97	0.00352182	0.00167803	0.00737656
2021-11-26	66.2293	5369.9	0.0123334	0.0097106	0.0156535	59.3245	3817.9	0.0155385	0.0120741	0.0199768	6.90472	1552	0.00444892	0.00214644	0.00919849
2021-11-27	58.661	3476.56	0.0168733	0.0130945	0.0217186	56.5506	2947.91	0.0191833	0.0148212	0.0247968	2.11039	528.646	0.00399206	0.00112918	0.0140115
2021-11-28	29.7611	2361.73	0.0126014	0.00882866	0.0179571	28.6027	2001.49	0.0142907	0.0099438	0.0204984	1.15842	360.243	0.00321567	0.000628224	0.0162863
2021-11-29	114.901	11079.3	0.0103707	0.00864675	0.0124341	102.483	7645.55	0.0134042	0.01106	0.0162372	12.4179	3433.78	0.0036164	0.00208919	0.00625299
2021-11-30	141.678	9749.66	0.0145316	0.0123402	0.0171054	133.003	7001.41	0.0189966	0.0160527	0.0224679	8.67541	2748.25	0.0031567	0.00164266	0.00605777
2021-12-01	78.3192	5885.89	0.0133063	0.0106802	0.0165672	71.94	4320.72	0.01665	0.0132416	0.0209171	6.37927	1565.17	0.00407577	0.00191173	0.00866817
2021-12-02	76.174	5498.59	0.0138534	0.0110859	0.0172997	72.9419	4175.38	0.0174695	0.0139163	0.0219098	3.23212	1323.21	0.00244263	0.000861679	0.00690417
2021-12-03	55.6639	4770.45	0.0116685	0.00899	0.0151328	51.1829	3767	0.0135872	0.0103546	0.0178109	4.48093	1003.45	0.00446551	0.00182484	0.0108858
2021-12-04	30.6113	2524.46	0.0121259	0.00853702	0.0171973	30.6113	2163.06	0.0141518	0.00996587	0.0200604	0	361.401	0	0	0.00743064
2021-12-05	31.0773	1490.59	0.0208491	0.0147328	0.0294287	30.6083	1305.45	0.0234465	0.01653	0.0331594	0.469014	185.134	0.00253337	0.000251094	0.0250404
2021-12-06	61.9392	5050.47	0.0122641	0.00957792	0.0156916	58.6075	3872.43	0.0151346	0.0117418	0.0194884	3.3317	1178.04	0.00282817	0.00101226	0.00787599
2021-12-07	54.7148	3733.16	0.0146564	0.0112702	0.0190405	51.9123	2961.45	0.0175294	0.0133898	0.022919	2.80256	771.713	0.00363161	0.00119456	0.0109859
2021-12-08	51.799	3145.88	0.0164656	0.0125722	0.0215385	51.2403	2564.27	0.0199824	0.0152407	0.0261602	0.558717	581.619	0.000960623	0.000109653	0.00836042
2021-12-09	34.6532	2296.71	0.0150882	0.0108511	0.0209446	32.5376	1923.17	0.0169187	0.0120436	0.0237199	2.1156	373.543	0.00566361	0.00160463	0.0197864
2021-12-10	35.6966	2737.17	0.0130414	0.00942217	0.0180256	35.6966	2299.85	0.0155213	0.0112171	0.0214412	0	437.324	0	0	0.00614855
2021-12-11	23.2616	1347.36	0.0172645	0.0115575	0.0257164	23.2616	1224.68	0.018994	0.0127182	0.0282779	0	122.683	0	0	0.0215772
2021-12-12	22.167	837.276	0.0264751	0.0175747	0.0397007	22.167	773.304	0.0286653	0.0190343	0.0429559	0	63.9725	0	0	0.0405762
2021-12-13	62.0407	3070.19	0.0202075	0.0157969	0.0258172	61.5543	2693.14	0.022856	0.0178547	0.0292165	0.486371	377.047	0.00128995	0.000131694	0.0125077
2021-12-14	38.62	1665.76	0.0231846	0.0169803	0.031583	34.937	1480.66	0.0235956	0.0170093	0.0326474	3.68298	185.102	0.019897	0.0074824	0.0518337
2021-12-15	11.6472	480.89	0.02422	0.0137951	0.042186	11.6472	423.816	0.0274816	0.015661	0.0477912	0	57.0737	0	0	0.0452589
2021-12-16	3.73117	189.358	0.0197043	0.00745355	0.0510549	3.73117	165.831	0.0224999	0.00851513	0.0581062	0	23.5271	0	0	0.103137
2021-12-17	0.927906	67.755	0.013695	0.00229678	0.077278	0.927906	63.5898	0.0145921	0.00244749	0.0820426	0	4.16526	0	0	0.393774
2022-01-05	169.011	3172.06	0.053281	0.0459916	0.0616511	136.685	2307.77	0.0592282	0.0503101	0.0696112	32.326	864.296	0.0374015	0.0266618	0.0522352
2022-01-06	331.026	5773.27	0.0573378	0.0516299	0.0636344	268.932	3996.15	0.0672977	0.0599381	0.0754885	62.0947	1777.12	0.0349412	0.0273571	0.0445315
2022-01-07	329.068	7070.44	0.0465414	0.0418726	0.0517026	263.208	5016.63	0.0524671	0.0466324	0.0589866	65.8602	2053.81	0.0320673	0.0252786	0.0406031
2022-01-08	249.281	4945.6	0.0504046	0.0446486	0.0568586	222.582	4120.02	0.0540243	0.0475276	0.061352	26.6995	825.575	0.0323404	0.022274	0.0467389
2022-01-09	143.53	3291.43	0.0436073	0.0371464	0.0511323	126.867	2761.64	0.0459389	0.0387416	0.0543977	16.6632	529.783	0.031453	0.0196378	0.0500141
2022-01-10	580.477	14581.9	0.0398082	0.0367542	0.0431045	463.014	9665.34	0.0479046	0.0438236	0.0523448	117.463	4916.52	0.0238915	0.0199801	0.0285463
2022-01-11	414.877	10071.6	0.0411928	0.0374832	0.0452522	343.215	7220.07	0.0475362	0.0428641	0.0526895	71.6618	2851.52	0.0251311	0.0199934	0.0315465
2022-01-12	348.656	8228.95	0.0423694	0.0382266	0.0469393	298.389	6206.33	0.0480782	0.0430296	0.0536858	50.2668	2022.62	0.0248523	0.0189155	0.0325905
2022-01-13	325.605	7321.41	0.044473	0.0399852	0.0494387	272.954	5698.38	0.0479003	0.0426536	0.0537562	52.6513	1623.03	0.0324401	0.0248646	0.0422235
2022-01-14	259.175	6159.59	0.0420767	0.0373419	0.0473824	218.464	4936.62	0.0442537	0.0388624	0.0503537	40.7112	1222.96	0.033289	0.0246063	0.0448945
2022-01-15	170.173	3569.36	0.0476759	0.0411588	0.0551656	156.254	3138.73	0.0497827	0.0427089	0.0579572	13.9183	430.637	0.0323202	0.0193198	0.0535906
2022-01-16	89.3744	1795.75	0.04977	0.0406377	0.0608245	86.4937	1613.48	0.053607	0.0436389	0.0656957	2.88065	182.271	0.0158042	0.00528163	0.046315
2022-01-17	303.432	7263.17	0.0417767	0.0374125	0.0466255	261.796	5680.88	0.0460837	0.0409314	0.0518493	41.6358	1582.29	0.0263137	0.0195005	0.0354213
2022-01-18	191.503	4780.47	0.0400595	0.0348599	0.0459977	171.95	3981.48	0.0431875	0.0373013	0.0499543	19.5529	798.985	0.0244722	0.0158201	0.037675
2022-01-19	144.874	4070.2	0.0355938	0.0303256	0.0417377	139.299	3577.02	0.0389429	0.0330818	0.0457931	5.5745	493.179	0.0113032	0.00504831	0.0251123
2022-01-20	127.672	2876.42	0.0443859	0.0374477	0.0525394	123.284	2583.48	0.0477204	0.0401504	0.0566333	4.38786	292.94	0.0149787	0.00607812	0.0364353
2022-01-21	38.5687	733.634	0.052572	0.0386275	0.0711778	32.7686	655.208	0.0500125	0.0357887	0.0694821	5.80004	78.4259	0.0739557	0.0339021	0.153797
2022-01-22	5.40345	161.685	0.0334196	0.0148043	0.0736912	5.01491	145.778	0.0344009	0.0147995	0.0779106	0.388543	15.9067	0.0244265	0.0020733	0.231799
2022-01-23	0	3.64232	0	0	0.426213	0	3.64232	0	0	0.426213
2022-01-24	1.07017	11.655	0.0918208	0.0171929	0.368818	1.07017	11.655	0.0918208	0.0171929	0.368818
2022-02-08	90.6936	2189.19	0.0414279	0.0338522	0.0506101	82.6941	1560.5	0.052992	0.0429345	0.0652449	7.99951	628.691	0.0127241	0.00646116	0.0249056
2022-02-09	136.403	3506.39	0.0389013	0.0329895	0.0458224	111.21	2534.97	0.0438704	0.0365641	0.0525571	25.193	971.419	0.0259342	0.0176531	0.0379499
2022-02-10	155.016	5211.02	0.0297477	0.0254701	0.0347181	127.56	3593.74	0.035495	0.0299246	0.0420575	27.456	1617.27	0.0169767	0.0117294	0.0245131
2022-02-11	208.321	5778.61	0.0360503	0.0315438	0.0411732	176.964	4182.44	0.0423111	0.0366189	0.0488434	31.357	1596.17	0.0196451	0.0139013	0.0276954
2022-02-12	178.386	4657.02	0.0383047	0.033162	0.0442085	163.034	3891.74	0.0418923	0.0360366	0.0486515	15.3518	765.28	0.0200604	0.0122629	0.0326521
2022-02-13	76.8307	2709.73	0.0283536	0.0227406	0.0353019	70.6765	2288.11	0.0308886	0.0245481	0.0388016	6.1541	421.623	0.0145962	0.00676939	0.0311883
2022-02-14	338.13	12860.4	0.0262924	0.0236653	0.0292024	266.031	8508.68	0.0312658	0.0277742	0.0351804	72.0996	4351.71	0.0165681	0.0131797	0.0208092
2022-02-15	231.651	9148.59	0.025321	0.0222956	0.0287449	176.555	6373.22	0.0277027	0.0239491	0.0320253	55.0959	2775.37	0.0198517	0.0152871	0.0257437
2022-02-16	236.394	8182.25	0.0288911	0.025477	0.0327474	197.027	6178.34	0.03189	0.0277913	0.0365704	39.367	2003.91	0.0196452	0.0144247	0.0267037
2022-02-17	185.047	6603.65	0.0280219	0.0243075	0.032285	150.806	4943.09	0.0305085	0.0260667	0.0356794	34.2402	1660.56	0.0206197	0.0148099	0.0286423
2022-02-18	95.723	3520.55	0.0271898	0.0223111	0.0330992	86.2252	2952.75	0.0292017	0.0237136	0.0359132	9.49783	567.801	0.0167274	0.00897159	0.0309785
2022-02-19	61.705	2732.59	0.0225811	0.0176448	0.0288579	52.6676	2374.2	0.0221833	0.0169856	0.0289247	9.03733	358.384	0.0252169	0.0133394	0.0471647
2022-02-20	57.468	1719.56	0.0334203	0.0259112	0.0430093	53.9634	1519.02	0.0355252	0.0273265	0.0460672	3.50461	200.539	0.017476	0.00642109	0.0466696
2022-02-21	167.014	6134.29	0.0272263	0.0234401	0.0316042	135.635	4683.86	0.0289579	0.0245281	0.0341598	31.3788	1450.43	0.0216342	0.0153145	0.0304812
2022-02-22	88.0878	3729.75	0.0236176	0.0192122	0.0290033	77.5985	3090.4	0.0251095	0.0201549	0.0312433	10.4893	639.355	0.0164061	0.00906114	0.0295276
2022-02-23	86.0638	3021.82	0.0284808	0.0231222	0.0350366	68.7674	2494.19	0.0275711	0.0218356	0.0347596	17.2963	527.635	0.0327808	0.0206474	0.0516683
2022-02-24	47.2532	2293.54	0.0206028	0.0155407	0.0272681	41.9296	1939.09	0.0216233	0.0160329	0.0291054	5.32366	354.448	0.0150196	0.00659387	0.0338448
2022-02-25	55.4081	2222.98	0.0249251	0.0192179	0.0322713	41.9661	1883.06	0.0222862	0.0165277	0.0299897	13.442	339.929	0.0395436	0.023455	0.0659229
2022-02-26	32.4186	1279.12	0.0253444	0.0180488	0.0354824	30.2994	1162.2	0.0260706	0.0183537	0.0369103	2.11918	116.919	0.0181251	0.00515032	0.0617572
2022-02-27	25.2175	848.108	0.0297338	0.0202534	0.0434551	25.2175	783.962	0.0321667	0.0219176	0.0469783	0	64.1463	0	0	0.0404707
2022-02-28	89.4746	3107.38	0.0287943	0.0234712	0.0352809	76.3406	2674.89	0.0285397	0.0228741	0.0355574	13.1341	432.483	0.030369	0.0178799	0.0511274
2022-03-01	34.193	1489.23	0.0229602	0.0164919	0.0318833	28.8811	1340.13	0.021551	0.0150355	0.0308015	5.31196	149.101	0.0356267	0.0156834	0.0788974
2022-03-02	14.4028	520.494	0.0276715	0.0166718	0.045592	13.056	466.367	0.0279952	0.0164507	0.0472519	1.34681	54.1268	0.0248825	0.00538525	0.10735
2022-03-03	3.97581	195.398	0.0203472	0.00791919	0.0512712	3.12855	172.944	0.01809	0.00629888	0.0508245	0.847256	22.4546	0.037732	0.00594245	0.204582
2022-03-04	0	1.86408	0	0	0.592071	0	1.86408	0	0	0.592071
2022-03-08	99.4946	1827.77	0.0544351	0.0449376	0.0658016	79.7476	1328.75	0.0600171	0.04847	0.0741009	19.7471	499.019	0.0395718	0.0256906	0.0604875
2022-03-09	170.394	3678.13	0.0463264	0.039994	0.0536055	138.038	2649.31	0.0521034	0.0442707	0.061233	32.3566	1028.82	0.0314502	0.0224065	0.0439798
2022-03-10	221.732	5102.33	0.043457	0.0381978	0.0494032	171.419	3643.16	0.0470523	0.0406405	0.0544183	50.3132	1459.18	0.0344805	0.0262737	0.045132
2022-03-11	245.666	5288.79	0.0464503	0.0411	0.0524589	191.594	3899.66	0.049131	0.0427797	0.0563697	54.0718	1389.14	0.0389248	0.0299599	0.0504326
2022-03-12	228.734	4153.85	0.0550656	0.0485308	0.0624225	194.146	3493.89	0.0555672	0.0484478	0.0636629	34.5879	659.953	0.0524097	0.0378502	0.0721498
2022-03-13	154.465	2846.39	0.0542672	0.0465294	0.0632066	128.829	2418.86	0.0532604	0.0449991	0.0629384	25.636	427.525	0.0599638	0.0411375	0.0866275
2022-03-14	639.056	12172	0.052502	0.0486791	0.0566074	488.479	8188.64	0.0596533	0.054727	0.0649926	150.577	3983.38	0.0378012	0.0323101	0.0441829
2022-03-15	574.14	9381.39	0.0611998	0.0565267	0.0662322	464.721	6831.94	0.0680218	0.0622909	0.0742382	109.419	2549.46	0.0429186	0.0357149	0.0514976
2022-03-16	683.05	8929.63	0.0764926	0.0711602	0.0821892	525.235	6756.08	0.0777426	0.0715949	0.0843702	157.815	2173.55	0.072607	0.0624356	0.0842865
2022-03-17	581.062	8322.81	0.0698157	0.0645369	0.0754913	465.431	6270.4	0.0742266	0.0679957	0.0809789	115.632	2052.41	0.0563395	0.0471679	0.0671688
2022-03-18	449.921	6341.69	0.0709466	0.0648842	0.0775285	372.221	4914.26	0.0757429	0.0686723	0.0834764	77.7003	1427.42	0.054434	0.0438157	0.0674441
2022-03-19	244.602	3695.01	0.0661979	0.0586234	0.0746736	222.127	3210.14	0.0691953	0.0609212	0.0784992	22.4751	484.865	0.0463532	0.0309406	0.0688976
2022-03-20	154.134	2257.83	0.0682666	0.0585801	0.0794198	138.177	1992.78	0.0693388	0.058994	0.0813406	15.9573	265.047	0.0602055	0.0373713	0.0956059
2022-03-21	556.284	8164.34	0.0681358	0.0628707	0.0738072	421.166	5995.98	0.0702415	0.0640444	0.0769888	135.118	2168.36	0.0623134	0.0528927	0.073282
2022-03-22	384.834	5408.43	0.0711545	0.064603	0.0783147	311.336	4195.38	0.0742093	0.0666615	0.0825361	73.4976	1213.05	0.0605892	0.0485003	0.0754523
2022-03-23	281.206	3993.18	0.0704216	0.0628919	0.0787771	239.98	3284.78	0.0730582	0.0646488	0.082465	41.2263	708.4	0.0581963	0.0432214	0.077937
2022-03-24	221.568	3124.3	0.0709178	0.0624342	0.0804554	181.518	2561.78	0.0708563	0.0615496	0.0814481	40.0499	562.514	0.0711981	0.0527291	0.095484
2022-03-25	188.492	2475.25	0.0761506	0.0663458	0.0872689	156.599	2099.82	0.0745775	0.0641012	0.0866074	31.8927	375.432	0.0849494	0.0607809	0.117526
2022-03-26	93.2181	1246.39	0.0747904	0.0614572	0.0907366	88.8677	1125.11	0.0789855	0.0646198	0.0962163	4.35045	121.277	0.0358719	0.0145562	0.0856874
2022-03-27	51.5078	698.087	0.0737842	0.0566373	0.0955961	47.7239	644.097	0.0740943	0.0562942	0.0969446	3.78386	53.9901	0.0700842	0.0269156	0.170367
2022-03-28	211.188	2813.73	0.0750563	0.0658896	0.0853818	171.647	2376.53	0.072226	0.0624945	0.0833383	39.5407	437.199	0.090441	0.0670042	0.121012
2022-03-29	183.824	2022.78	0.0908768	0.0791142	0.10419	159.581	1744.21	0.0914918	0.0788444	0.105935	24.2426	278.566	0.0870261	0.0592923	0.125995
2022-03-30	113.461	1693.92	0.0669814	0.0560295	0.0798928	104.692	1530.78	0.0683912	0.0567966	0.0821465	8.76908	163.137	0.053753	0.0283044	0.0997341
2022-03-31	62.73	1076.37	0.0582793	0.0457916	0.0739087	58.0391	983.61	0.0590062	0.0459249	0.0755187	4.69087	92.7589	0.0505706	0.0212333	0.115652
2022-04-01	0	3.55006	0	0	0.432499	0	3.55006	0	0	0.432499
