# Supplementary material for: Dynamics of SARS-CoV-2 infection hospitalisation and infection fatality ratios over 23 months in England
Source: PLoS Biol. 2023 May 25;21(5):e3002118. doi: 10.1371/journal.pbio.3002118 (PMC10212114; doi:10.1371/journal.pbio.3002118)
Supplement: S3 Data — (XLSX) [file pbio.3002118.s009.xlsx]

## Sheet: Fig6a
Date	IFR	Upper CrI	Lower CrI
2020-05-01	0.613437	1.79271	0.221457
2020-05-02	0.632765	1.68851	0.244904
2020-05-03	0.650123	1.59108	0.270837
2020-05-04	0.665664	1.50589	0.299452
2020-05-05	0.679594	1.42687	0.330634
2020-05-06	0.692071	1.35086	0.364331
2020-05-07	0.702994	1.28288	0.400157
2020-05-08	0.712317	1.22282	0.436826
2020-05-09	0.720041	1.17267	0.472426
2020-05-10	0.726178	1.12754	0.504238
2020-05-11	0.731016	1.08521	0.5301
2020-05-12	0.735623	1.04557	0.551346
2020-05-13	0.740729	1.00924	0.56916
2020-05-14	0.746946	0.978638	0.586393
2020-05-15	0.754908	0.957022	0.603381
2020-05-16	0.765031	0.948588	0.621199
2020-05-17	0.77689	0.952277	0.638217
2020-05-18	0.789823	0.966062	0.651913
2020-05-19	0.803113	0.984555	0.662052
2020-05-20	0.815997	1.00354	0.667965
2020-05-21	0.827732	1.02304	0.670734
2020-05-22	0.837811	1.04326	0.670837
2020-05-23	0.84596	1.06769	0.669359
2020-05-24	0.851956	1.09936	0.666548
2020-05-25	0.85559	1.13775	0.661859
2020-05-26	0.856542	1.17807	0.654684
2020-05-27	0.854231	1.21632	0.644142
2020-05-28	0.848455	1.24956	0.628854
2020-05-29	0.839164	1.27325	0.607621
2020-05-30	0.826356	1.28707	0.582695
2020-05-31	0.81014	1.28784	0.555846
2020-06-01	0.790759	1.27588	0.527425
2020-06-02	0.768138	1.2514	0.497358
2020-06-03	0.74218	1.21634	0.465003
2020-06-04	0.712885	1.17142	0.431263
2020-06-05	0.680402	1.11747	0.39656
2020-06-06	0.645308	1.05762	0.36078
2020-06-07	0.608945	0.996408	0.323648
2020-06-08	0.572642	0.938436	0.288928
2020-06-09	0.537483	0.886624	0.25782
2020-06-10	0.504388	0.839804	0.231052
2020-06-11	0.474101	0.798	0.209382
2020-06-12	0.44666	0.7627	0.191915
2020-06-13	0.421933	0.731609	0.178467
2020-06-14	0.39979	0.703831	0.168538
2020-06-15	0.380042	0.676913	0.16182
2020-06-16	0.362426	0.648056	0.158247
2020-06-17	0.346988	0.617304	0.157601
2020-06-18	0.333838	0.585416	0.160331
2020-06-19	0.323073	0.553372	0.166493
2020-06-20	0.314821	0.523103	0.176721
2020-06-21	0.309204	0.497634	0.191314
2020-06-22	0.305989	0.477516	0.20855
2020-06-23	0.304905	0.461625	0.224084
2020-06-24	0.30573	0.448262	0.234486
2020-06-25	0.308197	0.436858	0.241059
2020-06-26	0.311845	0.427232	0.245845
2020-06-27	0.31625	0.420437	0.249269
2020-06-28	0.320992	0.418111	0.25158
2020-06-29	0.325626	0.424	0.253697
2020-06-30	0.329758	0.435894	0.2563
2020-07-01	0.333247	0.448744	0.259138
2020-07-02	0.33625	0.460932	0.261088
2020-07-03	0.338996	0.47163	0.261373
2020-07-04	0.341725	0.481261	0.260136
2020-07-05	0.344693	0.490587	0.258399
2020-07-06	0.348108	0.500292	0.256486
2020-07-07	0.351821	0.510677	0.254284
2020-07-08	0.355585	0.521655	0.251935
2020-07-09	0.359143	0.532934	0.249617
2020-07-10	0.362177	0.543629	0.247268
2020-07-11	0.36435	0.553648	0.244717
2020-07-12	0.365793	0.562948	0.24184
2020-07-13	0.366768	0.571719	0.238245
2020-07-14	0.367544	0.579598	0.234073
2020-07-15	0.368442	0.58652	0.229799
2020-07-16	0.369804	0.592345	0.226013
2020-07-17	0.371577	0.597334	0.223513
2020-07-18	0.373601	0.601529	0.222103
2020-07-19	0.375711	0.605146	0.221975
2020-07-20	0.377776	0.6083	0.222788
2020-07-21	0.379752	0.609906	0.223908
2020-07-22	0.381619	0.610775	0.225016
2020-07-23	0.383364	0.610336	0.225363
2020-07-24	0.38497	0.608096	0.224858
2020-07-25	0.386279	0.603346	0.223881
2020-07-26	0.386914	0.594827	0.222706
2020-07-27	0.386987	0.584039	0.221753
2020-07-28	0.386749	0.572086	0.22142
2020-07-29	0.386454	0.561855	0.221977
2020-07-30	0.38647	0.555146	0.223885
2020-07-31	0.387324	0.552097	0.227366
2020-08-01	0.389076	0.551555	0.23255
2020-08-02	0.391658	0.55287	0.239398
2020-08-03	0.395011	0.555293	0.247993
2020-08-04	0.399058	0.55884	0.258029
2020-08-05	0.403722	0.565067	0.268983
2020-08-06	0.409025	0.576152	0.279948
2020-08-07	0.415024	0.593434	0.289539
2020-08-08	0.42178	0.616494	0.296714
2020-08-09	0.429303	0.642481	0.302576
2020-08-10	0.437455	0.666024	0.308426
2020-08-11	0.445966	0.685723	0.315163
2020-08-12	0.454522	0.699126	0.322042
2020-08-13	0.462784	0.706031	0.328727
2020-08-14	0.470446	0.705279	0.335278
2020-08-15	0.477409	0.697104	0.342406
2020-08-16	0.483956	0.686125	0.349777
2020-08-17	0.490482	0.675908	0.357532
2020-08-18	0.497405	0.669627	0.365303
2020-08-19	0.505077	0.667437	0.373379
2020-08-20	0.513534	0.667741	0.382227
2020-08-21	0.522204	0.668585	0.391536
2020-08-22	0.530331	0.669122	0.40108
2020-08-23	0.537111	0.670147	0.410723
2020-08-24	0.541725	0.674943	0.419528
2020-08-25	0.543628	0.684341	0.427219
2020-08-26	0.543321	0.700889	0.433975
2020-08-27	0.541588	0.720471	0.439611
2020-08-28	0.53922	0.736412	0.443383
2020-08-29	0.537053	0.74637	0.445309
2020-08-30	0.535756	0.750329	0.445224
2020-08-31	0.534905	0.74858	0.44256
2020-09-01	0.533808	0.741795	0.438148
2020-09-02	0.531779	0.730731	0.432048
2020-09-03	0.528144	0.716257	0.424829
2020-09-04	0.522479	0.699909	0.417015
2020-09-05	0.515268	0.681884	0.409353
2020-09-06	0.5072	0.662854	0.402128
2020-09-07	0.498934	0.643847	0.396099
2020-09-08	0.491188	0.625992	0.39149
2020-09-09	0.484706	0.610144	0.388521
2020-09-10	0.479687	0.596918	0.386782
2020-09-11	0.476199	0.58711	0.385803
2020-09-12	0.474318	0.581328	0.386167
2020-09-13	0.473959	0.579501	0.388323
2020-09-14	0.474772	0.578938	0.392654
2020-09-15	0.47671	0.57806	0.398539
2020-09-16	0.479815	0.577148	0.405349
2020-09-17	0.48414	0.576905	0.413271
2020-09-18	0.489803	0.578528	0.423031
2020-09-19	0.497001	0.581474	0.435495
2020-09-20	0.505737	0.585989	0.450018
2020-09-21	0.515968	0.591382	0.464976
2020-09-22	0.527653	0.597972	0.47877
2020-09-23	0.540735	0.606866	0.491057
2020-09-24	0.555083	0.618501	0.50269
2020-09-25	0.570441	0.632699	0.513838
2020-09-26	0.586492	0.649347	0.524891
2020-09-27	0.602885	0.668534	0.536381
2020-09-28	0.619383	0.689856	0.548681
2020-09-29	0.635989	0.711814	0.561628
2020-09-30	0.652514	0.735378	0.574193
2020-10-01	0.668691	0.762235	0.585698
2020-10-02	0.684228	0.790852	0.595462
2020-10-03	0.69853	0.818927	0.602875
2020-10-04	0.71057	0.845035	0.606937
2020-10-05	0.719856	0.869526	0.607699
2020-10-06	0.726064	0.89305	0.606149
2020-10-07	0.728906	0.912554	0.602563
2020-10-08	0.728362	0.92635	0.597116
2020-10-09	0.724827	0.930571	0.590273
2020-10-10	0.718527	0.925938	0.582489
2020-10-11	0.709658	0.911761	0.574154
2020-10-12	0.698438	0.888307	0.565723
2020-10-13	0.685178	0.859093	0.558121
2020-10-14	0.670377	0.827128	0.552108
2020-10-15	0.654707	0.786827	0.547882
2020-10-16	0.638832	0.745665	0.545736
2020-10-17	0.623357	0.711079	0.545503
2020-10-18	0.608697	0.682345	0.547298
2020-10-19	0.595168	0.660463	0.549414
2020-10-20	0.583694	0.649536	0.546043
2020-10-21	0.575301	0.645377	0.536084
2020-10-22	0.570979	0.644383	0.526715
2020-10-23	0.571534	0.647441	0.523545
2020-10-24	0.577042	0.653992	0.528471
2020-10-25	0.585873	0.661083	0.539405
2020-10-26	0.595918	0.666593	0.55203
2020-10-27	0.604947	0.669364	0.559963
2020-10-28	0.611141	0.670501	0.5604
2020-10-29	0.613866	0.673545	0.555333
2020-10-30	0.613783	0.679871	0.54749
2020-10-31	0.611883	0.692176	0.538634
2020-11-01	0.60917	0.702166	0.530046
2020-11-02	0.606444	0.70805	0.52291
2020-11-03	0.604206	0.708445	0.51874
2020-11-04	0.603023	0.707095	0.517002
2020-11-05	0.60349	0.706639	0.516991
2020-11-06	0.606209	0.709074	0.518379
2020-11-07	0.611603	0.714156	0.52178
2020-11-08	0.619714	0.721289	0.525499
2020-11-09	0.63029	0.7319	0.527391
2020-11-10	0.643013	0.747722	0.530762
2020-11-11	0.657559	0.766683	0.537896
2020-11-12	0.67372	0.785873	0.549867
2020-11-13	0.691485	0.803557	0.568286
2020-11-14	0.710773	0.819483	0.594295
2020-11-15	0.731468	0.833886	0.626036
2020-11-16	0.753441	0.847264	0.659458
2020-11-17	0.776729	0.860888	0.68942
2020-11-18	0.801562	0.876909	0.704494
2020-11-19	0.827717	0.899411	0.710105
2020-11-20	0.854799	0.931352	0.716311
2020-11-21	0.882352	0.968853	0.723522
2020-11-22	0.909413	1.00441	0.731823
2020-11-23	0.934573	1.03281	0.74098
2020-11-24	0.957798	1.05613	0.751292
2020-11-25	0.979484	1.07739	0.762542
2020-11-26	1.00009	1.10068	0.77491
2020-11-27	1.02006	1.13138	0.788373
2020-11-28	1.03967	1.1707	0.802605
2020-11-29	1.05855	1.21577	0.816775
2020-11-30	1.07617	1.26374	0.830721
2020-12-01	1.09197	1.31188	0.843523
2020-12-02	1.10615	1.35826	0.853776
2020-12-03	1.11995	1.40437	0.859135
2021-01-06	1.02196	1.11137	0.933804
2021-01-07	0.970878	1.04652	0.902882
2021-01-08	0.919752	0.992455	0.866661
2021-01-09	0.870676	0.958141	0.821729
2021-01-10	0.825307	0.935252	0.775584
2021-01-11	0.784182	0.914993	0.7332
2021-01-12	0.746836	0.895829	0.693358
2021-01-13	0.71313	0.877423	0.655142
2021-01-14	0.683005	0.859941	0.619601
2021-01-15	0.656408	0.842492	0.588163
2021-01-16	0.633665	0.825165	0.562296
2021-01-17	0.615251	0.807383	0.543281
2021-01-18	0.600562	0.788226	0.528366
2021-01-19	0.588817	0.766811	0.514224
2021-01-20	0.579325	0.742317	0.499529
2021-01-21	0.571242	0.715343	0.484236
2021-01-22	0.563586	0.69011	0.468418
2021-01-23	0.555712	0.681067	0.452895
2021-01-24	0.547086	0.68254	0.437917
2021-01-25	0.53722	0.68067	0.423573
2021-01-26	0.526159	0.677401	0.410567
2021-01-27	0.51463	0.670438	0.400052
2021-01-28	0.503668	0.660509	0.392455
2021-01-29	0.494305	0.649936	0.38758
2021-01-30	0.487486	0.639815	0.3867
2021-01-31	0.483513	0.631004	0.389734
2021-02-01	0.481814	0.623247	0.396347
2021-02-02	0.481166	0.615087	0.404029
2021-02-03	0.480203	0.605328	0.409627
2021-02-04	0.477588	0.593212	0.407365
2021-02-05	0.472591	0.577573	0.398353
2021-02-06	0.465333	0.557524	0.387815
2021-02-07	0.456519	0.53527	0.377326
2021-02-08	0.446951	0.513703	0.36744
2021-02-09	0.437364	0.495663	0.358562
2021-02-10	0.427966	0.481355	0.350848
2021-02-11	0.418395	0.468187	0.344151
2021-02-12	0.408218	0.454258	0.337868
2021-02-13	0.397028	0.439587	0.332116
2021-02-14	0.384484	0.424581	0.326555
2021-02-15	0.370476	0.410334	0.320466
2021-02-16	0.355217	0.397546	0.311372
2021-02-17	0.339264	0.387095	0.298356
2021-02-18	0.323191	0.378091	0.28111
2021-02-19	0.307486	0.369359	0.261574
2021-02-20	0.292624	0.36008	0.243275
2021-02-21	0.278981	0.349988	0.226934
2021-02-22	0.266549	0.339399	0.212126
2021-02-23	0.25524	0.328632	0.198624
2021-02-24	0.244975	0.317964	0.186539
2021-02-25	0.235688	0.307729	0.175924
2021-02-26	0.227326	0.29843	0.166646
2021-02-27	0.21985	0.290065	0.158404
2021-02-28	0.21323	0.282884	0.151371
2021-03-01	0.207434	0.277073	0.14541
2021-03-02	0.202409	0.271826	0.140753
2021-03-03	0.198097	0.266777	0.137584
2021-03-04	0.194551	0.261904	0.135638
2021-03-05	0.191847	0.257302	0.13512
2021-03-06	0.190062	0.252963	0.135738
2021-03-07	0.189206	0.248833	0.137527
2021-03-08	0.189181	0.245024	0.140419
2021-03-09	0.189756	0.242142	0.143941
2021-03-10	0.190668	0.240627	0.147804
2021-03-11	0.191654	0.240248	0.151378
2021-03-12	0.192518	0.240286	0.154597
2021-03-13	0.193138	0.240123	0.157515
2021-03-14	0.193387	0.239544	0.159905
2021-03-15	0.193136	0.238488	0.161341
2021-03-16	0.192263	0.236631	0.161694
2021-03-17	0.190664	0.23382	0.161171
2021-03-18	0.188271	0.229776	0.160083
2021-03-19	0.185092	0.225702	0.158355
2021-03-20	0.18116	0.222246	0.155817
2021-03-21	0.176518	0.219083	0.15194
2021-03-22	0.171218	0.215811	0.146241
2021-03-23	0.165386	0.212508	0.138765
2021-03-24	0.159411	0.209435	0.130408
2021-03-25	0.153699	0.206697	0.122044
2021-03-26	0.148594	0.204508	0.114469
2021-03-27	0.144307	0.202944	0.108074
2021-03-28	0.140882	0.202106	0.102764
2021-03-29	0.138135	0.201609	0.0983285
2021-03-30	0.135841	0.201176	0.0944503
2021-03-31	0.133805	0.200429	0.0910073
2021-04-01	0.131975	0.199047	0.0879255
2021-04-02	0.130414	0.19696	0.0852417
2021-04-03	0.129105	0.194428	0.0828176
2021-04-04	0.128018	0.191839	0.080672
2021-04-05	0.127118	0.18898	0.0788294
2021-04-06	0.126333	0.186588	0.0771775
2021-04-07	0.125581	0.185505	0.0759634
2021-04-08	0.124918	0.185772	0.0751045
2021-04-09	0.12443	0.186658	0.0746969
2021-04-10	0.1242	0.187396	0.0747777
2021-04-11	0.124257	0.187819	0.0754984
2021-04-12	0.124568	0.187859	0.0766934
2021-04-13	0.125055	0.187601	0.0784725
2021-04-14	0.125633	0.18689	0.0808207
2021-04-15	0.126217	0.185569	0.0832625
2021-04-16	0.126812	0.18372	0.0857421
2021-04-17	0.127484	0.181555	0.0884073
2021-04-18	0.128228	0.179286	0.0907358
2021-04-19	0.129016	0.176969	0.0923547
2021-04-20	0.129821	0.17503	0.0937456
2021-04-21	0.130564	0.173398	0.095043
2021-04-22	0.131169	0.172186	0.0955496
2021-04-23	0.131728	0.171781	0.0954467
2021-04-24	0.132379	0.172227	0.0951809
2021-04-25	0.133258	0.174077	0.0950977
2021-04-26	0.134466	0.176922	0.0953574
2021-04-27	0.136046	0.180996	0.0959073
2021-04-28	0.137966	0.186174	0.0966574
2021-04-29	0.140173	0.192255	0.0976834
2021-04-30	0.142615	0.198943	0.099033
2021-05-01	0.145292	0.206434	0.100669
2021-05-02	0.148261	0.214645	0.102624
2021-05-03	0.151597	0.22392	0.104627
2021-05-04	0.155392	0.234458	0.106159
2021-05-05	0.159742	0.24628	0.107044
2021-05-06	0.164686	0.260093	0.107036
2021-05-07	0.17016	0.276043	0.106188
2021-05-08	0.175889	0.293821	0.104785
2021-05-09	0.181504	0.312754	0.103035
2021-05-10	0.1866	0.330442	0.101174
2021-05-11	0.190898	0.344761	0.0993485
2021-05-12	0.194304	0.354171	0.0977938
2021-05-13	0.196975	0.358935	0.0966302
2021-05-14	0.199153	0.360493	0.0959939
2021-05-15	0.20108	0.359006	0.0960283
2021-05-16	0.202801	0.355094	0.0967006
2021-05-17	0.20419	0.348597	0.0978239
2021-05-18	0.205129	0.33959	0.0993137
2021-05-19	0.205506	0.328701	0.101088
2021-05-20	0.205227	0.316352	0.103055
2021-05-21	0.204425	0.303067	0.10515
2021-05-22	0.203383	0.290364	0.10745
2021-05-23	0.202263	0.280459	0.109951
2021-05-24	0.201191	0.273334	0.11265
2021-05-25	0.200282	0.268934	0.115589
2021-05-26	0.199495	0.265504	0.118763
2021-05-27	0.198719	0.261813	0.122299
2021-05-28	0.198036	0.257266	0.126243
2021-05-29	0.197577	0.252655	0.130506
2021-05-30	0.197471	0.249023	0.135048
2021-05-31	0.197857	0.247108	0.139514
2021-06-01	0.198827	0.246838	0.143857
2021-06-02	0.200239	0.247817	0.147985
2021-06-03	0.201895	0.249841	0.151777
2021-06-04	0.203589	0.252832	0.155105
2021-06-05	0.20513	0.256593	0.157712
2021-06-06	0.206392	0.260956	0.1596
2021-06-07	0.207458	0.265712	0.160653
2021-06-08	0.208467	0.270826	0.161095
2021-06-09	0.209563	0.276347	0.160871
2021-06-10	0.210908	0.282057	0.159884
2021-06-11	0.212627	0.287972	0.158942
2021-06-12	0.214637	0.29417	0.158464
2021-06-13	0.216798	0.299998	0.158438
2021-06-14	0.218967	0.30523	0.158678
2021-06-15	0.221052	0.309455	0.159448
2021-06-16	0.223038	0.312127	0.1609
2021-06-17	0.225072	0.313785	0.162943
2021-06-18	0.227347	0.315328	0.165512
2021-06-19	0.230051	0.316576	0.16875
2021-06-20	0.233214	0.317215	0.172816
2021-06-21	0.236698	0.317185	0.177763
2021-06-22	0.240163	0.316001	0.183458
2021-06-23	0.243201	0.313431	0.189378
2021-06-24	0.245392	0.309506	0.194912
2021-06-25	0.246421	0.304762	0.19987
2021-06-26	0.24613	0.299772	0.204197
2021-06-27	0.244661	0.293104	0.207267
2021-06-28	0.242241	0.287929	0.208334
2021-06-29	0.239104	0.284967	0.20743
2021-06-30	0.235527	0.282968	0.205085
2021-07-01	0.2318	0.282513	0.20257
2021-07-02	0.228186	0.284103	0.200211
2021-07-03	0.224929	0.286082	0.198114
2021-07-04	0.222251	0.287859	0.196317
2021-07-05	0.220267	0.289348	0.195071
2021-07-06	0.218954	0.290536	0.194251
2021-07-07	0.218	0.291368	0.192811
2021-07-08	0.21703	0.291596	0.189582
2021-07-09	0.215693	0.291206	0.184414
2021-07-10	0.21385	0.29012	0.177552
2021-07-11	0.211577	0.288791	0.170113
2021-07-12	0.209216	0.288391	0.162604
2021-09-09	0.208537	0.266838	0.162501
2021-09-10	0.207046	0.254853	0.169792
2021-09-11	0.206011	0.245392	0.175498
2021-09-12	0.205337	0.238141	0.177324
2021-09-13	0.204932	0.232704	0.176979
2021-09-14	0.20472	0.228971	0.175535
2021-09-15	0.20466	0.226903	0.173444
2021-09-16	0.204688	0.226248	0.171367
2021-09-17	0.204722	0.226405	0.169573
2021-09-18	0.204678	0.226762	0.167923
2021-09-19	0.204502	0.227166	0.166391
2021-09-20	0.20424	0.227916	0.16495
2021-09-21	0.203901	0.229078	0.163632
2021-09-22	0.203459	0.230621	0.162399
2021-09-23	0.202885	0.232147	0.161265
2021-09-24	0.202149	0.233621	0.160279
2021-09-25	0.201212	0.235145	0.159525
2021-09-26	0.200088	0.236966	0.158982
2021-09-27	0.198822	0.238374	0.158695
2021-09-28	0.197455	0.239266	0.158568
2021-09-29	0.19601	0.24049	0.158394
2021-09-30	0.19442	0.243454	0.157746
2021-10-01	0.192621	0.248179	0.156098
2021-10-02	0.190559	0.25323	0.152402
2021-10-03	0.188184	0.257624	0.146766
2021-10-04	0.185484	0.260602	0.14098
2021-10-05	0.182571	0.262996	0.135449
2021-10-06	0.179541	0.264954	0.130152
2021-10-07	0.176465	0.266335	0.125146
2021-10-08	0.173409	0.26702	0.120578
2021-10-09	0.170418	0.267623	0.116472
2021-10-10	0.16746	0.267164	0.112819
2021-10-11	0.164464	0.264492	0.109801
2021-10-12	0.161346	0.257845	0.107631
2021-10-13	0.158033	0.246233	0.106624
2021-10-14	0.154472	0.2294	0.10703
2021-10-15	0.150705	0.209987	0.108579
2021-10-16	0.146948	0.192198	0.110639
2021-10-17	0.143476	0.184812	0.112683
2021-10-18	0.140536	0.183202	0.114162
2021-10-19	0.138339	0.183011	0.115101
2021-10-20	0.137006	0.183333	0.115969
2021-10-21	0.136505	0.18349	0.1172
2021-10-22	0.13675	0.183145	0.118856
2021-10-23	0.13767	0.182065	0.121138
2021-10-24	0.139165	0.180031	0.124253
2021-10-25	0.141015	0.177152	0.127669
2021-10-26	0.143074	0.173737	0.130906
2021-10-27	0.145243	0.170172	0.133655
2021-10-28	0.147416	0.167169	0.135572
2021-10-29	0.149506	0.166151	0.136664
2021-10-30	0.151522	0.166984	0.137145
2021-10-31	0.153438	0.169245	0.137451
2021-11-01	0.155197	0.172824	0.137543
2021-11-02	0.156742	0.17703	0.137539
2021-11-03	0.158035	0.181293	0.137374
2021-11-04	0.159109	0.185601	0.136831
2021-11-05	0.159967	0.189981	0.135339
2021-11-06	0.160591	0.19428	0.133065
2021-11-07	0.160961	0.198488	0.130647
2021-11-08	0.161059	0.20234	0.128496
2021-11-09	0.160873	0.205558	0.126784
2021-11-10	0.160426	0.207977	0.125654
2021-11-11	0.159751	0.209141	0.124713
2021-11-12	0.158886	0.20884	0.123658
2021-11-13	0.157863	0.206981	0.122846
2021-11-14	0.156716	0.20388	0.122152
2021-11-15	0.155495	0.199937	0.121437
2021-11-16	0.154258	0.195588	0.120868
2021-11-17	0.153063	0.191049	0.120463
2021-11-18	0.151967	0.186797	0.120357
2021-11-19	0.15104	0.182862	0.120686
2021-11-20	0.150317	0.179623	0.121685
2021-11-21	0.149822	0.176996	0.123366
2021-11-22	0.149579	0.174583	0.1256
2021-11-23	0.149589	0.172244	0.12813
2021-11-24	0.149759	0.170029	0.130301
2021-11-25	0.149997	0.168161	0.131903
2021-11-26	0.150215	0.166609	0.133086
2021-11-27	0.15033	0.165381	0.133172
2021-11-28	0.150253	0.164226	0.132418
2021-11-29	0.149905	0.163429	0.131394
2021-11-30	0.149361	0.163669	0.13044
2021-12-01	0.148753	0.164695	0.129793
2021-12-02	0.148216	0.165338	0.129727
2021-12-03	0.147904	0.1649	0.130321
2021-12-04	0.148035	0.164166	0.131581
2021-12-05	0.148592	0.164057	0.133191
2021-12-06	0.149458	0.164728	0.134769
2021-12-07	0.150513	0.165844	0.13624
2021-12-08	0.151619	0.166741	0.137652
2021-12-09	0.152565	0.167389	0.138711
2021-12-10	0.153199	0.167977	0.139115
2021-12-11	0.153403	0.168731	0.138839
2021-12-12	0.153058	0.169564	0.137329
2021-12-13	0.152085	0.17039	0.134082
2021-12-14	0.150541	0.171273	0.129601
2021-12-15	0.148525	0.172131	0.124417
2021-12-16	0.146137	0.172804	0.119066
2021-12-17	0.143477	0.173157	0.113962
2021-12-18	0.140646	0.173279	0.109286
2021-12-19	0.137756	0.173476	0.104961
2021-12-20	0.134855	0.173701	0.10085
2021-12-21	0.131964	0.173575	0.0969078
2021-12-22	0.129102	0.173096	0.0930561
2021-12-23	0.126259	0.17213	0.0894111
2021-12-24	0.123339	0.170463	0.0859959
2021-12-25	0.120303	0.168223	0.0828939
2021-12-26	0.117142	0.165228	0.080238
2021-12-27	0.113852	0.161424	0.0781133
2021-12-28	0.110449	0.156652	0.0765513
2021-12-29	0.107042	0.150946	0.0755206
2021-12-30	0.103838	0.14468	0.0749731
2021-12-31	0.10105	0.138285	0.0749379
2022-01-01	0.0988705	0.13209	0.075574
2022-01-02	0.0974496	0.126513	0.0770154
2022-01-03	0.0967994	0.121819	0.079176
2022-01-04	0.0968066	0.118054	0.0818837
2022-01-05	0.0973351	0.114984	0.0849547
2022-01-06	0.0982555	0.112432	0.0882939
2022-01-07	0.0994311	0.110246	0.0918452
2022-01-08	0.100685	0.108454	0.095243
2022-01-09	0.101812	0.107505	0.0972719
2022-01-10	0.10259	0.108613	0.0969738
2022-01-11	0.102794	0.109528	0.0961384
2022-01-12	0.102253	0.109065	0.0953045
2022-01-13	0.101008	0.107641	0.0943413
2022-01-14	0.0992276	0.105729	0.092999
2022-01-15	0.0970985	0.103549	0.0909521
2022-01-16	0.0948	0.101407	0.0883781
2022-01-17	0.0924618	0.0995021	0.0858938
2022-01-18	0.0900713	0.0977746	0.0836045
2022-01-19	0.0876272	0.0961743	0.0811763
2022-01-20	0.0851427	0.0946606	0.0780652
2022-01-21	0.08263	0.0930943	0.074255
2022-01-22	0.0801297	0.0914197	0.0702115
2022-01-23	0.0777696	0.0899646	0.0661429
2022-01-24	0.0755907	0.0887913	0.0622767
2022-01-25	0.0735985	0.0879456	0.058834
2022-01-26	0.0717978	0.0874896	0.055928
2022-01-27	0.070185	0.0874707	0.0535715
2022-01-28	0.068732	0.0876738	0.0516153
2022-01-29	0.0674284	0.0875654	0.0499668
2022-01-30	0.0662718	0.0867811	0.0486202
2022-01-31	0.0652601	0.0852101	0.0476434
2022-02-01	0.0643888	0.0833524	0.0470854
2022-02-02	0.0636487	0.0819427	0.0470022
2022-02-03	0.0630728	0.0809388	0.047336
2022-02-04	0.0627074	0.0799279	0.0480751
2022-02-05	0.062599	0.0789635	0.0492836
2022-02-06	0.0627894	0.0782232	0.0509826
2022-02-07	0.0632958	0.0777162	0.053102
2022-02-08	0.0641376	0.0773886	0.0555093
2022-02-09	0.0653415	0.0772647	0.0579468
2022-02-10	0.0669405	0.0774107	0.0602903
2022-02-11	0.0689725	0.0779019	0.0628144
2022-02-12	0.0714501	0.0787779	0.0659402
2022-02-13	0.0742879	0.080071	0.0691272
2022-02-14	0.0773573	0.0822552	0.0710121
2022-02-15	0.0805063	0.0856094	0.0720292
2022-02-16	0.0835721	0.0896468	0.0730646
2022-02-17	0.0864525	0.0938951	0.0741379
2022-02-18	0.0891504	0.0981536	0.0752716
2022-02-19	0.0917024	0.102129	0.0765079
2022-02-20	0.0941523	0.105564	0.0778877
2022-02-21	0.0965386	0.108307	0.0794684
2022-02-22	0.0988328	0.110536	0.0812643
2022-02-23	0.100899	0.112562	0.083072
2022-02-24	0.102565	0.11459	0.0848279
2022-02-25	0.103655	0.116302	0.0862531
2022-02-26	0.104017	0.117402	0.0870118
2022-02-27	0.103626	0.117821	0.0873576
2022-02-28	0.102604	0.11753	0.0867857
2022-03-01	0.101109	0.116431	0.0857965
2022-03-02	0.0993004	0.114378	0.084876
2022-03-03	0.0973225	0.11151	0.084041
2022-03-04	0.0952728	0.10821	0.0830213
2022-03-05	0.093172	0.104781	0.0817051
2022-03-06	0.0910228	0.101417	0.0801573
2022-03-07	0.0888281	0.098194	0.0785726
2022-03-08	0.086595	0.094931	0.0768372
2022-03-09	0.084344	0.0917156	0.0748535
2022-03-10	0.0820874	0.0890676	0.0730332
2022-03-11	0.0798333	0.0869425	0.0715457
2022-03-12	0.0775889	0.0856034	0.070551
2022-03-13	0.0753728	0.0847197	0.0701156
2022-03-14	0.0732559	0.0836207	0.0695915
2022-03-15	0.0713354	0.0822976	0.0678892
2022-03-16	0.0697026	0.0807044	0.0658554
2022-03-17	0.0684405	0.0787729	0.0643648
2022-03-18	0.0675862	0.0766257	0.0635711
2022-03-19	0.0670162	0.0745327	0.0631702
2022-03-20	0.0665937	0.0727456	0.0628605
2022-03-21	0.0661921	0.0711713	0.0624886
2022-03-22	0.0656887	0.0700659	0.0620474
2022-03-23	0.0650016	0.0693755	0.0615925
2022-03-24	0.0641816	0.0685697	0.0608273
2022-03-25	0.0632454	0.0676231	0.0590067
2022-03-26	0.0621937	0.0666747	0.0560634
2022-03-27	0.0610276	0.0658452	0.0527933
2022-03-28	0.0597352	0.0652213	0.049296
2022-03-29	0.0582787	0.0647664	0.0456962
2022-03-30	0.0567115	0.064599	0.0421279
2022-03-31	0.0551058	0.0648861	0.0387204
2022-04-01	0.0535276	0.0658801	0.0355581

## Sheet: Fig6b
Date	IHR	Upper CrI	Lower CrI
2020-05-01	2.43444	7.15819	0.879949
2020-05-02	2.52399	6.77941	0.977814
2020-05-03	2.61351	6.43701	1.08971
2020-05-04	2.70383	6.1525	1.2178
2020-05-05	2.79556	5.9128	1.36269
2020-05-06	2.88938	5.69841	1.52355
2020-05-07	2.9862	5.51718	1.70229
2020-05-08	3.08734	5.37525	1.89565
2020-05-09	3.19371	5.27746	2.09809
2020-05-10	3.30613	5.21089	2.29658
2020-05-11	3.42552	5.15747	2.48591
2020-05-12	3.55223	5.11582	2.66383
2020-05-13	3.6844	5.07738	2.83248
2020-05-14	3.82108	5.05649	2.99881
2020-05-15	3.9616	5.06261	3.16134
2020-05-16	4.1052	5.12137	3.31933
2020-05-17	4.25092	5.2354	3.46638
2020-05-18	4.39738	5.39602	3.59364
2020-05-19	4.5427	5.58519	3.69639
2020-05-20	4.68469	5.78347	3.78161
2020-05-21	4.82095	5.99684	3.85356
2020-05-22	4.94919	6.21723	3.9164
2020-05-23	5.06764	6.45556	3.97275
2020-05-24	5.17305	6.72189	4.01659
2020-05-25	5.26167	7.02844	4.04358
2020-05-26	5.32974	7.35053	4.04881
2020-05-27	5.37422	7.66419	4.02883
2020-05-28	5.39461	7.95138	3.97594
2020-05-29	5.39024	8.18791	3.88586
2020-05-30	5.3605	8.35871	3.76726
2020-05-31	5.30516	8.44724	3.62672
2020-06-01	5.22373	8.44754	3.47183
2020-06-02	5.11404	8.3506	3.3002
2020-06-03	4.97546	8.18193	3.10607
2020-06-04	4.80834	7.93643	2.89589
2020-06-05	4.61381	7.62326	2.67262
2020-06-06	4.39507	7.26638	2.43219
2020-06-07	4.16155	6.88734	2.18456
2020-06-08	3.92534	6.52009	1.94841
2020-06-09	3.69687	6.18345	1.74051
2020-06-10	3.48442	5.87666	1.56914
2020-06-11	3.29334	5.60556	1.4341
2020-06-12	3.12341	5.36951	1.33072
2020-06-13	2.97197	5.16208	1.25545
2020-06-14	2.83647	4.97972	1.20332
2020-06-15	2.71474	4.80144	1.17332
2020-06-16	2.60547	4.61417	1.16496
2020-06-17	2.50958	4.42162	1.17801
2020-06-18	2.42791	4.23378	1.21305
2020-06-19	2.36112	4.06073	1.27292
2020-06-20	2.30994	3.90588	1.35891
2020-06-21	2.27444	3.77393	1.46491
2020-06-22	2.25221	3.65994	1.56791
2020-06-23	2.24111	3.55836	1.64037
2020-06-24	2.23938	3.46769	1.68031
2020-06-25	2.24537	3.38565	1.70968
2020-06-26	2.25767	3.311	1.73865
2020-06-27	2.27533	3.25052	1.76385
2020-06-28	2.29707	3.20514	1.78169
2020-06-29	2.32149	3.17268	1.79305
2020-06-30	2.34714	3.16612	1.80092
2020-07-01	2.37298	3.19242	1.80818
2020-07-02	2.39969	3.25245	1.81328
2020-07-03	2.42824	3.33113	1.8158
2020-07-04	2.45963	3.41936	1.81712
2020-07-05	2.49491	3.51054	1.82388
2020-07-06	2.53453	3.60947	1.83785
2020-07-07	2.57621	3.71434	1.84609
2020-07-08	2.61658	3.8294	1.84321
2020-07-09	2.65204	3.94837	1.8271
2020-07-10	2.67883	4.05661	1.79996
2020-07-11	2.694	4.14514	1.76491
2020-07-12	2.69854	4.21221	1.72474
2020-07-13	2.6951	4.25801	1.68213
2020-07-14	2.68649	4.28879	1.63681
2020-07-15	2.67553	4.31085	1.59146
2020-07-16	2.66424	4.31907	1.55378
2020-07-17	2.65196	4.31631	1.52378
2020-07-18	2.63825	4.30678	1.50075
2020-07-19	2.62286	4.28735	1.48328
2020-07-20	2.60554	4.26097	1.47046
2020-07-21	2.58607	4.22474	1.45906
2020-07-22	2.56384	4.17958	1.44512
2020-07-23	2.53701	4.11928	1.42697
2020-07-24	2.50366	4.03263	1.40562
2020-07-25	2.462	3.9111	1.38438
2020-07-26	2.41129	3.75102	1.36438
2020-07-27	2.35459	3.56866	1.34883
2020-07-28	2.29625	3.38632	1.33794
2020-07-29	2.24034	3.22687	1.33253
2020-07-30	2.19053	3.09624	1.33343
2020-07-31	2.1495	2.99948	1.34182
2020-08-01	2.11704	2.93167	1.35489
2020-08-02	2.09269	2.88673	1.37129
2020-08-03	2.07611	2.86822	1.38879
2020-08-04	2.06707	2.87569	1.40586
2020-08-05	2.06556	2.91506	1.42031
2020-08-06	2.07208	2.98976	1.43156
2020-08-07	2.08703	3.09609	1.44208
2020-08-08	2.11086	3.22502	1.45455
2020-08-09	2.14418	3.36139	1.47407
2020-08-10	2.18757	3.48968	1.50432
2020-08-11	2.24096	3.60557	1.54482
2020-08-12	2.30337	3.70578	1.593
2020-08-13	2.37362	3.78894	1.64595
2020-08-14	2.45041	3.84539	1.7064
2020-08-15	2.53273	3.87724	1.77449
2020-08-16	2.62074	3.89063	1.8514
2020-08-17	2.71346	3.89752	1.93379
2020-08-18	2.80956	3.90904	2.02116
2020-08-19	2.90745	3.93243	2.10893
2020-08-20	3.00451	3.97612	2.19875
2020-08-21	3.09508	4.03255	2.28526
2020-08-22	3.1739	4.09417	2.36538
2020-08-23	3.23563	4.1538	2.43781
2020-08-24	3.27481	4.20863	2.50064
2020-08-25	3.28776	4.26257	2.55007
2020-08-26	3.27769	4.31773	2.58786
2020-08-27	3.25044	4.36593	2.61137
2020-08-28	3.21207	4.39417	2.61507
2020-08-29	3.16855	4.39449	2.60064
2020-08-30	3.12397	4.36266	2.56853
2020-08-31	3.07617	4.29911	2.51936
2020-09-01	3.02216	4.20545	2.45466
2020-09-02	2.95931	4.08447	2.37949
2020-09-03	2.88531	3.94247	2.29725
2020-09-04	2.79942	3.78552	2.21309
2020-09-05	2.70631	3.61531	2.12989
2020-09-06	2.61239	3.44151	2.05303
2020-09-07	2.52345	3.2743	1.98603
2020-09-08	2.4445	3.12532	1.93266
2020-09-09	2.37925	2.99972	1.895
2020-09-10	2.32753	2.90198	1.86987
2020-09-11	2.28651	2.83217	1.853
2020-09-12	2.25344	2.78695	1.83978
2020-09-13	2.22578	2.75281	1.82987
2020-09-14	2.20155	2.71583	1.82375
2020-09-15	2.18072	2.67094	1.82036
2020-09-16	2.16428	2.62451	1.81862
2020-09-17	2.15328	2.58314	1.822
2020-09-18	2.14879	2.55168	1.83294
2020-09-19	2.15167	2.52853	1.85655
2020-09-20	2.16179	2.51371	1.89128
2020-09-21	2.17865	2.50604	1.93026
2020-09-22	2.20175	2.50682	1.96673
2020-09-23	2.23065	2.51721	2.00154
2020-09-24	2.26478	2.53532	2.03985
2020-09-25	2.3035	2.56216	2.0816
2020-09-26	2.34677	2.60054	2.12472
2020-09-27	2.39463	2.6541	2.16656
2020-09-28	2.44713	2.72177	2.20498
2020-09-29	2.50411	2.7988	2.24116
2020-09-30	2.56383	2.88631	2.27482
2020-10-01	2.62274	2.98693	2.3017
2020-10-02	2.67683	3.09516	2.32062
2020-10-03	2.72177	3.19771	2.32964
2020-10-04	2.75366	3.2855	2.32709
2020-10-05	2.77161	3.36186	2.31364
2020-10-06	2.77657	3.42823	2.29223
2020-10-07	2.76979	3.48238	2.26432
2020-10-08	2.75267	3.51408	2.23337
2020-10-09	2.72649	3.5092	2.20067
2020-10-10	2.69205	3.47465	2.16639
2020-10-11	2.65068	3.41276	2.13048
2020-10-12	2.60381	3.32484	2.09669
2020-10-13	2.55283	3.21746	2.06754
2020-10-14	2.49922	3.09402	2.04511
2020-10-15	2.4447	2.95874	2.03017
2020-10-16	2.39042	2.82057	2.02149
2020-10-17	2.33734	2.70065	2.01928
2020-10-18	2.28636	2.60319	2.02289
2020-10-19	2.23892	2.52954	2.02789
2020-10-20	2.19815	2.4947	2.01875
2020-10-21	2.16637	2.48123	1.9883
2020-10-22	2.1457	2.47258	1.95179
2020-10-23	2.13828	2.46961	1.93006
2020-10-24	2.14484	2.47376	1.93269
2020-10-25	2.16047	2.47686	1.95378
2020-10-26	2.18	2.47464	1.98119
2020-10-27	2.19826	2.46775	1.99833
2020-10-28	2.2099	2.4605	1.99607
2020-10-29	2.21055	2.4569	1.97627
2020-10-30	2.20054	2.46411	1.94487
2020-10-31	2.18216	2.483	1.90633
2020-11-01	2.15782	2.49696	1.86449
2020-11-02	2.12988	2.49245	1.8239
2020-11-03	2.10074	2.46834	1.79059
2020-11-04	2.07322	2.43663	1.76422
2020-11-05	2.05045	2.41028	1.74148
2020-11-06	2.03548	2.39563	1.72459
2020-11-07	2.03133	2.39145	1.71488
2020-11-08	2.04089	2.40124	1.71113
2020-11-09	2.06527	2.42976	1.71354
2020-11-10	2.10373	2.47964	1.72448
2020-11-11	2.15557	2.54496	1.75055
2020-11-12	2.22021	2.61777	1.79614
2020-11-13	2.29707	2.69197	1.87066
2020-11-14	2.38539	2.76629	1.97698
2020-11-15	2.48457	2.84244	2.10634
2020-11-16	2.59386	2.92162	2.23963
2020-11-17	2.71236	3.00807	2.35776
2020-11-18	2.83849	3.11289	2.43774
2020-11-19	2.96843	3.24763	2.49417
2020-11-20	3.09708	3.40726	2.54928
2020-11-21	3.21844	3.57138	2.60199
2020-11-22	3.32578	3.71497	2.64975
2020-11-23	3.41316	3.81729	2.69182
2020-11-24	3.48077	3.88525	2.72588
2020-11-25	3.53153	3.93109	2.75467
2020-11-26	3.569	3.97187	2.7784
2020-11-27	3.59706	4.02489	2.7962
2020-11-28	3.61933	4.10068	2.81068
2020-11-29	3.63851	4.19893	2.82046
2020-11-30	3.65859	4.31722	2.83144
2020-12-01	3.68379	4.45055	2.84619
2020-12-02	3.71849	4.59923	2.85846
2020-12-03	3.76683	4.76586	2.8644
2021-01-06	3.59859	3.97587	3.24606
2021-01-07	3.46395	3.80751	3.1678
2021-01-08	3.32685	3.65416	3.0711
2021-01-09	3.1894	3.52533	2.95601
2021-01-10	3.05331	3.43509	2.82598
2021-01-11	2.92005	3.37764	2.6907
2021-01-12	2.79119	3.32275	2.5559
2021-01-13	2.67023	3.26505	2.42264
2021-01-14	2.56153	3.2041	2.2971
2021-01-15	2.46882	3.14609	2.18881
2021-01-16	2.39534	3.089	2.1069
2021-01-17	2.34304	3.03527	2.05445
2021-01-18	2.3095	2.98249	2.02108
2021-01-19	2.29131	2.93148	1.99442
2021-01-20	2.28545	2.88162	1.96619
2021-01-21	2.28916	2.83653	1.93776
2021-01-22	2.3001	2.81553	1.91015
2021-01-23	2.31673	2.85166	1.88503
2021-01-24	2.33722	2.92316	1.8653
2021-01-25	2.35964	3.00039	1.85257
2021-01-26	2.382	3.07506	1.84865
2021-01-27	2.40264	3.13682	1.85604
2021-01-28	2.42186	3.18024	1.87313
2021-01-29	2.44089	3.21085	1.89866
2021-01-30	2.46107	3.23163	1.93379
2021-01-31	2.48377	3.24248	1.98006
2021-02-01	2.50957	3.24546	2.03751
2021-02-02	2.53594	3.23776	2.10042
2021-02-03	2.5597	3.22463	2.1556
2021-02-04	2.57756	3.20314	2.1833
2021-02-05	2.58619	3.16735	2.17459
2021-02-06	2.58301	3.11264	2.14493
2021-02-07	2.56847	3.03905	2.10521
2021-02-08	2.54391	2.95909	2.06143
2021-02-09	2.51075	2.88178	2.01938
2021-02-10	2.47046	2.81157	1.98232
2021-02-11	2.42436	2.74032	1.95096
2021-02-12	2.37349	2.66677	1.92663
2021-02-13	2.31887	2.5952	1.90787
2021-02-14	2.2615	2.52819	1.89606
2021-02-15	2.20231	2.4707	1.88576
2021-02-16	2.14267	2.42813	1.86136
2021-02-17	2.08465	2.40362	1.81475
2021-02-18	2.02925	2.39312	1.74821
2021-02-19	1.9773	2.39012	1.66888
2021-02-20	1.92955	2.3871	1.59231
2021-02-21	1.88616	2.38056	1.5228
2021-02-22	1.84641	2.37107	1.45773
2021-02-23	1.81059	2.36098	1.3951
2021-02-24	1.77907	2.35208	1.33767
2021-02-25	1.75217	2.34649	1.28785
2021-02-26	1.73023	2.343	1.24583
2021-02-27	1.71298	2.34213	1.21102
2021-02-28	1.69949	2.34308	1.18293
2021-03-01	1.68884	2.34586	1.16243
2021-03-02	1.68013	2.34777	1.15118
2021-03-03	1.67272	2.34665	1.14857
2021-03-04	1.66676	2.33979	1.15443
2021-03-05	1.66255	2.32875	1.16676
2021-03-06	1.66036	2.31351	1.18427
2021-03-07	1.6605	2.29469	1.2042
2021-03-08	1.66299	2.272	1.22643
2021-03-09	1.66745	2.24836	1.24993
2021-03-10	1.67413	2.22681	1.27449
2021-03-11	1.68334	2.20793	1.30149
2021-03-12	1.69539	2.19426	1.33188
2021-03-13	1.71058	2.18505	1.3655
2021-03-14	1.72808	2.18431	1.40102
2021-03-15	1.74589	2.19024	1.43414
2021-03-16	1.76184	2.19891	1.46176
2021-03-17	1.77372	2.20209	1.48191
2021-03-18	1.7794	2.1962	1.49467
2021-03-19	1.77725	2.18645	1.50062
2021-03-20	1.76574	2.17686	1.49669
2021-03-21	1.74352	2.16375	1.47923
2021-03-22	1.70951	2.14662	1.44206
2021-03-23	1.66366	2.12461	1.383
2021-03-24	1.60971	2.09771	1.30992
2021-03-25	1.55259	2.06979	1.23011
2021-03-26	1.49672	2.04255	1.15157
2021-03-27	1.44592	2.01841	1.08113
2021-03-28	1.40291	1.99813	1.02206
2021-03-29	1.3678	1.98289	0.973514
2021-03-30	1.34014	1.97101	0.932237
2021-03-31	1.31962	1.95991	0.897491
2021-04-01	1.30599	1.95117	0.869977
2021-04-02	1.29893	1.94452	0.847875
2021-04-03	1.29713	1.94073	0.830198
2021-04-04	1.29885	1.94001	0.814929
2021-04-05	1.30239	1.94303	0.801566
2021-04-06	1.30603	1.94994	0.790971
2021-04-07	1.3084	1.96028	0.784004
2021-04-08	1.30982	1.97331	0.781294
2021-04-09	1.3112	1.98307	0.782795
2021-04-10	1.31349	1.98841	0.789536
2021-04-11	1.31766	1.98807	0.802629
2021-04-12	1.32454	1.98188	0.822051
2021-04-13	1.33433	1.9735	0.847915
2021-04-14	1.3469	1.96261	0.880837
2021-04-15	1.36211	1.94809	0.919611
2021-04-16	1.37985	1.93232	0.961432
2021-04-17	1.39978	1.91548	1.00702
2021-04-18	1.42082	1.89906	1.05334
2021-04-19	1.44167	1.884	1.09582
2021-04-20	1.46098	1.8743	1.13153
2021-04-21	1.47733	1.87028	1.15949
2021-04-22	1.48973	1.87149	1.17969
2021-04-23	1.49913	1.87708	1.19208
2021-04-24	1.50699	1.88856	1.19717
2021-04-25	1.5148	1.90701	1.19506
2021-04-26	1.52409	1.93541	1.18663
2021-04-27	1.53619	1.97293	1.1768
2021-04-28	1.55119	2.02371	1.16711
2021-04-29	1.56864	2.08878	1.15771
2021-04-30	1.58806	2.16527	1.14994
2021-05-01	1.60895	2.24897	1.14662
2021-05-02	1.63086	2.33673	1.1481
2021-05-03	1.65438	2.42758	1.15299
2021-05-04	1.68091	2.52362	1.15798
2021-05-05	1.71197	2.62929	1.16063
2021-05-06	1.74924	2.75018	1.16051
2021-05-07	1.79402	2.88816	1.15441
2021-05-08	1.8454	3.04483	1.14359
2021-05-09	1.90158	3.21499	1.132
2021-05-10	1.96051	3.38975	1.12401
2021-05-11	2.01991	3.54519	1.11979
2021-05-12	2.07778	3.6716	1.1198
2021-05-13	2.13411	3.7655	1.12484
2021-05-14	2.1892	3.83396	1.13517
2021-05-15	2.24342	3.87992	1.14957
2021-05-16	2.29717	3.90984	1.16708
2021-05-17	2.35088	3.92225	1.1882
2021-05-18	2.40351	3.91624	1.212
2021-05-19	2.45258	3.8878	1.23782
2021-05-20	2.49539	3.84188	1.26413
2021-05-21	2.5291	3.77203	1.29167
2021-05-22	2.55061	3.68231	1.31738
2021-05-23	2.55771	3.58184	1.34163
2021-05-24	2.55001	3.48122	1.36453
2021-05-25	2.52745	3.37916	1.38614
2021-05-26	2.4902	3.27617	1.40709
2021-05-27	2.4394	3.16164	1.42691
2021-05-28	2.37963	3.04539	1.44565
2021-05-29	2.31655	2.93562	1.46467
2021-05-30	2.25533	2.84054	1.48278
2021-05-31	2.20064	2.76246	1.50217
2021-06-01	2.15601	2.70069	1.52085
2021-06-02	2.12136	2.65217	1.53937
2021-06-03	2.09545	2.61829	1.55787
2021-06-04	2.07718	2.60081	1.57567
2021-06-05	2.06555	2.5989	1.5903
2021-06-06	2.06014	2.61087	1.59868
2021-06-07	2.06194	2.63748	1.60354
2021-06-08	2.07192	2.67966	1.60424
2021-06-09	2.09119	2.73673	1.60213
2021-06-10	2.12096	2.80958	1.60458
2021-06-11	2.16209	2.9024	1.61567
2021-06-12	2.21274	3.00608	1.63482
2021-06-13	2.26989	3.12172	1.66084
2021-06-14	2.3302	3.23551	1.68981
2021-06-15	2.39	3.33854	1.7231
2021-06-16	2.44575	3.42434	1.76104
2021-06-17	2.49682	3.48987	1.80182
2021-06-18	2.54411	3.54059	1.84483
2021-06-19	2.58867	3.57501	1.89026
2021-06-20	2.63163	3.59353	1.9416
2021-06-21	2.67365	3.59668	2.00125
2021-06-22	2.7125	3.58082	2.06655
2021-06-23	2.74476	3.54822	2.13131
2021-06-24	2.76686	3.50068	2.1929
2021-06-25	2.77523	3.4475	2.24554
2021-06-26	2.76725	3.38459	2.28711
2021-06-27	2.74414	3.31145	2.30825
2021-06-28	2.70837	3.25693	2.3054
2021-06-29	2.66254	3.2283	2.27991
2021-06-30	2.6092	3.21584	2.2415
2021-07-01	2.55077	3.20526	2.20079
2021-07-02	2.48914	3.19213	2.15844
2021-07-03	2.42586	3.1656	2.11267
2021-07-04	2.36234	3.12281	2.06356
2021-07-05	2.29986	3.06883	2.01267
2021-07-06	2.23899	2.99801	1.96237
2021-07-07	2.17939	2.91488	1.90547
2021-07-08	2.12142	2.82672	1.83686
2021-07-09	2.06545	2.73195	1.75786
2021-07-10	2.01179	2.63693	1.6736
2021-07-11	1.96121	2.56011	1.59134
2021-07-12	1.91525	2.5171	1.51273
2021-09-09	1.50867	1.9417	1.16726
2021-09-10	1.48839	1.84677	1.20978
2021-09-11	1.47042	1.7683	1.24017
2021-09-12	1.45423	1.70471	1.24916
2021-09-13	1.43911	1.65437	1.24206
2021-09-14	1.42448	1.61578	1.22736
2021-09-15	1.41006	1.5857	1.20824
2021-09-16	1.39562	1.56327	1.18414
2021-09-17	1.38049	1.54505	1.15752
2021-09-18	1.36381	1.5288	1.13037
2021-09-19	1.34492	1.5121	1.10312
2021-09-20	1.32394	1.49496	1.07624
2021-09-21	1.30123	1.4783	1.05024
2021-09-22	1.27748	1.46223	1.02569
2021-09-23	1.25351	1.44638	1.00258
2021-09-24	1.23011	1.43161	0.98119
2021-09-25	1.20786	1.42009	0.962058
2021-09-26	1.18727	1.41261	0.945302
2021-09-27	1.16845	1.40701	0.931993
2021-09-28	1.1513	1.4016	0.921794
2021-09-29	1.13562	1.39996	0.913259
2021-09-30	1.12072	1.40855	0.904251
2021-10-01	1.10585	1.42509	0.890843
2021-10-02	1.09074	1.44672	0.868258
2021-10-03	1.07534	1.46601	0.836372
2021-10-04	1.0598	1.4806	0.804104
2021-10-05	1.04498	1.49703	0.774494
2021-10-06	1.03178	1.51717	0.747032
2021-10-07	1.02022	1.53819	0.721731
2021-10-08	1.00991	1.55997	0.698126
2021-10-09	1.00034	1.5808	0.676827
2021-10-10	0.990662	1.59174	0.659546
2021-10-11	0.980037	1.58498	0.646844
2021-10-12	0.968399	1.55295	0.640539
2021-10-13	0.956061	1.49214	0.641784
2021-10-14	0.943425	1.40229	0.651599
2021-10-15	0.93126	1.30166	0.667913
2021-10-16	0.920388	1.21298	0.688214
2021-10-17	0.911547	1.17147	0.709045
2021-10-18	0.905431	1.16609	0.728244
2021-10-19	0.902619	1.17197	0.744983
2021-10-20	0.903276	1.18064	0.760693
2021-10-21	0.907513	1.18869	0.776907
2021-10-22	0.915629	1.19501	0.794423
2021-10-23	0.928047	1.19698	0.815914
2021-10-24	0.945031	1.19478	0.842458
2021-10-25	0.965942	1.18837	0.871465
2021-10-26	0.989847	1.17912	0.900489
2021-10-27	1.01554	1.16878	0.928075
2021-10-28	1.0416	1.1677	0.951485
2021-10-29	1.06662	1.1829	0.968701
2021-10-30	1.08987	1.20639	0.979444
2021-10-31	1.11073	1.23395	0.984737
2021-11-01	1.12852	1.2636	0.987401
2021-11-02	1.1425	1.29366	0.988388
2021-11-03	1.15209	1.32313	0.98744
2021-11-04	1.15734	1.35118	0.983503
2021-11-05	1.15847	1.37706	0.973733
2021-11-06	1.15566	1.39964	0.957088
2021-11-07	1.14906	1.41709	0.935278
2021-11-08	1.13888	1.42825	0.913046
2021-11-09	1.12533	1.43368	0.892332
2021-11-10	1.10876	1.43339	0.871916
2021-11-11	1.0901	1.42539	0.852736
2021-11-12	1.07052	1.40784	0.834417
2021-11-13	1.0511	1.38209	0.818653
2021-11-14	1.03281	1.34952	0.803863
2021-11-15	1.01649	1.31404	0.792294
2021-11-16	1.00261	1.2778	0.78246
2021-11-17	0.991458	1.24462	0.7758
2021-11-18	0.983375	1.21611	0.77311
2021-11-19	0.978795	1.19365	0.775809
2021-11-20	0.978124	1.17679	0.784772
2021-11-21	0.981229	1.16583	0.799738
2021-11-22	0.987768	1.15905	0.821171
2021-11-23	0.997269	1.15492	0.846481
2021-11-24	1.00861	1.15316	0.870944
2021-11-25	1.02053	1.15365	0.890408
2021-11-26	1.03225	1.1569	0.903175
2021-11-27	1.04318	1.16221	0.908833
2021-11-28	1.05267	1.16762	0.909645
2021-11-29	1.05996	1.17256	0.908307
2021-11-30	1.06433	1.1791	0.90658
2021-12-01	1.06553	1.18667	0.905523
2021-12-02	1.0635	1.18984	0.905311
2021-12-03	1.05843	1.18521	0.906405
2021-12-04	1.05123	1.17555	0.908661
2021-12-05	1.04301	1.16644	0.911512
2021-12-06	1.03475	1.1593	0.913448
2021-12-07	1.02735	1.15267	0.912342
2021-12-08	1.02158	1.1443	0.910544
2021-12-09	1.01763	1.13587	0.90924
2021-12-10	1.01554	1.13083	0.909053
2021-12-11	1.015	1.13307	0.907528
2021-12-12	1.0156	1.14416	0.900328
2021-12-13	1.0171	1.16354	0.886272
2021-12-14	1.02016	1.18973	0.868179
2021-12-15	1.02539	1.22016	0.849067
2021-12-16	1.03203	1.25224	0.831198
2021-12-17	1.03873	1.28498	0.815804
2021-12-18	1.04416	1.31715	0.802994
2021-12-19	1.04715	1.34832	0.790592
2021-12-20	1.04671	1.3744	0.776652
2021-12-21	1.04261	1.39453	0.760023
2021-12-22	1.0349	1.40782	0.741009
2021-12-23	1.02348	1.41282	0.72012
2021-12-24	1.00745	1.40673	0.698297
2021-12-25	0.986114	1.38792	0.676123
2021-12-26	0.960475	1.3577	0.655438
2021-12-27	0.932083	1.3192	0.637651
2021-12-28	0.902538	1.27417	0.623985
2021-12-29	0.873896	1.22494	0.615173
2021-12-30	0.848	1.17411	0.611111
2021-12-31	0.825808	1.12364	0.611849
2022-01-01	0.807958	1.07571	0.616775
2022-01-02	0.794819	1.03264	0.626371
2022-01-03	0.785802	0.993785	0.639892
2022-01-04	0.780148	0.95902	0.655441
2022-01-05	0.777104	0.927325	0.671879
2022-01-06	0.775931	0.897931	0.688596
2022-01-07	0.775851	0.870946	0.704916
2022-01-08	0.775831	0.846827	0.718972
2022-01-09	0.774817	0.834325	0.723945
2022-01-10	0.772022	0.835353	0.716715
2022-01-11	0.766763	0.834544	0.705393
2022-01-12	0.758745	0.826106	0.695376
2022-01-13	0.749089	0.812909	0.687489
2022-01-14	0.739156	0.799299	0.681169
2022-01-15	0.72987	0.787414	0.675454
2022-01-16	0.721986	0.778992	0.66923
2022-01-17	0.715952	0.774506	0.66351
2022-01-18	0.711111	0.773783	0.657766
2022-01-19	0.706526	0.775727	0.648828
2022-01-20	0.701116	0.778627	0.633855
2022-01-21	0.693778	0.780969	0.612765
2022-01-22	0.683716	0.782287	0.587649
2022-01-23	0.671176	0.781488	0.560436
2022-01-24	0.656716	0.778533	0.532816
2022-01-25	0.641172	0.774516	0.506387
2022-01-26	0.62541	0.771101	0.482701
2022-01-27	0.610155	0.767841	0.462616
2022-01-28	0.5958	0.763588	0.445595
2022-01-29	0.582621	0.756182	0.430913
2022-01-30	0.570764	0.745034	0.418943
2022-01-31	0.560337	0.730653	0.410013
2022-02-01	0.551413	0.715635	0.404774
2022-02-02	0.543942	0.703355	0.402965
2022-02-03	0.53794	0.692726	0.404335
2022-02-04	0.533843	0.682501	0.409267
2022-02-05	0.532218	0.67362	0.418139
2022-02-06	0.533592	0.66699	0.431757
2022-02-07	0.538287	0.663428	0.450046
2022-02-08	0.546512	0.663639	0.471584
2022-02-09	0.55797	0.666269	0.492587
2022-02-10	0.572199	0.670391	0.512114
2022-02-11	0.588691	0.674854	0.531908
2022-02-12	0.60677	0.679508	0.551678
2022-02-13	0.625724	0.686559	0.568537
2022-02-14	0.645127	0.700951	0.580551
2022-02-15	0.664615	0.722197	0.589737
2022-02-16	0.683907	0.747049	0.599466
2022-02-17	0.703206	0.773602	0.61044
2022-02-18	0.722808	0.800971	0.622811
2022-02-19	0.742717	0.828207	0.636522
2022-02-20	0.762837	0.853686	0.651128
2022-02-21	0.782961	0.87692	0.665725
2022-02-22	0.802445	0.898308	0.680536
2022-02-23	0.820504	0.918923	0.694431
2022-02-24	0.836418	0.93848	0.706718
2022-02-25	0.849473	0.955724	0.716805
2022-02-26	0.859138	0.970226	0.725204
2022-02-27	0.865669	0.98456	0.731884
2022-02-28	0.869454	0.998038	0.73714
2022-03-01	0.870426	1.00733	0.739594
2022-03-02	0.8684	1.00842	0.739515
2022-03-03	0.863168	1.00025	0.737978
2022-03-04	0.854345	0.98327	0.734965
2022-03-05	0.841681	0.959852	0.729485
2022-03-06	0.825556	0.932305	0.720629
2022-03-07	0.806527	0.903058	0.708519
2022-03-08	0.785189	0.872228	0.692713
2022-03-09	0.762264	0.840745	0.674085
2022-03-10	0.738453	0.810322	0.655236
2022-03-11	0.714385	0.782598	0.639042
2022-03-12	0.690617	0.759052	0.626357
2022-03-13	0.667744	0.742441	0.616198
2022-03-14	0.646706	0.730154	0.60279
2022-03-15	0.62839	0.717683	0.584981
2022-03-16	0.613455	0.704266	0.567828
2022-03-17	0.602481	0.689966	0.555625
2022-03-18	0.595671	0.675679	0.549531
2022-03-19	0.591804	0.662081	0.547597
2022-03-20	0.589389	0.649047	0.547313
2022-03-21	0.587015	0.636726	0.546937
2022-03-22	0.583309	0.626921	0.545048
2022-03-23	0.577266	0.618447	0.539226
2022-03-24	0.569232	0.610286	0.527466
2022-03-25	0.559885	0.602726	0.510064
2022-03-26	0.549893	0.596254	0.487874
2022-03-27	0.539888	0.591113	0.463852
2022-03-28	0.530336	0.587493	0.438514
2022-03-29	0.521179	0.586209	0.412495
2022-03-30	0.512256	0.588251	0.38658
2022-03-31	0.503448	0.595987	0.361051
2022-04-01	0.494658	0.611583	0.336663

## Sheet: Fig6c
Date	IFR	Upper CrI	Lower CrI
2020-05-01	0.042734	0.13072	0.0184686
2020-05-02	0.0443235	0.127324	0.019952
2020-05-03	0.0458608	0.123529	0.0215445
2020-05-04	0.0473526	0.119335	0.0232744
2020-05-05	0.0488098	0.114838	0.0251776
2020-05-06	0.0502453	0.110215	0.0272977
2020-05-07	0.0516729	0.105593	0.0296657
2020-05-08	0.053103	0.101056	0.032205
2020-05-09	0.0545519	0.096719	0.0349146
2020-05-10	0.0560391	0.0926906	0.0376565
2020-05-11	0.0575866	0.0891326	0.0403179
2020-05-12	0.059218	0.0861724	0.0429249
2020-05-13	0.060953	0.0839875	0.0455903
2020-05-14	0.0627909	0.0825679	0.0483562
2020-05-15	0.0647257	0.0821313	0.0511929
2020-05-16	0.0667505	0.0826938	0.0539383
2020-05-17	0.0688404	0.0843446	0.0562496
2020-05-18	0.070898	0.0869864	0.0576298
2020-05-19	0.0727986	0.090318	0.0578656
2020-05-20	0.0744064	0.0939612	0.0573411
2020-05-21	0.0755777	0.0975108	0.0563512
2020-05-22	0.0761952	0.100541	0.0549353
2020-05-23	0.076272	0.103075	0.0531535
2020-05-24	0.0759023	0.105272	0.0510743
2020-05-25	0.0751956	0.107295	0.0488385
2020-05-26	0.0742635	0.10921	0.0464591
2020-05-27	0.0732094	0.111057	0.0440774
2020-05-28	0.0720999	0.112947	0.0417952
2020-05-29	0.0709587	0.11481	0.0397024
2020-05-30	0.0698016	0.116369	0.0378884
2020-05-31	0.0686436	0.117392	0.0364002
2020-06-01	0.0674959	0.117623	0.0352608
2020-06-02	0.0663511	0.117071	0.0344173
2020-06-03	0.0651783	0.115881	0.0337233
2020-06-04	0.0639449	0.114055	0.0330985
2020-06-05	0.062621	0.111595	0.0324373
2020-06-06	0.0611818	0.108542	0.0316547
2020-06-07	0.059627	0.105038	0.0308015
2020-06-08	0.0579972	0.101362	0.029952
2020-06-09	0.0563372	0.0976285	0.0291981
2020-06-10	0.0546876	0.0938285	0.0286249
2020-06-11	0.053086	0.0900208	0.0282566
2020-06-12	0.0515679	0.0861921	0.0280595
2020-06-13	0.0501558	0.0824944	0.0279587
2020-06-14	0.0488673	0.0791165	0.0279468
2020-06-15	0.0477184	0.0761457	0.0279705
2020-06-16	0.0467257	0.0735806	0.028049
2020-06-17	0.0459078	0.0715748	0.0282057
2020-06-18	0.0452744	0.0700068	0.0283883
2020-06-19	0.0448344	0.0690007	0.0285647
2020-06-20	0.0445982	0.0687188	0.0287277
2020-06-21	0.0445679	0.0692713	0.0289529
2020-06-22	0.0447094	0.0706452	0.0291397
2020-06-23	0.0449948	0.0728122	0.029308
2020-06-24	0.0453998	0.0758243	0.0295457
2020-06-25	0.0459001	0.0793511	0.0299055
2020-06-26	0.0464745	0.082873	0.0304312
2020-06-27	0.0471146	0.086044	0.0310123
2020-06-28	0.0478125	0.0886992	0.031575
2020-06-29	0.0485594	0.0907967	0.0320514
2020-06-30	0.0493462	0.0922754	0.0324214
2020-07-01	0.0501638	0.0931525	0.0326294
2020-07-02	0.0510045	0.0935902	0.0326262
2020-07-03	0.0518567	0.0937109	0.03245
2020-07-04	0.0527075	0.09358	0.0322218
2020-07-05	0.0535429	0.0930518	0.0319926
2020-07-06	0.0543492	0.0923955	0.0318163
2020-07-07	0.0551153	0.092083	0.0316829
2020-07-08	0.055826	0.0928325	0.0315411
2020-07-09	0.0564652	0.0953059	0.0312997
2020-07-10	0.0570165	0.0990972	0.0308581
2020-07-11	0.0574622	0.10324	0.0301472
2020-07-12	0.0577881	0.107528	0.0292225
2020-07-13	0.0579952	0.111631	0.0282015
2020-07-14	0.0580876	0.115033	0.0272275
2020-07-15	0.0580704	0.11722	0.0264216
2020-07-16	0.0579546	0.117779	0.0258922
2020-07-17	0.0577682	0.116755	0.0256363
2020-07-18	0.0575309	0.114684	0.0256157
2020-07-19	0.0572599	0.111855	0.0258077
2020-07-20	0.0569725	0.108622	0.0261949
2020-07-21	0.0566869	0.105316	0.0267734
2020-07-22	0.0564278	0.102002	0.0275104
2020-07-23	0.0562208	0.0988763	0.028418
2020-07-24	0.0560913	0.0959595	0.0295125
2020-07-25	0.0560648	0.0931964	0.030789
2020-07-26	0.0561559	0.0905508	0.0322637
2020-07-27	0.056333	0.0880175	0.0337643
2020-07-28	0.0565472	0.0859432	0.0352259
2020-07-29	0.0567482	0.0848616	0.0364184
2020-07-30	0.0568849	0.0846759	0.0372125
2020-07-31	0.0569128	0.084772	0.0374814
2020-08-01	0.0568255	0.0850071	0.0371581
2020-08-02	0.0566495	0.0853946	0.0364396
2020-08-03	0.0564155	0.0859424	0.0355739
2020-08-04	0.0561538	0.0866051	0.0346901
2020-08-05	0.0558917	0.0874311	0.0338684
2020-08-06	0.0556297	0.0884765	0.0330912
2020-08-07	0.0553287	0.0896291	0.0323751
2020-08-08	0.0549446	0.0906463	0.0317259
2020-08-09	0.0544351	0.0912853	0.0311468
2020-08-10	0.0537617	0.091127	0.0306149
2020-08-11	0.0529106	0.0900669	0.0301282
2020-08-12	0.051908	0.0883775	0.0296731
2020-08-13	0.0507854	0.0861324	0.0292556
2020-08-14	0.0495733	0.0834191	0.0288595
2020-08-15	0.0483042	0.0802998	0.0285031
2020-08-16	0.0470214	0.0769469	0.028229
2020-08-17	0.0457651	0.0734912	0.02806
2020-08-18	0.0445707	0.0700333	0.0280105
2020-08-19	0.04347	0.0666542	0.0281206
2020-08-20	0.0424886	0.0634512	0.0284142
2020-08-21	0.041631	0.0604983	0.0288183
2020-08-22	0.0408836	0.0578962	0.0291163
2020-08-23	0.0402318	0.0557046	0.0291948
2020-08-24	0.0396626	0.0539606	0.0290759
2020-08-25	0.0391669	0.0526899	0.0288445
2020-08-26	0.0387452	0.0518595	0.0283923
2020-08-27	0.0383916	0.0514821	0.0277402
2020-08-28	0.0380993	0.0514221	0.0270219
2020-08-29	0.0378619	0.0515935	0.0263629
2020-08-30	0.0376685	0.051909	0.0258231
2020-08-31	0.0374924	0.0524164	0.02538
2020-09-01	0.0373125	0.0531115	0.0250356
2020-09-02	0.0371091	0.0538234	0.0247797
2020-09-03	0.0368632	0.0543523	0.0246107
2020-09-04	0.036562	0.0545674	0.0245249
2020-09-05	0.0362207	0.0544875	0.024529
2020-09-06	0.0358702	0.0542222	0.0246229
2020-09-07	0.0355414	0.053822	0.0248067
2020-09-08	0.0352639	0.0533838	0.0250771
2020-09-09	0.0350643	0.0529498	0.0254254
2020-09-10	0.0349576	0.0526076	0.0258505
2020-09-11	0.034955	0.0522975	0.0263532
2020-09-12	0.0350684	0.0520359	0.0268727
2020-09-13	0.0353109	0.0517812	0.027191
2020-09-14	0.0356957	0.0514131	0.0272693
2020-09-15	0.0362261	0.0508943	0.027438
2020-09-16	0.0368936	0.0504218	0.0277908
2020-09-17	0.0376882	0.0501294	0.0283667
2020-09-18	0.0386003	0.0502401	0.0291878
2020-09-19	0.0396226	0.0506402	0.0302441
2020-09-20	0.0407644	0.051235	0.031439
2020-09-21	0.042049	0.0522656	0.0326361
2020-09-22	0.0435045	0.0535944	0.0337594
2020-09-23	0.0451627	0.0549231	0.0349947
2020-09-24	0.0470478	0.0562135	0.0365715
2020-09-25	0.0491287	0.0576502	0.0384968
2020-09-26	0.0513407	0.0594786	0.0406715
2020-09-27	0.0536044	0.0618804	0.0427312
2020-09-28	0.0558255	0.0646449	0.0443893
2020-09-29	0.057907	0.0674291	0.0455306
2020-09-30	0.059795	0.0702878	0.0462333
2020-10-01	0.0614535	0.0731453	0.0467951
2020-10-02	0.0628484	0.0759505	0.0473578
2020-10-03	0.0639481	0.0786428	0.0479739
2020-10-04	0.0647263	0.0810772	0.0486572
2020-10-05	0.0651806	0.0831402	0.0493982
2020-10-06	0.0653356	0.08466	0.0501162
2020-10-07	0.0652227	0.0854234	0.0507414
2020-10-08	0.0648767	0.0852841	0.0511827
2020-10-09	0.0643334	0.084175	0.0513126
2020-10-10	0.06362	0.0823102	0.0511632
2020-10-11	0.062752	0.0800047	0.0508886
2020-10-12	0.0617447	0.0774788	0.050609
2020-10-13	0.0606135	0.0747571	0.0503725
2020-10-14	0.0593736	0.0718211	0.0501959
2020-10-15	0.0580432	0.0686716	0.0500035
2020-10-16	0.0566465	0.065496	0.0496782
2020-10-17	0.0552074	0.0624209	0.0492099
2020-10-18	0.0537479	0.0595423	0.0486974
2020-10-19	0.0523091	0.0569531	0.0481085
2020-10-20	0.0510038	0.0550756	0.0469797
2020-10-21	0.0499432	0.0542389	0.0451948
2020-10-22	0.0492293	0.0540061	0.0436223
2020-10-23	0.0489631	0.0540091	0.0427766
2020-10-24	0.0492113	0.0542387	0.0429017
2020-10-25	0.0498922	0.0549815	0.0437964
2020-10-26	0.0509026	0.0566779	0.0451113
2020-10-27	0.0521392	0.0590579	0.0465034
2020-10-28	0.0534911	0.0616105	0.0477389
2020-10-29	0.0548543	0.0639977	0.0488035
2020-10-30	0.056177	0.066158	0.049701
2020-10-31	0.0574007	0.0680677	0.0504246
2020-11-01	0.0584609	0.0696089	0.0510099
2020-11-02	0.0592899	0.0707483	0.051424
2020-11-03	0.0598308	0.0715131	0.0515582
2020-11-04	0.060081	0.0719684	0.0512634
2020-11-05	0.0600626	0.0721668	0.0504937
2020-11-06	0.0598024	0.0720499	0.049399
2020-11-07	0.0593297	0.0715958	0.0482762
2020-11-08	0.0586844	0.0707764	0.0472664
2020-11-09	0.0579594	0.0696874	0.0464905
2020-11-10	0.0572833	0.0685257	0.0460504
2020-11-11	0.0567821	0.0674389	0.0460214
2020-11-12	0.0565783	0.0664902	0.046527
2020-11-13	0.0567765	0.0657794	0.047668
2020-11-14	0.0573985	0.0655021	0.0493196
2020-11-15	0.0584345	0.065768	0.0512511
2020-11-16	0.0598804	0.0665721	0.053321
2020-11-17	0.0617384	0.0678509	0.0554516
2020-11-18	0.0640038	0.0696955	0.0576148
2020-11-19	0.0666195	0.0723699	0.0597886
2020-11-20	0.069501	0.075893	0.0620435
2020-11-21	0.0725469	0.0798858	0.0644072
2020-11-22	0.075636	0.0839749	0.0668347
2020-11-23	0.0786591	0.0878582	0.0692891
2020-11-24	0.0816196	0.0915026	0.0717546
2020-11-25	0.0845429	0.094986	0.0742416
2020-11-26	0.0874578	0.0983898	0.0768064
2020-11-27	0.0903988	0.101812	0.0795355
2020-11-28	0.0934027	0.105448	0.0824706
2020-11-29	0.0964885	0.109689	0.0852194
2020-11-30	0.0996544	0.114789	0.0872353
2020-12-01	0.102896	0.120882	0.0883689
2020-12-02	0.10621	0.127943	0.0889033
2020-12-03	0.109584	0.135898	0.0889709
2021-01-06	0.128306	0.141654	0.117144
2021-01-07	0.125929	0.137626	0.115889
2021-01-08	0.12308	0.134096	0.113874
2021-01-09	0.119783	0.131	0.111219
2021-01-10	0.116072	0.127844	0.107977
2021-01-11	0.111986	0.124024	0.104176
2021-01-12	0.107615	0.119356	0.0999499
2021-01-13	0.103224	0.114386	0.0954349
2021-01-14	0.099084	0.109778	0.0908509
2021-01-15	0.0954237	0.105965	0.0866267
2021-01-16	0.0924385	0.103178	0.0832233
2021-01-17	0.0902548	0.101329	0.0808983
2021-01-18	0.0887959	0.100285	0.0793202
2021-01-19	0.0879452	0.0999298	0.0781096
2021-01-20	0.0876026	0.100271	0.0770757
2021-01-21	0.0876787	0.10136	0.0761364
2021-01-22	0.0880925	0.103185	0.0752561
2021-01-23	0.0887614	0.105692	0.0743119
2021-01-24	0.0895866	0.108725	0.0731613
2021-01-25	0.0904655	0.112047	0.0717961
2021-01-26	0.0912913	0.115431	0.0704369
2021-01-27	0.0919732	0.118556	0.0693753
2021-01-28	0.0925079	0.121439	0.06859
2021-01-29	0.0929246	0.123893	0.0680566
2021-01-30	0.0932544	0.125765	0.0678092
2021-01-31	0.0935293	0.126886	0.0678349
2021-02-01	0.0937633	0.127067	0.0680839
2021-02-02	0.0938997	0.126244	0.0684341
2021-02-03	0.0938669	0.124427	0.0688918
2021-02-04	0.0935939	0.121724	0.0696206
2021-02-05	0.0930122	0.118156	0.0706284
2021-02-06	0.0920711	0.113773	0.0718434
2021-02-07	0.0908022	0.108926	0.0731585
2021-02-08	0.089281	0.104242	0.0742541
2021-02-09	0.0875832	0.100176	0.0746995
2021-02-10	0.0857806	0.096718	0.0743117
2021-02-11	0.0839424	0.0937384	0.0733152
2021-02-12	0.0820896	0.0912857	0.071972
2021-02-13	0.08018	0.089518	0.0703636
2021-02-14	0.0781721	0.0884661	0.0685279
2021-02-15	0.0760296	0.0879078	0.0664734
2021-02-16	0.0737261	0.0874012	0.0641206
2021-02-17	0.0712876	0.0867548	0.0612736
2021-02-18	0.0687803	0.0858919	0.0578111
2021-02-19	0.0662652	0.0847978	0.053946
2021-02-20	0.0637962	0.0834555	0.0500449
2021-02-21	0.0614127	0.0818897	0.0463597
2021-02-22	0.0591272	0.0802454	0.0430422
2021-02-23	0.05695	0.0785772	0.0401669
2021-02-24	0.0548901	0.0768582	0.0377226
2021-02-25	0.0529543	0.0750352	0.0357384
2021-02-26	0.0511497	0.0729972	0.034165
2021-02-27	0.0494769	0.0707959	0.0329468
2021-02-28	0.0479242	0.0685181	0.0319404
2021-03-01	0.0464802	0.0662479	0.0310697
2021-03-02	0.0451347	0.0640536	0.0303148
2021-03-03	0.0438766	0.0618908	0.0296357
2021-03-04	0.0426952	0.059776	0.0290211
2021-03-05	0.0415881	0.0577433	0.0284173
2021-03-06	0.0405532	0.0558096	0.0278679
2021-03-07	0.0395886	0.053951	0.0274194
2021-03-08	0.0386915	0.0521677	0.0271288
2021-03-09	0.0378517	0.0504561	0.0269624
2021-03-10	0.0370558	0.0488111	0.0268874
2021-03-11	0.036291	0.0473057	0.0268741
2021-03-12	0.0355458	0.0459958	0.0268651
2021-03-13	0.0348081	0.0448626	0.0268094
2021-03-14	0.0340631	0.0438812	0.0266058
2021-03-15	0.0332971	0.0430558	0.0262263
2021-03-16	0.0324978	0.0423879	0.0256589
2021-03-17	0.0316547	0.0417905	0.024945
2021-03-18	0.0307633	0.0411778	0.024119
2021-03-19	0.0298388	0.0405051	0.0231975
2021-03-20	0.0288988	0.0397688	0.0221541
2021-03-21	0.027959	0.0389559	0.0210257
2021-03-22	0.0270333	0.0380284	0.0199021
2021-03-23	0.0261371	0.0369859	0.0188524
2021-03-24	0.0252915	0.0359743	0.0178805
2021-03-25	0.0245138	0.0351157	0.0169748
2021-03-26	0.0238189	0.0345253	0.0161314
2021-03-27	0.0232201	0.0342068	0.0153465
2021-03-28	0.0227268	0.0341166	0.0146432
2021-03-29	0.0223386	0.0341882	0.0140346
2021-03-30	0.0220544	0.0343926	0.0135222
2021-03-31	0.0218748	0.0347174	0.0131221
2021-04-01	0.0218014	0.0351643	0.012846
2021-04-02	0.0218329	0.0357271	0.0127018
2021-04-03	0.0219529	0.0364275	0.01267
2021-04-04	0.0221425	0.0372489	0.0127443
2021-04-05	0.0223827	0.0381175	0.0129023
2021-04-06	0.0226545	0.03898	0.0131292
2021-04-07	0.0229412	0.0397808	0.0134099
2021-04-08	0.0232433	0.0404853	0.0137319
2021-04-09	0.0235686	0.0411371	0.0140753
2021-04-10	0.0239256	0.0417093	0.0144429
2021-04-11	0.0243232	0.0422598	0.0148553
2021-04-12	0.0247717	0.0427543	0.0153424
2021-04-13	0.0252774	0.0432546	0.0158967
2021-04-14	0.0258413	0.0437155	0.0165261
2021-04-15	0.0264642	0.0441446	0.0172404
2021-04-16	0.027147	0.0445092	0.018052
2021-04-17	0.0278854	0.0447503	0.0189418
2021-04-18	0.0286566	0.0448887	0.0198905
2021-04-19	0.029435	0.0449359	0.0208311
2021-04-20	0.0301922	0.0449922	0.0217175
2021-04-21	0.0308971	0.0450522	0.0225022
2021-04-22	0.0315249	0.0451534	0.0231835
2021-04-23	0.0320785	0.0453407	0.02375
2021-04-24	0.0325647	0.0455894	0.0241503
2021-04-25	0.0329915	0.0458317	0.0243434
2021-04-26	0.0333677	0.0459883	0.0243927
2021-04-27	0.0337034	0.046105	0.0243306
2021-04-28	0.034023	0.046292	0.0242316
2021-04-29	0.0343647	0.0467492	0.0241271
2021-04-30	0.0347686	0.0474823	0.0240158
2021-05-01	0.035277	0.0485575	0.0238801
2021-05-02	0.0359337	0.0499858	0.0237851
2021-05-03	0.0367635	0.0518041	0.023788
2021-05-04	0.0377753	0.0540301	0.0239596
2021-05-05	0.0389799	0.0566363	0.0243675
2021-05-06	0.0403906	0.0595919	0.0250797
2021-05-07	0.0420123	0.0628252	0.0261253
2021-05-08	0.0438086	0.0662295	0.027426
2021-05-09	0.0457279	0.0697197	0.0288917
2021-05-10	0.047709	0.0731236	0.0304856
2021-05-11	0.0496788	0.0763757	0.0321868
2021-05-12	0.0515637	0.0793469	0.034007
2021-05-13	0.0533307	0.0820261	0.0359121
2021-05-14	0.054961	0.0843987	0.0378347
2021-05-15	0.056437	0.0864013	0.0396794
2021-05-16	0.0577417	0.0879507	0.0413251
2021-05-17	0.058857	0.0889049	0.0427009
2021-05-18	0.05977	0.0892763	0.0437991
2021-05-19	0.0604825	0.0892312	0.0445616
2021-05-20	0.0609996	0.088781	0.0450377
2021-05-21	0.0613287	0.0879584	0.0453517
2021-05-22	0.0614857	0.086816	0.045572
2021-05-23	0.0614872	0.0854643	0.0457176
2021-05-24	0.061332	0.0840421	0.0457462
2021-05-25	0.0610196	0.0825665	0.0456114
2021-05-26	0.0605505	0.0809137	0.0452897
2021-05-27	0.0599262	0.0790195	0.0447653
2021-05-28	0.0591699	0.0769766	0.044111
2021-05-29	0.0583265	0.0750161	0.0433886
2021-05-30	0.0574394	0.073422	0.0426632
2021-05-31	0.0565499	0.0722555	0.0420087
2021-06-01	0.0556969	0.0713976	0.0414453
2021-06-02	0.0549079	0.0707096	0.0409917
2021-06-03	0.0542015	0.070149	0.0406361
2021-06-04	0.0535948	0.0697153	0.0403358
2021-06-05	0.053105	0.0694493	0.0400531
2021-06-06	0.0527421	0.0693631	0.0398053
2021-06-07	0.0524793	0.069489	0.0395583
2021-06-08	0.0522737	0.0697489	0.0392741
2021-06-09	0.0520834	0.0700139	0.0389637
2021-06-10	0.0518669	0.0702098	0.0386272
2021-06-11	0.0515914	0.0702594	0.038268
2021-06-12	0.0512723	0.07037	0.0378653
2021-06-13	0.0509486	0.0705601	0.0374339
2021-06-14	0.0506586	0.0709066	0.0369765
2021-06-15	0.0504398	0.0713465	0.0365365
2021-06-16	0.0503248	0.0717242	0.0361453
2021-06-17	0.0503158	0.0720086	0.0358709
2021-06-18	0.0503995	0.0720973	0.0357838
2021-06-19	0.0505626	0.0719807	0.0359126
2021-06-20	0.0507921	0.0716126	0.0363242
2021-06-21	0.0510691	0.0709577	0.0370694
2021-06-22	0.0513459	0.0699619	0.0381005
2021-06-23	0.0515638	0.0686432	0.0393213
2021-06-24	0.0516627	0.0670085	0.0405978
2021-06-25	0.0515831	0.0650502	0.04177
2021-06-26	0.0512859	0.0628788	0.0427267
2021-06-27	0.050823	0.0608817	0.0433898
2021-06-28	0.0502771	0.0592805	0.043667
2021-06-29	0.0497282	0.0580579	0.0434578
2021-06-30	0.0492531	0.0572048	0.0428477
2021-07-01	0.0489128	0.0566798	0.0421995
2021-07-02	0.0487116	0.0564862	0.0417147
2021-07-03	0.0486386	0.0565953	0.0413945
2021-07-04	0.0486839	0.0568968	0.0411766
2021-07-05	0.0488384	0.0572727	0.0410703
2021-07-06	0.0490909	0.0576531	0.0411471
2021-07-07	0.0494252	0.0581524	0.0413849
2021-07-08	0.0498282	0.0589363	0.0416783
2021-07-09	0.0502867	0.0601182	0.0419343
2021-07-10	0.0507873	0.0617427	0.0420753
2021-07-11	0.0513172	0.0638145	0.0419855
2021-07-12	0.0518645	0.0662962	0.0415829
2021-09-09	0.0356093	0.0469828	0.0268005
2021-09-10	0.0354206	0.0460471	0.0277693
2021-09-11	0.0352353	0.0449767	0.0284369
2021-09-12	0.0350501	0.0437439	0.0288507
2021-09-13	0.034849	0.0423686	0.0291862
2021-09-14	0.0346157	0.0408869	0.0295373
2021-09-15	0.034359	0.0394681	0.029902
2021-09-16	0.0340939	0.038376	0.030196
2021-09-17	0.0338359	0.0378036	0.0303136
2021-09-18	0.03361	0.0376537	0.0302108
2021-09-19	0.0334384	0.0376577	0.0298818
2021-09-20	0.0333137	0.0377731	0.0293722
2021-09-21	0.0332214	0.0380601	0.0287739
2021-09-22	0.0331461	0.0384512	0.0281572
2021-09-23	0.0330631	0.0388382	0.0275882
2021-09-24	0.0329436	0.0391451	0.0270949
2021-09-25	0.0327636	0.0394085	0.0266461
2021-09-26	0.0325011	0.0396565	0.0262038
2021-09-27	0.0321368	0.0398371	0.0257419
2021-09-28	0.0316682	0.03991	0.0252527
2021-09-29	0.0311061	0.039862	0.0247365
2021-09-30	0.0304813	0.0397618	0.024189
2021-10-01	0.0298276	0.0396789	0.0235978
2021-10-02	0.0291731	0.0395533	0.0229586
2021-10-03	0.0285149	0.0392769	0.0222913
2021-10-04	0.0278387	0.038737	0.0216381
2021-10-05	0.0271378	0.037983	0.020971
2021-10-06	0.0264083	0.0370289	0.0202931
2021-10-07	0.0256501	0.0358832	0.0196091
2021-10-08	0.0248887	0.0346029	0.0189512
2021-10-09	0.0241582	0.0333134	0.0183423
2021-10-10	0.0234851	0.0323173	0.0178026
2021-10-11	0.0228921	0.0315182	0.0173563
2021-10-12	0.0223979	0.0307847	0.0170097
2021-10-13	0.0220038	0.0301521	0.0168005
2021-10-14	0.0217035	0.0295459	0.0167321
2021-10-15	0.0214882	0.0290806	0.0167903
2021-10-16	0.0213496	0.0288337	0.0169607
2021-10-17	0.0212829	0.0287376	0.0172155
2021-10-18	0.0213018	0.028704	0.0175394
2021-10-19	0.0214287	0.0287475	0.0179432
2021-10-20	0.0216831	0.0288507	0.0184242
2021-10-21	0.0220862	0.028995	0.0189681
2021-10-22	0.0226609	0.0291674	0.0196019
2021-10-23	0.023416	0.0293506	0.0203856
2021-10-24	0.0243464	0.0295714	0.0213579
2021-10-25	0.0254128	0.0298738	0.0224592
2021-10-26	0.02656	0.0304277	0.0236134
2021-10-27	0.0277243	0.0313149	0.0248052
2021-10-28	0.0288529	0.0324162	0.0260169
2021-10-29	0.0298997	0.03366	0.0269448
2021-10-30	0.0308345	0.0348565	0.0270711
2021-10-31	0.0316309	0.0359846	0.0267419
2021-11-01	0.032262	0.0370367	0.0262994
2021-11-02	0.0326965	0.0379684	0.0258147
2021-11-03	0.0329142	0.0387815	0.0253279
2021-11-04	0.0329459	0.0395999	0.0248704
2021-11-05	0.0328375	0.0404461	0.0244662
2021-11-06	0.0326343	0.0412069	0.0241316
2021-11-07	0.0323633	0.0418234	0.0238571
2021-11-08	0.032042	0.0422537	0.0236224
2021-11-09	0.0316808	0.0425381	0.0234049
2021-11-10	0.0312882	0.0426813	0.023208
2021-11-11	0.0308747	0.0426503	0.0230089
2021-11-12	0.0304649	0.0423963	0.0228207
2021-11-13	0.0300855	0.0419111	0.0226409
2021-11-14	0.02975	0.041273	0.0224517
2021-11-15	0.0294685	0.0405451	0.0222791
2021-11-16	0.0292507	0.0398118	0.0221885
2021-11-17	0.0291039	0.039081	0.0222236
2021-11-18	0.0290352	0.0383312	0.022416
2021-11-19	0.0290555	0.0375832	0.0227525
2021-11-20	0.0291772	0.0368988	0.0232305
2021-11-21	0.0294135	0.0363556	0.0238444
2021-11-22	0.0297781	0.0359831	0.024627
2021-11-23	0.0302769	0.0358063	0.0255827
2021-11-24	0.0308814	0.0358097	0.0266501
2021-11-25	0.0315524	0.0359885	0.0277305
2021-11-26	0.0322462	0.0362825	0.0287188
2021-11-27	0.0329075	0.0365938	0.0295808
2021-11-28	0.0334827	0.0369583	0.0303366
2021-11-29	0.0339524	0.0375173	0.0309683
2021-11-30	0.0343067	0.0382287	0.0314059
2021-12-01	0.0345387	0.0389106	0.0315525
2021-12-02	0.0346569	0.0395206	0.031377
2021-12-03	0.034674	0.0400454	0.0309829
2021-12-04	0.0345932	0.0404653	0.0305133
2021-12-05	0.0344158	0.0407325	0.0300399
2021-12-06	0.0341424	0.0407877	0.0295717
2021-12-07	0.0337649	0.0405212	0.0290874
2021-12-08	0.033274	0.0398561	0.0285908
2021-12-09	0.0326644	0.0388714	0.02805
2021-12-10	0.0319341	0.0376867	0.0274416
2021-12-11	0.0310826	0.0364133	0.0267232
2021-12-12	0.0301121	0.0351872	0.0258237
2021-12-13	0.0290298	0.0341283	0.0247166
2021-12-14	0.0278558	0.0332398	0.0233836
2021-12-15	0.0266127	0.0323934	0.0218753
2021-12-16	0.0253232	0.0314947	0.0203044
2021-12-17	0.0240162	0.0304792	0.0187901
2021-12-18	0.0227216	0.0293477	0.0174159
2021-12-19	0.0214721	0.0281061	0.0161773
2021-12-20	0.0202959	0.0267815	0.0150581
2021-12-21	0.0192122	0.0254041	0.0140637
2021-12-22	0.0182237	0.0240005	0.0131846
2021-12-23	0.0173259	0.0226355	0.0124078
2021-12-24	0.0165088	0.0214805	0.0117208
2021-12-25	0.0157619	0.0206038	0.0111128
2021-12-26	0.0150772	0.0199562	0.0105883
2021-12-27	0.0144519	0.0193753	0.0101564
2021-12-28	0.0138859	0.018754	0.00982371
2021-12-29	0.0133827	0.0180912	0.00958298
2021-12-30	0.0129462	0.0174218	0.00942833
2021-12-31	0.0125807	0.0167703	0.00936139
2022-01-01	0.012296	0.0161612	0.00938969
2022-01-02	0.0121003	0.0156236	0.00952136
2022-01-03	0.0119881	0.0151576	0.00973456
2022-01-04	0.0119519	0.0147637	0.00999822
2022-01-05	0.0119854	0.0144311	0.0102947
2022-01-06	0.0120783	0.0141514	0.0106244
2022-01-07	0.0122175	0.0139238	0.0109896
2022-01-08	0.0123816	0.0137674	0.0113524
2022-01-09	0.012546	0.013749	0.0116509
2022-01-10	0.0126844	0.0138398	0.0117646
2022-01-11	0.0127677	0.0139178	0.0117294
2022-01-12	0.012773	0.013902	0.0116478
2022-01-13	0.0127053	0.0138172	0.0115367
2022-01-14	0.0125778	0.0136876	0.0114166
2022-01-15	0.0124048	0.0135157	0.0112968
2022-01-16	0.0122034	0.0132924	0.0111624
2022-01-17	0.0119864	0.0130159	0.0110146
2022-01-18	0.011749	0.0127209	0.0108131
2022-01-19	0.0114825	0.0124655	0.0105172
2022-01-20	0.0111801	0.0122763	0.010133
2022-01-21	0.0108388	0.0120991	0.00965924
2022-01-22	0.0104611	0.0118656	0.00911834
2022-01-23	0.010064	0.0115767	0.00853315
2022-01-24	0.00966585	0.0112616	0.00795059
2022-01-25	0.00928174	0.0109544	0.00741186
2022-01-26	0.00892038	0.0106782	0.00694676
2022-01-27	0.00858649	0.0104371	0.00656063
2022-01-28	0.00827895	0.0102217	0.00624624
2022-01-29	0.00799545	0.010018	0.00598105
2022-01-30	0.00773468	0.00981991	0.00575835
2022-01-31	0.00749908	0.0096296	0.00558338
2022-02-01	0.00729198	0.00945436	0.00545842
2022-02-02	0.0071168	0.00929378	0.00536741
2022-02-03	0.0069769	0.00914376	0.00530309
2022-02-04	0.00687499	0.00900076	0.00527228
2022-02-05	0.00681087	0.0088611	0.00527943
2022-02-06	0.00678402	0.00872197	0.0053333
2022-02-07	0.00679502	0.00858492	0.00542664
2022-02-08	0.00684517	0.00845593	0.00555332
2022-02-09	0.00693683	0.00833968	0.0057184
2022-02-10	0.00707482	0.00825655	0.00593241
2022-02-11	0.00726245	0.00823725	0.00620102
2022-02-12	0.00749109	0.00831086	0.00650779
2022-02-13	0.00774798	0.00849359	0.00682193
2022-02-14	0.00801815	0.00877158	0.00712886
2022-02-15	0.00828263	0.00908363	0.00742145
2022-02-16	0.00852377	0.0093822	0.0076841
2022-02-17	0.00874029	0.00966583	0.00786972
2022-02-18	0.0089359	0.00994226	0.00795966
2022-02-19	0.0091156	0.0102154	0.00798213
2022-02-20	0.0092876	0.0104754	0.00799271
2022-02-21	0.00945866	0.0107172	0.00801324
2022-02-22	0.00962426	0.0109372	0.00803743
2022-02-23	0.00977656	0.0111316	0.00805169
2022-02-24	0.00990663	0.0112911	0.00804398
2022-02-25	0.0100022	0.0114145	0.00801203
2022-02-26	0.0100517	0.0115052	0.0079553
2022-02-27	0.0100511	0.0115691	0.00788154
2022-02-28	0.00999882	0.011593	0.0078065
2022-03-01	0.00989306	0.0115547	0.00775223
2022-03-02	0.00972886	0.0114226	0.0077268
2022-03-03	0.00950402	0.0111698	0.00771999
2022-03-04	0.00922745	0.0108242	0.007714
2022-03-05	0.00891067	0.0104074	0.00766817
2022-03-06	0.0085667	0.00993565	0.00754214
2022-03-07	0.0082154	0.00943831	0.00732503
2022-03-08	0.00787405	0.008938	0.00705894
2022-03-09	0.00755004	0.00845871	0.00679659
2022-03-10	0.00724779	0.00804172	0.00653719
2022-03-11	0.00696976	0.00771945	0.00629234
2022-03-12	0.00671326	0.00743733	0.00607875
2022-03-13	0.00647655	0.00718716	0.00591084
2022-03-14	0.00626516	0.00698267	0.00577757
2022-03-15	0.00608546	0.00678927	0.00566465
2022-03-16	0.0059435	0.00660701	0.0055686
2022-03-17	0.00584656	0.00645043	0.00549628
2022-03-18	0.0057985	0.00633507	0.00546259
2022-03-19	0.00578822	0.0062616	0.00546367
2022-03-20	0.00580168	0.0062307	0.00548455
2022-03-21	0.00582487	0.00623981	0.00550955
2022-03-22	0.0058422	0.00624718	0.00552991
2022-03-23	0.00584074	0.0062322	0.00552706
2022-03-24	0.00582038	0.00620653	0.00546346
2022-03-25	0.00578437	0.0061796	0.00534496
2022-03-26	0.00573679	0.00615321	0.00518971
2022-03-27	0.00568467	0.00614442	0.0050208
2022-03-28	0.00563421	0.00616828	0.00485354
2022-03-29	0.00558585	0.00623002	0.00469466
2022-03-30	0.00553864	0.00632203	0.0045477
2022-03-31	0.0054916	0.00643862	0.00440989
2022-04-01	0.00544334	0.00658916	0.00426029

## Sheet: Fig6d
Date	IHR	Upper CrI	Lower CrI
2020-05-01	0.742362	2.112	0.3328
2020-05-02	0.784326	2.11213	0.36607
2020-05-03	0.82721	2.10272	0.402773
2020-05-04	0.870715	2.07985	0.443223
2020-05-05	0.914647	2.04254	0.488186
2020-05-06	0.959387	1.99599	0.538668
2020-05-07	1.00552	1.94701	0.595223
2020-05-08	1.05361	1.90075	0.657078
2020-05-09	1.1043	1.86295	0.723281
2020-05-10	1.15813	1.83694	0.792737
2020-05-11	1.21499	1.82214	0.864555
2020-05-12	1.27453	1.81808	0.938059
2020-05-13	1.33629	1.82514	1.01219
2020-05-14	1.39972	1.84128	1.08599
2020-05-15	1.46432	1.86781	1.15881
2020-05-16	1.53012	1.90949	1.2304
2020-05-17	1.59695	1.97139	1.29816
2020-05-18	1.66299	2.05374	1.35386
2020-05-19	1.7257	2.15061	1.3902
2020-05-20	1.78235	2.25081	1.4072
2020-05-21	1.83037	2.34494	1.40913
2020-05-22	1.86785	2.42838	1.40213
2020-05-23	1.8957	2.50288	1.38821
2020-05-24	1.91577	2.57611	1.36993
2020-05-25	1.92981	2.64842	1.34863
2020-05-26	1.93869	2.71884	1.32483
2020-05-27	1.94291	2.78572	1.2998
2020-05-28	1.94248	2.8498	1.27498
2020-05-29	1.93726	2.90524	1.25103
2020-05-30	1.92718	2.94647	1.22755
2020-05-31	1.91222	2.97037	1.20488
2020-06-01	1.89237	2.97287	1.18247
2020-06-02	1.86733	2.95837	1.15806
2020-06-03	1.8368	2.93196	1.13059
2020-06-04	1.80064	2.89561	1.0987
2020-06-05	1.75915	2.8472	1.06132
2020-06-06	1.71278	2.78623	1.01998
2020-06-07	1.66225	2.71473	0.977761
2020-06-08	1.60833	2.63307	0.936736
2020-06-09	1.55197	2.54204	0.898992
2020-06-10	1.4946	2.44441	0.866217
2020-06-11	1.43765	2.34539	0.839174
2020-06-12	1.38252	2.24556	0.815745
2020-06-13	1.33044	2.15349	0.794935
2020-06-14	1.28237	2.06786	0.775905
2020-06-15	1.23895	1.99183	0.759484
2020-06-16	1.20074	1.92638	0.747473
2020-06-17	1.1684	1.87875	0.740774
2020-06-18	1.14259	1.84967	0.739433
2020-06-19	1.12381	1.8389	0.743164
2020-06-20	1.11213	1.84606	0.751387
2020-06-21	1.10736	1.87026	0.764791
2020-06-22	1.10836	1.90715	0.782221
2020-06-23	1.11382	1.95108	0.801688
2020-06-24	1.12264	1.99635	0.821537
2020-06-25	1.13428	2.03894	0.840706
2020-06-26	1.1484	2.07693	0.858744
2020-06-27	1.16498	2.11174	0.874168
2020-06-28	1.18413	2.14108	0.886902
2020-06-29	1.20574	2.16613	0.897154
2020-06-30	1.22895	2.18355	0.905089
2020-07-01	1.25276	2.19015	0.911193
2020-07-02	1.27615	2.18467	0.915505
2020-07-03	1.29806	2.16641	0.918297
2020-07-04	1.3176	2.1404	0.919038
2020-07-05	1.33454	2.11435	0.917587
2020-07-06	1.34882	2.0969	0.913227
2020-07-07	1.36047	2.09821	0.906423
2020-07-08	1.36963	2.133	0.896717
2020-07-09	1.37649	2.20153	0.884213
2020-07-10	1.38147	2.28625	0.868796
2020-07-11	1.38506	2.37143	0.849176
2020-07-12	1.38765	2.45343	0.827174
2020-07-13	1.38965	2.52605	0.804589
2020-07-14	1.3912	2.58314	0.784396
2020-07-15	1.39174	2.61493	0.768779
2020-07-16	1.39073	2.61782	0.759927
2020-07-17	1.38815	2.59466	0.757742
2020-07-18	1.38412	2.55408	0.761235
2020-07-19	1.37882	2.49963	0.769912
2020-07-20	1.37269	2.43866	0.783052
2020-07-21	1.36624	2.37083	0.800596
2020-07-22	1.36009	2.29848	0.822444
2020-07-23	1.35493	2.22427	0.846842
2020-07-24	1.35137	2.14996	0.87198
2020-07-25	1.34989	2.07863	0.894992
2020-07-26	1.35071	2.01274	0.911557
2020-07-27	1.35295	1.95886	0.920076
2020-07-28	1.35551	1.92564	0.918457
2020-07-29	1.35735	1.91643	0.909604
2020-07-30	1.35781	1.92578	0.896493
2020-07-31	1.3564	1.94484	0.881434
2020-08-01	1.3533	1.96925	0.865825
2020-08-02	1.34887	1.99455	0.850897
2020-08-03	1.34342	2.0178	0.836288
2020-08-04	1.33711	2.03681	0.822377
2020-08-05	1.33006	2.05063	0.809218
2020-08-06	1.32209	2.0599	0.796772
2020-08-07	1.313	2.06576	0.78532
2020-08-08	1.30282	2.06853	0.774796
2020-08-09	1.2921	2.06875	0.765898
2020-08-10	1.28152	2.06627	0.759061
2020-08-11	1.27185	2.06057	0.755382
2020-08-12	1.26391	2.05032	0.755119
2020-08-13	1.25815	2.03354	0.75795
2020-08-14	1.25423	2.0104	0.763902
2020-08-15	1.2518	1.97967	0.772219
2020-08-16	1.25092	1.94282	0.783464
2020-08-17	1.25175	1.90249	0.798183
2020-08-18	1.2543	1.86026	0.81668
2020-08-19	1.25829	1.81848	0.839639
2020-08-20	1.2633	1.77914	0.866418
2020-08-21	1.26851	1.74253	0.895424
2020-08-22	1.27305	1.71001	0.924085
2020-08-23	1.2762	1.68118	0.9493
2020-08-24	1.27775	1.65432	0.968622
2020-08-25	1.27763	1.62981	0.981382
2020-08-26	1.27624	1.60944	0.987533
2020-08-27	1.27406	1.59679	0.987871
2020-08-28	1.27131	1.59061	0.979453
2020-08-29	1.26751	1.58629	0.962572
2020-08-30	1.26196	1.57874	0.942044
2020-08-31	1.25326	1.56697	0.921709
2020-09-01	1.23995	1.55284	0.90292
2020-09-02	1.22102	1.53783	0.885129
2020-09-03	1.19649	1.52102	0.867794
2020-09-04	1.16677	1.49991	0.850751
2020-09-05	1.13303	1.47326	0.833424
2020-09-06	1.09656	1.44107	0.815844
2020-09-07	1.05883	1.40362	0.797467
2020-09-08	1.02169	1.3616	0.779045
2020-09-09	0.986735	1.31669	0.761348
2020-09-10	0.955088	1.27133	0.745448
2020-09-11	0.927643	1.22766	0.732961
2020-09-12	0.90482	1.18773	0.724054
2020-09-13	0.886212	1.15118	0.717523
2020-09-14	0.871339	1.11797	0.71183
2020-09-15	0.859646	1.08768	0.706067
2020-09-16	0.850601	1.06189	0.701454
2020-09-17	0.843795	1.04086	0.699507
2020-09-18	0.839009	1.02581	0.701641
2020-09-19	0.836128	1.01893	0.708073
2020-09-20	0.835302	1.01854	0.715982
2020-09-21	0.836759	1.01964	0.72306
2020-09-22	0.840839	1.01966	0.729416
2020-09-23	0.84811	1.01791	0.737947
2020-09-24	0.858986	1.01479	0.751566
2020-09-25	0.872994	1.01098	0.769827
2020-09-26	0.889426	1.00879	0.791318
2020-09-27	0.907359	1.01372	0.812719
2020-09-28	0.925449	1.03018	0.828915
2020-09-29	0.942396	1.0552	0.83586
2020-09-30	0.95762	1.08345	0.833881
2020-10-01	0.970721	1.11383	0.827616
2020-10-02	0.981325	1.14429	0.820594
2020-10-03	0.989131	1.17289	0.814161
2020-10-04	0.993895	1.19756	0.80874
2020-10-05	0.995536	1.21924	0.804181
2020-10-06	0.994035	1.23786	0.799634
2020-10-07	0.98942	1.25107	0.794195
2020-10-08	0.981774	1.25424	0.78713
2020-10-09	0.971198	1.24508	0.778988
2020-10-10	0.957761	1.2251	0.770213
2020-10-11	0.94155	1.1975	0.760998
2020-10-12	0.922943	1.16379	0.751933
2020-10-13	0.902812	1.12533	0.74304
2020-10-14	0.882024	1.08261	0.734767
2020-10-15	0.861358	1.03735	0.72776
2020-10-16	0.841519	0.991788	0.722314
2020-10-17	0.82286	0.947374	0.718973
2020-10-18	0.80518	0.905275	0.716939
2020-10-19	0.788558	0.868394	0.714888
2020-10-20	0.774304	0.844963	0.708896
2020-10-21	0.763949	0.837643	0.697405
2020-10-22	0.758917	0.839262	0.686475
2020-10-23	0.760583	0.844983	0.683854
2020-10-24	0.769814	0.853211	0.693369
2020-10-25	0.785021	0.864161	0.711841
2020-10-26	0.803953	0.879523	0.733391
2020-10-27	0.824383	0.90177	0.752511
2020-10-28	0.844206	0.929858	0.766505
2020-10-29	0.861434	0.957635	0.77504
2020-10-30	0.875107	0.982093	0.77906
2020-10-31	0.884553	1.00277	0.779731
2020-11-01	0.88923	1.01848	0.777082
2020-11-02	0.888831	1.02799	0.770588
2020-11-03	0.883323	1.03089	0.758441
2020-11-04	0.873443	1.02808	0.739976
2020-11-05	0.86014	1.02081	0.717226
2020-11-06	0.844495	1.01001	0.692619
2020-11-07	0.827775	0.996543	0.669149
2020-11-08	0.811304	0.98075	0.649075
2020-11-09	0.796773	0.964458	0.634041
2020-11-10	0.785869	0.949913	0.625623
2020-11-11	0.779978	0.938493	0.62524
2020-11-12	0.780104	0.930767	0.634375
2020-11-13	0.787069	0.926888	0.653625
2020-11-14	0.800791	0.928311	0.681693
2020-11-15	0.821067	0.936077	0.716445
2020-11-16	0.847782	0.950953	0.755245
2020-11-17	0.880867	0.974396	0.79636
2020-11-18	0.920122	1.0092	0.838392
2020-11-19	0.964586	1.0568	0.879759
2020-11-20	1.01289	1.11374	0.919404
2020-11-21	1.06317	1.17414	0.958512
2020-11-22	1.11285	1.23296	0.99879
2020-11-23	1.15933	1.28626	1.04029
2020-11-24	1.20175	1.33424	1.08135
2020-11-25	1.23976	1.3774	1.11825
2020-11-26	1.27336	1.41556	1.14903
2020-11-27	1.30308	1.45164	1.17277
2020-11-28	1.32961	1.49079	1.19024
2020-11-29	1.35356	1.53766	1.20035
2020-11-30	1.37562	1.59427	1.20216
2020-12-01	1.39654	1.6606	1.19685
2020-12-02	1.41715	1.73518	1.18604
2020-12-03	1.43825	1.81637	1.16982
2021-01-06	1.60821	1.76391	1.46956
2021-01-07	1.57101	1.70493	1.45
2021-01-08	1.53093	1.65459	1.41915
2021-01-09	1.48845	1.60884	1.37988
2021-01-10	1.44357	1.56304	1.33522
2021-01-11	1.3958	1.51322	1.28697
2021-01-12	1.34529	1.45834	1.23727
2021-01-13	1.29452	1.40462	1.18771
2021-01-14	1.24617	1.35712	1.13978
2021-01-15	1.20301	1.31827	1.09487
2021-01-16	1.16795	1.28945	1.0569
2021-01-17	1.14307	1.27258	1.02916
2021-01-18	1.12796	1.26794	1.00856
2021-01-19	1.1218	1.27446	0.992573
2021-01-20	1.1236	1.29014	0.981125
2021-01-21	1.13199	1.31478	0.974475
2021-01-22	1.14569	1.34923	0.971864
2021-01-23	1.16354	1.39349	0.970271
2021-01-24	1.18442	1.4467	0.965506
2021-01-25	1.20719	1.50634	0.956056
2021-01-26	1.23075	1.56907	0.946038
2021-01-27	1.25418	1.62928	0.941551
2021-01-28	1.27758	1.68645	0.945125
2021-01-29	1.30136	1.74084	0.957041
2021-01-30	1.32572	1.78962	0.977492
2021-01-31	1.35057	1.82882	1.00563
2021-02-01	1.37554	1.85483	1.03996
2021-02-02	1.3991	1.86635	1.07703
2021-02-03	1.41938	1.86208	1.11527
2021-02-04	1.43474	1.84303	1.1525
2021-02-05	1.44394	1.80823	1.18554
2021-02-06	1.446	1.76041	1.21318
2021-02-07	1.44085	1.70476	1.23446
2021-02-08	1.42876	1.64798	1.24719
2021-02-09	1.41049	1.59608	1.24928
2021-02-10	1.38735	1.55285	1.2402
2021-02-11	1.36074	1.51606	1.22226
2021-02-12	1.33221	1.48385	1.19741
2021-02-13	1.30328	1.45579	1.16774
2021-02-14	1.27476	1.43237	1.13574
2021-02-15	1.24674	1.41362	1.10366
2021-02-16	1.21934	1.39973	1.0726
2021-02-17	1.19287	1.38938	1.04135
2021-02-18	1.16764	1.38075	1.00868
2021-02-19	1.14403	1.37255	0.974503
2021-02-20	1.12245	1.36446	0.938921
2021-02-21	1.10315	1.3577	0.901929
2021-02-22	1.08586	1.35363	0.862955
2021-02-23	1.07023	1.35281	0.823769
2021-02-24	1.05604	1.35436	0.786935
2021-02-25	1.0432	1.35667	0.755241
2021-02-26	1.0317	1.35802	0.730066
2021-02-27	1.02168	1.35816	0.711369
2021-02-28	1.01329	1.35812	0.697253
2021-03-01	1.00666	1.3576	0.687415
2021-03-02	1.00177	1.35613	0.68116
2021-03-03	0.998614	1.35243	0.679069
2021-03-04	0.996938	1.34689	0.68019
2021-03-05	0.996467	1.33968	0.683851
2021-03-06	0.997035	1.33223	0.689783
2021-03-07	0.998596	1.3242	0.698766
2021-03-08	1.00109	1.31556	0.711093
2021-03-09	1.00434	1.30579	0.727089
2021-03-10	1.00815	1.29546	0.746121
2021-03-11	1.01235	1.28503	0.769123
2021-03-12	1.01679	1.27558	0.795698
2021-03-13	1.02128	1.26688	0.823208
2021-03-14	1.02548	1.25994	0.845565
2021-03-15	1.02898	1.25488	0.85538
2021-03-16	1.03103	1.25176	0.853368
2021-03-17	1.03046	1.24799	0.844999
2021-03-18	1.02629	1.24095	0.834941
2021-03-19	1.01826	1.22989	0.825512
2021-03-20	1.00629	1.21504	0.817214
2021-03-21	0.990389	1.1954	0.8096
2021-03-22	0.970645	1.17115	0.800683
2021-03-23	0.947297	1.14432	0.7882
2021-03-24	0.921065	1.11889	0.768892
2021-03-25	0.892777	1.09617	0.739717
2021-03-26	0.863778	1.07514	0.700797
2021-03-27	0.835829	1.05577	0.658077
2021-03-28	0.810394	1.0395	0.617476
2021-03-29	0.788352	1.0283	0.580764
2021-03-30	0.770384	1.02359	0.549054
2021-03-31	0.756773	1.02369	0.522774
2021-04-01	0.747469	1.02747	0.502525
2021-04-02	0.742316	1.03368	0.48823
2021-04-03	0.740627	1.04191	0.478671
2021-04-04	0.74163	1.05296	0.473042
2021-04-05	0.744748	1.0664	0.47062
2021-04-06	0.749579	1.08129	0.471118
2021-04-07	0.755843	1.09592	0.474059
2021-04-08	0.763706	1.11016	0.479476
2021-04-09	0.773452	1.124	0.48757
2021-04-10	0.785152	1.13772	0.498867
2021-04-11	0.798656	1.15119	0.513442
2021-04-12	0.813825	1.16492	0.53181
2021-04-13	0.830613	1.17996	0.55379
2021-04-14	0.849007	1.19598	0.57874
2021-04-15	0.869157	1.21339	0.6067
2021-04-16	0.891389	1.23315	0.637786
2021-04-17	0.915881	1.25462	0.672587
2021-04-18	0.942035	1.27994	0.708443
2021-04-19	0.968976	1.30971	0.743153
2021-04-20	0.995585	1.3436	0.773689
2021-04-21	1.02049	1.3804	0.798714
2021-04-22	1.04249	1.41943	0.818585
2021-04-23	1.06151	1.4592	0.834546
2021-04-24	1.07781	1.49817	0.846962
2021-04-25	1.0919	1.53409	0.855951
2021-04-26	1.10451	1.56381	0.861612
2021-04-27	1.11644	1.58582	0.864066
2021-04-28	1.12846	1.60181	0.862736
2021-04-29	1.14138	1.61539	0.857404
2021-04-30	1.15561	1.63091	0.848529
2021-05-01	1.17121	1.65315	0.837529
2021-05-02	1.18822	1.68434	0.825584
2021-05-03	1.20662	1.72419	0.814322
2021-05-04	1.22641	1.77192	0.806672
2021-05-05	1.24825	1.82699	0.804906
2021-05-06	1.27341	1.88941	0.810837
2021-05-07	1.30298	1.95926	0.825888
2021-05-08	1.33669	2.03227	0.847706
2021-05-09	1.37389	2.10778	0.875106
2021-05-10	1.41366	2.18111	0.905976
2021-05-11	1.45482	2.25107	0.941084
2021-05-12	1.49633	2.31449	0.981255
2021-05-13	1.53837	2.37402	1.02644
2021-05-14	1.58141	2.42876	1.07617
2021-05-15	1.62554	2.47758	1.12881
2021-05-16	1.67047	2.52044	1.18381
2021-05-17	1.71574	2.55294	1.23805
2021-05-18	1.76037	2.57752	1.28977
2021-05-19	1.80311	2.59299	1.33644
2021-05-20	1.84224	2.60108	1.37731
2021-05-21	1.87555	2.59826	1.41317
2021-05-22	1.90101	2.58231	1.44287
2021-05-23	1.91761	2.55741	1.46542
2021-05-24	1.92471	2.52299	1.48064
2021-05-25	1.92219	2.48138	1.48709
2021-05-26	1.91038	2.43469	1.48488
2021-05-27	1.88967	2.38054	1.474
2021-05-28	1.86025	2.32135	1.45526
2021-05-29	1.82247	2.25946	1.42991
2021-05-30	1.77812	2.19747	1.39847
2021-05-31	1.73002	2.13682	1.3633
2021-06-01	1.68078	2.07889	1.32664
2021-06-02	1.63287	2.02706	1.28979
2021-06-03	1.58843	1.98347	1.25346
2021-06-04	1.54886	1.94974	1.21917
2021-06-05	1.515	1.92635	1.18854
2021-06-06	1.48749	1.91165	1.16156
2021-06-07	1.46633	1.90601	1.13822
2021-06-08	1.45138	1.90894	1.11764
2021-06-09	1.44212	1.91881	1.10028
2021-06-10	1.43777	1.93607	1.08631
2021-06-11	1.43773	1.9592	1.07658
2021-06-12	1.44215	1.99109	1.07153
2021-06-13	1.45134	2.03452	1.07171
2021-06-14	1.46517	2.08772	1.07639
2021-06-15	1.48314	2.14706	1.08424
2021-06-16	1.50466	2.20361	1.09534
2021-06-17	1.52874	2.25214	1.10872
2021-06-18	1.55426	2.28867	1.1257
2021-06-19	1.58025	2.3116	1.14756
2021-06-20	1.60588	2.31802	1.17647
2021-06-21	1.63007	2.30789	1.2124
2021-06-22	1.651	2.28165	1.2546
2021-06-23	1.66664	2.23942	1.29866
2021-06-24	1.67556	2.18383	1.34064
2021-06-25	1.67686	2.11821	1.37559
2021-06-26	1.6703	2.04701	1.4003
2021-06-27	1.65796	1.98231	1.41467
2021-06-28	1.64251	1.92858	1.41924
2021-06-29	1.6263	1.88396	1.41419
2021-06-30	1.61143	1.84786	1.40337
2021-07-01	1.59954	1.82186	1.39521
2021-07-02	1.59057	1.80456	1.39247
2021-07-03	1.58403	1.79345	1.39319
2021-07-04	1.57893	1.78496	1.39273
2021-07-05	1.57393	1.7776	1.39031
2021-07-06	1.56757	1.77134	1.38732
2021-07-07	1.55793	1.76537	1.3799
2021-07-08	1.54318	1.75919	1.36224
2021-07-09	1.52308	1.75418	1.33163
2021-07-10	1.49853	1.75322	1.28955
2021-07-11	1.47045	1.75986	1.23802
2021-07-12	1.43992	1.77854	1.17761
2021-09-09	0.808659	1.06438	0.607197
2021-09-10	0.797899	1.03403	0.627161
2021-09-11	0.787054	1.00041	0.642339
2021-09-12	0.775982	0.964208	0.65189
2021-09-13	0.764554	0.925746	0.656617
2021-09-14	0.75279	0.886946	0.658053
2021-09-15	0.741245	0.851113	0.656362
2021-09-16	0.73057	0.823461	0.651955
2021-09-17	0.721354	0.807223	0.645961
2021-09-18	0.7139	0.800284	0.638788
2021-09-19	0.708209	0.796992	0.628782
2021-09-20	0.703669	0.795191	0.613571
2021-09-21	0.699535	0.79513	0.595156
2021-09-22	0.695098	0.796632	0.5769
2021-09-23	0.689821	0.798306	0.560187
2021-09-24	0.68329	0.799924	0.545355
2021-09-25	0.675199	0.801882	0.53195
2021-09-26	0.665289	0.803475	0.519445
2021-09-27	0.653359	0.803316	0.507246
2021-09-28	0.639472	0.800116	0.494917
2021-09-29	0.623925	0.794739	0.482093
2021-09-30	0.607399	0.78854	0.468789
2021-10-01	0.590617	0.782552	0.455085
2021-10-02	0.574177	0.775936	0.441603
2021-10-03	0.558165	0.767145	0.428146
2021-10-04	0.542462	0.753894	0.414984
2021-10-05	0.527087	0.737476	0.402018
2021-10-06	0.512088	0.718904	0.38929
2021-10-07	0.497521	0.6978	0.377004
2021-10-08	0.483537	0.674618	0.365142
2021-10-09	0.470306	0.649948	0.354106
2021-10-10	0.457909	0.625478	0.343852
2021-10-11	0.446399	0.604565	0.334951
2021-10-12	0.435841	0.587591	0.327675
2021-10-13	0.426449	0.572505	0.322669
2021-10-14	0.418478	0.559059	0.320199
2021-10-15	0.412106	0.548499	0.320067
2021-10-16	0.407493	0.541656	0.3219
2021-10-17	0.404807	0.538301	0.325666
2021-10-18	0.4042	0.538137	0.331318
2021-10-19	0.405814	0.540108	0.338951
2021-10-20	0.409739	0.543425	0.34833
2021-10-21	0.416082	0.547442	0.358864
2021-10-22	0.425004	0.551723	0.370413
2021-10-23	0.436759	0.555019	0.383823
2021-10-24	0.451537	0.556718	0.400441
2021-10-25	0.468945	0.556933	0.41984
2021-10-26	0.488369	0.557013	0.44105
2021-10-27	0.509081	0.561356	0.46331
2021-10-28	0.530162	0.57862	0.48546
2021-10-29	0.550599	0.605459	0.501764
2021-10-30	0.569604	0.633996	0.505315
2021-10-31	0.586407	0.662139	0.500623
2021-11-01	0.600177	0.688354	0.493703
2021-11-02	0.609977	0.711261	0.486146
2021-11-03	0.615068	0.73061	0.478597
2021-11-04	0.615671	0.747256	0.471088
2021-11-05	0.612327	0.761185	0.463578
2021-11-06	0.605681	0.771217	0.45608
2021-11-07	0.596625	0.776679	0.448035
2021-11-08	0.586106	0.777658	0.439118
2021-11-09	0.574906	0.775283	0.429626
2021-11-10	0.563731	0.770721	0.42029
2021-11-11	0.553207	0.763895	0.411753
2021-11-12	0.543732	0.75409	0.404607
2021-11-13	0.535543	0.74118	0.399491
2021-11-14	0.528662	0.725428	0.396363
2021-11-15	0.523061	0.708995	0.394996
2021-11-16	0.518732	0.692621	0.395299
2021-11-17	0.515749	0.676958	0.39711
2021-11-18	0.51424	0.662145	0.401082
2021-11-19	0.514397	0.648907	0.407412
2021-11-20	0.516438	0.639122	0.415856
2021-11-21	0.520599	0.633898	0.426197
2021-11-22	0.527109	0.632971	0.438942
2021-11-23	0.536057	0.635599	0.454274
2021-11-24	0.546919	0.640689	0.471074
2021-11-25	0.558982	0.647043	0.488228
2021-11-26	0.571462	0.652966	0.504418
2021-11-27	0.583443	0.657705	0.519661
2021-11-28	0.594068	0.661309	0.533722
2021-11-29	0.603092	0.665076	0.545973
2021-11-30	0.610436	0.670585	0.555214
2021-12-01	0.616071	0.67825	0.560285
2021-12-02	0.620196	0.687394	0.56111
2021-12-03	0.623073	0.696716	0.558839
2021-12-04	0.624786	0.705249	0.555076
2021-12-05	0.62538	0.712354	0.551154
2021-12-06	0.624926	0.716945	0.547843
2021-12-07	0.623626	0.717791	0.545503
2021-12-08	0.621753	0.714745	0.54406
2021-12-09	0.619628	0.709658	0.543006
2021-12-10	0.617584	0.705195	0.542143
2021-12-11	0.615876	0.703868	0.541267
2021-12-12	0.614292	0.706485	0.53927
2021-12-13	0.6125	0.712037	0.534525
2021-12-14	0.610409	0.719583	0.525816
2021-12-15	0.607992	0.728381	0.512585
2021-12-16	0.605152	0.73701	0.49629
2021-12-17	0.601374	0.743859	0.479695
2021-12-18	0.596051	0.747435	0.463799
2021-12-19	0.588829	0.747072	0.448174
2021-12-20	0.579439	0.741325	0.432238
2021-12-21	0.56773	0.729815	0.415698
2021-12-22	0.554075	0.71332	0.399454
2021-12-23	0.538967	0.694131	0.384125
2021-12-24	0.522698	0.675872	0.369923
2021-12-25	0.505498	0.658976	0.356445
2021-12-26	0.487624	0.642161	0.34387
2021-12-27	0.469526	0.62319	0.332436
2021-12-28	0.451708	0.601083	0.322449
2021-12-29	0.434727	0.576434	0.314089
2021-12-30	0.419086	0.550769	0.307596
2021-12-31	0.405225	0.525542	0.303394
2022-01-01	0.393606	0.502599	0.301968
2022-01-02	0.38456	0.482897	0.303818
2022-01-03	0.377959	0.465866	0.30835
2022-01-04	0.373608	0.45092	0.314838
2022-01-05	0.371346	0.437716	0.322373
2022-01-06	0.370988	0.426103	0.330269
2022-01-07	0.372298	0.415994	0.338247
2022-01-08	0.37481	0.40836	0.345697
2022-01-09	0.377995	0.406252	0.351652
2022-01-10	0.381274	0.410008	0.354879
2022-01-11	0.38385	0.41488	0.35511
2022-01-12	0.385046	0.417427	0.353669
2022-01-13	0.385007	0.418285	0.351982
2022-01-14	0.384098	0.418253	0.350808
2022-01-15	0.382678	0.417223	0.350321
2022-01-16	0.381024	0.415253	0.350064
2022-01-17	0.379247	0.412788	0.349255
2022-01-18	0.376909	0.411262	0.346377
2022-01-19	0.373448	0.411763	0.340272
2022-01-20	0.368368	0.412659	0.330825
2022-01-21	0.361443	0.411251	0.31873
2022-01-22	0.352684	0.405903	0.3047
2022-01-23	0.342611	0.397954	0.289306
2022-01-24	0.33183	0.389153	0.273479
2022-01-25	0.320881	0.380572	0.258265
2022-01-26	0.310189	0.37236	0.244647
2022-01-27	0.300065	0.364631	0.233144
2022-01-28	0.290601	0.357492	0.223313
2022-01-29	0.281829	0.350852	0.214631
2022-01-30	0.27378	0.344373	0.207158
2022-01-31	0.266472	0.33819	0.201108
2022-02-01	0.259927	0.33241	0.196737
2022-02-02	0.254178	0.326999	0.193904
2022-02-03	0.249262	0.32171	0.192333
2022-02-04	0.245219	0.316032	0.192143
2022-02-05	0.242099	0.309437	0.193583
2022-02-06	0.239965	0.30176	0.19682
2022-02-07	0.238903	0.293826	0.20137
2022-02-08	0.239014	0.286598	0.206589
2022-02-09	0.240424	0.280706	0.212271
2022-02-10	0.243312	0.276915	0.218403
2022-02-11	0.247793	0.275862	0.225312
2022-02-12	0.253576	0.27774	0.232782
2022-02-13	0.260244	0.282411	0.240193
2022-02-14	0.267349	0.28936	0.247186
2022-02-15	0.274457	0.29753	0.253444
2022-02-16	0.281248	0.305759	0.258605
2022-02-17	0.28797	0.314352	0.262811
2022-02-18	0.295051	0.323777	0.266456
2022-02-19	0.302899	0.33439	0.270123
2022-02-20	0.311662	0.346088	0.274307
2022-02-21	0.321314	0.358745	0.278987
2022-02-22	0.331418	0.37205	0.283849
2022-02-23	0.341374	0.385277	0.288365
2022-02-24	0.350542	0.397404	0.292125
2022-02-25	0.358379	0.407866	0.295044
2022-02-26	0.364423	0.41668	0.296851
2022-02-27	0.368471	0.423794	0.29785
2022-02-28	0.370411	0.428625	0.298435
2022-03-01	0.370149	0.429941	0.299058
2022-03-02	0.367532	0.427089	0.299837
2022-03-03	0.362525	0.419749	0.300624
2022-03-04	0.355512	0.409344	0.300881
2022-03-05	0.346978	0.39692	0.299822
2022-03-06	0.337415	0.382909	0.296999
2022-03-07	0.327375	0.367678	0.292601
2022-03-08	0.317305	0.351862	0.287461
2022-03-09	0.307311	0.336535	0.281631
2022-03-10	0.297415	0.322896	0.274668
2022-03-11	0.287642	0.311265	0.266533
2022-03-12	0.278034	0.301039	0.258006
2022-03-13	0.268712	0.291554	0.249949
2022-03-14	0.260071	0.283318	0.242446
2022-03-15	0.252526	0.276531	0.235345
2022-03-16	0.246429	0.27071	0.229167
2022-03-17	0.242085	0.265753	0.224783
2022-03-18	0.239626	0.26176	0.222849
2022-03-19	0.238558	0.258568	0.222489
2022-03-20	0.238271	0.256295	0.222572
2022-03-21	0.238173	0.255173	0.222499
2022-03-22	0.237702	0.254827	0.221883
2022-03-23	0.236435	0.254133	0.220325
2022-03-24	0.234473	0.252753	0.217428
2022-03-25	0.232049	0.250999	0.213133
2022-03-26	0.229397	0.249023	0.207743
2022-03-27	0.226762	0.247238	0.201532
2022-03-28	0.224328	0.246281	0.195056
2022-03-29	0.222053	0.246805	0.188773
2022-03-30	0.219844	0.249005	0.182767
2022-03-31	0.217599	0.252939	0.176683
2022-04-01	0.215187	0.258815	0.169618

## Sheet: Fig6e
Date	IFR	Upper CrI	Lower CrI
2020-05-01	6.20522	44.3037	1.76219
2020-05-02	6.5127	41.7721	1.95429
2020-05-03	6.8189	39.3044	2.15327
2020-05-04	7.12108	36.9136	2.35709
2020-05-05	7.41545	34.7886	2.56165
2020-05-06	7.69792	32.7658	2.7713
2020-05-07	7.96455	30.9395	2.98435
2020-05-08	8.21338	29.3215	3.20075
2020-05-09	8.44464	27.9592	3.41909
2020-05-10	8.65925	26.7835	3.63933
2020-05-11	8.85853	25.7952	3.86611
2020-05-12	9.04361	24.9027	4.10033
2020-05-13	9.21411	24.1181	4.34379
2020-05-14	9.37073	23.3934	4.5892
2020-05-15	9.51471	22.6757	4.83871
2020-05-16	9.64745	21.9539	5.09578
2020-05-17	9.76945	21.2049	5.35446
2020-05-18	9.87614	20.4359	5.60452
2020-05-19	9.95926	19.6809	5.83195
2020-05-20	10.0099	18.9932	6.02084
2020-05-21	10.0194	18.3602	6.14129
2020-05-22	9.98093	17.7899	6.18629
2020-05-23	9.89514	17.2672	6.16157
2020-05-24	9.7637	16.8161	6.07543
2020-05-25	9.58865	16.4063	5.93093
2020-05-26	9.37262	16.0349	5.73939
2020-05-27	9.11891	15.6739	5.50729
2020-05-28	8.83179	15.3698	5.24761
2020-05-29	8.5155	15.0533	4.96562
2020-05-30	8.17434	14.7376	4.67883
2020-05-31	7.81273	14.3882	4.39639
2020-06-01	7.43512	14.0057	4.12167
2020-06-02	7.04724	13.5772	3.85486
2020-06-03	6.65823	13.1258	3.599
2020-06-04	6.27648	12.668	3.35323
2020-06-05	5.90884	12.2242	3.11822
2020-06-06	5.56049	11.814	2.89871
2020-06-07	5.23366	11.4325	2.69516
2020-06-08	4.92674	11.0627	2.50964
2020-06-09	4.63771	10.6999	2.34142
2020-06-10	4.36484	10.3383	2.18947
2020-06-11	4.10679	9.96403	2.0534
2020-06-12	3.86336	9.58646	1.9318
2020-06-13	3.63526	9.22215	1.82454
2020-06-14	3.42305	8.87461	1.73048
2020-06-15	3.22701	8.55868	1.64918
2020-06-16	3.04726	8.26724	1.58141
2020-06-17	2.8839	7.99507	1.52484
2020-06-18	2.73645	7.74094	1.47643
2020-06-19	2.60432	7.48914	1.43405
2020-06-20	2.48692	7.23115	1.39833
2020-06-21	2.38333	6.95925	1.36868
2020-06-22	2.2916	6.67449	1.34247
2020-06-23	2.21062	6.38253	1.31496
2020-06-24	2.13956	6.08699	1.28504
2020-06-25	2.07772	5.79248	1.25333
2020-06-26	2.02437	5.50092	1.2193
2020-06-27	1.97829	5.20901	1.1834
2020-06-28	1.93833	4.91839	1.14733
2020-06-29	1.90344	4.62689	1.11395
2020-06-30	1.8727	4.33781	1.08516
2020-07-01	1.8455	4.05357	1.06196
2020-07-02	1.82224	3.78751	1.04274
2020-07-03	1.80316	3.56166	1.02675
2020-07-04	1.78846	3.40316	1.01196
2020-07-05	1.77835	3.32014	0.997909
2020-07-06	1.773	3.303	0.984838
2020-07-07	1.77215	3.34433	0.97117
2020-07-08	1.77509	3.43059	0.95645
2020-07-09	1.78108	3.56012	0.940785
2020-07-10	1.78937	3.71373	0.925051
2020-07-11	1.79918	3.87418	0.909494
2020-07-12	1.80988	4.03925	0.895998
2020-07-13	1.82158	4.19194	0.885789
2020-07-14	1.83455	4.32729	0.880984
2020-07-15	1.84905	4.4257	0.882987
2020-07-16	1.8654	4.48635	0.892877
2020-07-17	1.8838	4.51105	0.909138
2020-07-18	1.90367	4.51491	0.928566
2020-07-19	1.92427	4.50178	0.948441
2020-07-20	1.94481	4.47529	0.966784
2020-07-21	1.96479	4.43472	0.982262
2020-07-22	1.98489	4.38376	0.994797
2020-07-23	2.00623	4.32714	1.00269
2020-07-24	2.02994	4.26781	1.00515
2020-07-25	2.05725	4.20366	1.0025
2020-07-26	2.08885	4.13912	0.997466
2020-07-27	2.1236	4.08576	0.991462
2020-07-28	2.16101	4.05415	0.986526
2020-07-29	2.20078	4.06172	0.982625
2020-07-30	2.2426	4.11235	0.979965
2020-07-31	2.2866	4.20165	0.979503
2020-08-01	2.3343	4.32519	0.982285
2020-08-02	2.38624	4.47645	0.989041
2020-08-03	2.44278	4.64904	1.00089
2020-08-04	2.50431	4.83521	1.01852
2020-08-05	2.57082	5.02914	1.042
2020-08-06	2.64112	5.22475	1.06905
2020-08-07	2.71476	5.43531	1.09961
2020-08-08	2.79146	5.66869	1.1336
2020-08-09	2.87087	5.92415	1.16925
2020-08-10	2.95296	6.203	1.20448
2020-08-11	3.03841	6.51307	1.23954
2020-08-12	3.12656	6.83729	1.27393
2020-08-13	3.21639	7.16137	1.30873
2020-08-14	3.30675	7.45736	1.34565
2020-08-15	3.39645	7.70557	1.38514
2020-08-16	3.48549	7.89231	1.42786
2020-08-17	3.57635	8.02442	1.47611
2020-08-18	3.67215	8.11738	1.53099
2020-08-19	3.77634	8.18448	1.5928
2020-08-20	3.89242	8.2355	1.66358
2020-08-21	4.0211	8.28435	1.74385
2020-08-22	4.1581	8.33945	1.83295
2020-08-23	4.29784	8.39517	1.92786
2020-08-24	4.43398	8.42368	2.02631
2020-08-25	4.55977	8.4358	2.12581
2020-08-26	4.67063	8.42552	2.22274
2020-08-27	4.76489	8.40749	2.31842
2020-08-28	4.84134	8.38897	2.41097
2020-08-29	4.89899	8.36637	2.50048
2020-08-30	4.93687	8.32959	2.58586
2020-08-31	4.95435	8.27143	2.66791
2020-09-01	4.95293	8.19058	2.74819
2020-09-02	4.93463	8.09449	2.82557
2020-09-03	4.9016	7.97439	2.90262
2020-09-04	4.85647	7.83909	2.97481
2020-09-05	4.8033	7.69044	3.03307
2020-09-06	4.74655	7.53171	3.06203
2020-09-07	4.69051	7.36231	3.0642
2020-09-08	4.63925	7.18054	3.04982
2020-09-09	4.59592	6.98785	3.02134
2020-09-10	4.56016	6.78731	2.98985
2020-09-11	4.53027	6.58592	2.95615
2020-09-12	4.50453	6.40321	2.93004
2020-09-13	4.48126	6.25534	2.92209
2020-09-14	4.45953	6.13626	2.93514
2020-09-15	4.44032	6.03534	2.96655
2020-09-16	4.42366	5.94996	3.01382
2020-09-17	4.40937	5.87976	3.0764
2020-09-18	4.39727	5.81903	3.15776
2020-09-19	4.38763	5.76515	3.25243
2020-09-20	4.38293	5.72055	3.34612
2020-09-21	4.38707	5.68596	3.42813
2020-09-22	4.40409	5.66066	3.49927
2020-09-23	4.43821	5.64734	3.57032
2020-09-24	4.4922	5.64399	3.65207
2020-09-25	4.56202	5.64867	3.74345
2020-09-26	4.64177	5.67034	3.83417
2020-09-27	4.72514	5.72003	3.91146
2020-09-28	4.8054	5.8061	3.96495
2020-09-29	4.87671	5.92653	3.99081
2020-09-30	4.93829	6.07199	3.99395
2020-10-01	4.99058	6.2329	3.98111
2020-10-02	5.03412	6.39275	3.95953
2020-10-03	5.06949	6.53289	3.93454
2020-10-04	5.09707	6.6402	3.90835
2020-10-05	5.11615	6.72399	3.87982
2020-10-06	5.12579	6.79862	3.84833
2020-10-07	5.12507	6.86047	3.81577
2020-10-08	5.11317	6.89369	3.7845
2020-10-09	5.08943	6.87959	3.75658
2020-10-10	5.05406	6.82188	3.73246
2020-10-11	5.00817	6.72726	3.71108
2020-10-12	4.95298	6.59368	3.69937
2020-10-13	4.88975	6.42454	3.70162
2020-10-14	4.81947	6.21603	3.72268
2020-10-15	4.7428	5.98072	3.75896
2020-10-16	4.66112	5.73489	3.8016
2020-10-17	4.57589	5.49248	3.83863
2020-10-18	4.48846	5.26343	3.86001
2020-10-19	4.40202	5.07244	3.85431
2020-10-20	4.3255	4.94858	3.81749
2020-10-21	4.26635	4.90206	3.75685
2020-10-22	4.23146	4.90092	3.70097
2020-10-23	4.22778	4.91543	3.68189
2020-10-24	4.25955	4.93637	3.71327
2020-10-25	4.32005	4.97688	3.77456
2020-10-26	4.40219	5.06001	3.83571
2020-10-27	4.49898	5.20422	3.88071
2020-10-28	4.60291	5.39532	3.9089
2020-10-29	4.70722	5.59827	3.93044
2020-10-30	4.80935	5.79764	3.95097
2020-10-31	4.9063	5.98892	3.97545
2020-11-01	4.99464	6.16625	4.00548
2020-11-02	5.07077	6.32503	4.04127
2020-11-03	5.13153	6.45512	4.08072
2020-11-04	5.17682	6.56286	4.11379
2020-11-05	5.20894	6.65018	4.13463
2020-11-06	5.23056	6.71394	4.13842
2020-11-07	5.24444	6.75235	4.13134
2020-11-08	5.25472	6.76678	4.12458
2020-11-09	5.27036	6.77064	4.13529
2020-11-10	5.30097	6.77259	4.17333
2020-11-11	5.35645	6.78322	4.25025
2020-11-12	5.44735	6.80694	4.37657
2020-11-13	5.58309	6.86119	4.56006
2020-11-14	5.76508	6.96391	4.78759
2020-11-15	5.99348	7.13138	5.04717
2020-11-16	6.26903	7.3764	5.32885
2020-11-17	6.59284	7.70306	5.63049
2020-11-18	6.96511	8.11322	5.95573
2020-11-19	7.38018	8.60464	6.29738
2020-11-20	7.82765	9.16501	6.64296
2020-11-21	8.29381	9.77443	6.98304
2020-11-22	8.76127	10.4013	7.30831
2020-11-23	9.21245	11.0114	7.60996
2020-11-24	9.6401	11.6146	7.87499
2020-11-25	10.0373	12.2261	8.09024
2020-11-26	10.3966	12.8662	8.24889
2020-11-27	10.7109	13.5469	8.35738
2020-11-28	10.9734	14.2645	8.40989
2020-11-29	11.1817	15.0145	8.40804
2020-11-30	11.3397	15.781	8.34689
2020-12-01	11.4531	16.5634	8.2326
2020-12-02	11.5284	17.3348	8.08084
2020-12-03	11.5723	18.0861	7.89899
2021-01-06	9.03889	10.4101	7.89879
2021-01-07	8.64662	9.7878	7.65235
2021-01-08	8.2513	9.29457	7.3414
2021-01-09	7.86137	8.88303	6.98346
2021-01-10	7.48407	8.51569	6.60252
2021-01-11	7.12532	8.17207	6.22951
2021-01-12	6.79153	7.86115	5.8852
2021-01-13	6.49121	7.61185	5.57012
2021-01-14	6.22885	7.43343	5.28282
2021-01-15	6.00788	7.30851	5.02567
2021-01-16	5.83144	7.21386	4.80826
2021-01-17	5.70008	7.14415	4.63863
2021-01-18	5.60496	7.09659	4.50571
2021-01-19	5.53615	7.06993	4.39676
2021-01-20	5.48465	7.06348	4.30426
2021-01-21	5.44194	7.07371	4.21953
2021-01-22	5.4003	7.10579	4.13302
2021-01-23	5.35599	7.16336	4.0301
2021-01-24	5.30867	7.23543	3.90765
2021-01-25	5.2582	7.30667	3.77279
2021-01-26	5.20441	7.36199	3.64301
2021-01-27	5.14811	7.39038	3.53726
2021-01-28	5.0925	7.39971	3.45851
2021-01-29	5.0399	7.38495	3.40101
2021-01-30	4.99242	7.34957	3.36013
2021-01-31	4.95212	7.28574	3.33546
2021-02-01	4.91971	7.19016	3.32748
2021-02-02	4.89106	7.06383	3.33469
2021-02-03	4.86113	6.90721	3.35902
2021-02-04	4.82505	6.72415	3.40093
2021-02-05	4.77808	6.51549	3.4631
2021-02-06	4.71704	6.27732	3.54134
2021-02-07	4.64376	6.02475	3.6196
2021-02-08	4.5608	5.7765	3.66187
2021-02-09	4.47064	5.55748	3.64082
2021-02-10	4.37563	5.40862	3.56643
2021-02-11	4.27761	5.34323	3.46156
2021-02-12	4.17646	5.34432	3.34218
2021-02-13	4.07132	5.39613	3.21515
2021-02-14	3.96145	5.47882	3.08483
2021-02-15	3.84623	5.56235	2.95437
2021-02-16	3.72533	5.628	2.82399
2021-02-17	3.59975	5.66387	2.69006
2021-02-18	3.47151	5.67563	2.55052
2021-02-19	3.34249	5.67258	2.40464
2021-02-20	3.21437	5.6577	2.25513
2021-02-21	3.08851	5.6363	2.10428
2021-02-22	2.96584	5.60357	1.95548
2021-02-23	2.84707	5.54677	1.81394
2021-02-24	2.7328	5.45497	1.68714
2021-02-25	2.62351	5.31726	1.57839
2021-02-26	2.51979	5.13007	1.49064
2021-02-27	2.42301	4.89773	1.41934
2021-02-28	2.33461	4.63572	1.36271
2021-03-01	2.25584	4.35545	1.31644
2021-03-02	2.18777	4.07086	1.28091
2021-03-03	2.13104	3.7993	1.25518
2021-03-04	2.08483	3.56075	1.23923
2021-03-05	2.04804	3.36872	1.22985
2021-03-06	2.01971	3.22322	1.22806
2021-03-07	1.99902	3.11413	1.23519
2021-03-08	1.98535	3.02748	1.25278
2021-03-09	1.97821	2.95685	1.27973
2021-03-10	1.9768	2.90104	1.3135
2021-03-11	1.98036	2.85905	1.35149
2021-03-12	1.98816	2.83174	1.39195
2021-03-13	1.99922	2.82031	1.43011
2021-03-14	2.01079	2.82493	1.45849
2021-03-15	2.01914	2.84288	1.46903
2021-03-16	2.02044	2.86902	1.45669
2021-03-17	2.01089	2.88714	1.42292
2021-03-18	1.98743	2.88723	1.36929
2021-03-19	1.9506	2.86839	1.30202
2021-03-20	1.90318	2.83335	1.22851
2021-03-21	1.84798	2.78664	1.155
2021-03-22	1.7877	2.72547	1.08656
2021-03-23	1.72496	2.65385	1.0259
2021-03-24	1.66218	2.58275	0.973302
2021-03-25	1.60116	2.52081	0.927947
2021-03-26	1.54338	2.47132	0.888165
2021-03-27	1.49015	2.43346	0.852611
2021-03-28	1.44243	2.40378	0.820956
2021-03-29	1.40045	2.38083	0.792862
2021-03-30	1.3642	2.36369	0.768285
2021-03-31	1.33366	2.35363	0.747432
2021-04-01	1.30886	2.35035	0.730386
2021-04-02	1.28953	2.35756	0.717296
2021-04-03	1.27418	2.36995	0.707835
2021-04-04	1.26126	2.38553	0.701107
2021-04-05	1.2493	2.39682	0.696135
2021-04-06	1.23691	2.39741	0.692091
2021-04-07	1.22305	2.38157	0.68883
2021-04-08	1.20789	2.35056	0.68536
2021-04-09	1.19183	2.30621	0.682134
2021-04-10	1.17526	2.2486	0.679444
2021-04-11	1.15854	2.18218	0.677552
2021-04-12	1.14201	2.10855	0.67686
2021-04-13	1.12598	2.0314	0.676067
2021-04-14	1.11077	1.95506	0.674785
2021-04-15	1.09667	1.88465	0.672508
2021-04-16	1.08397	1.82453	0.669367
2021-04-17	1.07271	1.7746	0.665703
2021-04-18	1.06232	1.73645	0.660078
2021-04-19	1.05228	1.70889	0.652856
2021-04-20	1.04213	1.68888	0.644824
2021-04-21	1.03141	1.67335	0.636689
2021-04-22	1.01996	1.65793	0.629654
2021-04-23	1.00835	1.64371	0.623451
2021-04-24	0.996973	1.62967	0.618123
2021-04-25	0.986188	1.61796	0.613577
2021-04-26	0.976343	1.60757	0.609048
2021-04-27	0.967764	1.59797	0.604798
2021-04-28	0.960891	1.59092	0.601066
2021-04-29	0.956317	1.58766	0.597391
2021-04-30	0.954644	1.59003	0.594624
2021-05-01	0.95649	1.60008	0.592881
2021-05-02	0.962432	1.61786	0.591941
2021-05-03	0.972668	1.64462	0.591441
2021-05-04	0.987267	1.6783	0.591785
2021-05-05	1.00635	1.72103	0.594077
2021-05-06	1.03009	1.76957	0.599864
2021-05-07	1.05852	1.82436	0.610413
2021-05-08	1.09088	1.88212	0.625634
2021-05-09	1.12616	1.94287	0.644946
2021-05-10	1.16321	2.00729	0.666216
2021-05-11	1.20073	2.07201	0.689629
2021-05-12	1.23744	2.13501	0.714094
2021-05-13	1.27277	2.19483	0.738267
2021-05-14	1.30644	2.25325	0.761421
2021-05-15	1.33815	2.30736	0.782362
2021-05-16	1.36761	2.357	0.80192
2021-05-17	1.39457	2.39984	0.820549
2021-05-18	1.4189	2.43718	0.838373
2021-05-19	1.44031	2.46732	0.855293
2021-05-20	1.45856	2.49037	0.870992
2021-05-21	1.47339	2.50574	0.884238
2021-05-22	1.48468	2.51281	0.893891
2021-05-23	1.49266	2.51418	0.899657
2021-05-24	1.49765	2.51213	0.899654
2021-05-25	1.5	2.50451	0.893637
2021-05-26	1.50008	2.49375	0.882604
2021-05-27	1.4982	2.47772	0.868669
2021-05-28	1.49493	2.45867	0.854221
2021-05-29	1.4913	2.43909	0.84182
2021-05-30	1.48834	2.42167	0.83383
2021-05-31	1.48707	2.40721	0.831917
2021-06-01	1.48855	2.39782	0.837092
2021-06-02	1.49353	2.39834	0.849439
2021-06-03	1.50249	2.40951	0.868328
2021-06-04	1.51593	2.43498	0.892561
2021-06-05	1.5344	2.47349	0.921433
2021-06-06	1.55839	2.52711	0.953979
2021-06-07	1.58739	2.58942	0.989178
2021-06-08	1.62028	2.65635	1.02519
2021-06-09	1.65582	2.72421	1.06073
2021-06-10	1.69268	2.79095	1.09438
2021-06-11	1.72955	2.84957	1.12381
2021-06-12	1.76641	2.90767	1.14695
2021-06-13	1.80427	2.97243	1.16405
2021-06-14	1.84422	3.0442	1.1792
2021-06-15	1.88747	3.12334	1.1973
2021-06-16	1.93527	3.20548	1.22346
2021-06-17	1.98798	3.29031	1.25776
2021-06-18	2.04537	3.37169	1.30025
2021-06-19	2.10712	3.44709	1.3505
2021-06-20	2.17287	3.51442	1.40748
2021-06-21	2.24195	3.57384	1.47004
2021-06-22	2.31171	3.6229	1.53411
2021-06-23	2.37821	3.65888	1.59586
2021-06-24	2.4371	3.68304	1.6514
2021-06-25	2.48366	3.69607	1.69559
2021-06-26	2.51389	3.70116	1.72624
2021-06-27	2.52903	3.70989	1.74352
2021-06-28	2.53302	3.72818	1.7524
2021-06-29	2.53009	3.75163	1.75891
2021-06-30	2.5245	3.77735	1.76895
2021-07-01	2.52015	3.80049	1.78784
2021-07-02	2.51929	3.82479	1.81111
2021-07-03	2.52359	3.85909	1.83276
2021-07-04	2.53478	3.91675	1.84782
2021-07-05	2.55467	4.01041	1.8568
2021-07-06	2.58467	4.15008	1.86367
2021-07-07	2.62359	4.33802	1.8703
2021-07-08	2.66913	4.56995	1.87287
2021-07-09	2.71886	4.83714	1.86931
2021-07-10	2.77015	5.12339	1.85687
2021-07-11	2.82027	5.40867	1.83681
2021-07-12	2.86693	5.68155	1.80821
2021-09-09	2.20391	3.27064	1.46359
2021-09-10	2.17605	3.16197	1.47862
2021-09-11	2.15059	3.06181	1.48714
2021-09-12	2.12788	2.96639	1.49265
2021-09-13	2.10826	2.87675	1.49632
2021-09-14	2.09221	2.79233	1.5023
2021-09-15	2.08042	2.72358	1.51372
2021-09-16	2.07348	2.67785	1.53073
2021-09-17	2.07203	2.6561	1.55256
2021-09-18	2.07673	2.65675	1.57739
2021-09-19	2.08799	2.67559	1.60226
2021-09-20	2.10444	2.70738	1.62709
2021-09-21	2.12386	2.74922	1.6503
2021-09-22	2.14395	2.79727	1.66814
2021-09-23	2.16235	2.84797	1.67656
2021-09-24	2.17659	2.89593	1.67519
2021-09-25	2.18505	2.93793	1.66525
2021-09-26	2.18678	2.97554	1.64865
2021-09-27	2.18088	3.00414	1.62633
2021-09-28	2.16655	3.01943	1.60035
2021-09-29	2.14354	3.02066	1.56984
2021-09-30	2.11301	3.01483	1.53563
2021-10-01	2.0763	3.00149	1.49766
2021-10-02	2.03469	2.98105	1.4574
2021-10-03	1.98947	2.9447	1.41662
2021-10-04	1.94174	2.89155	1.37698
2021-10-05	1.89254	2.82603	1.33622
2021-10-06	1.8429	2.75499	1.29363
2021-10-07	1.79377	2.68029	1.24944
2021-10-08	1.746	2.60823	1.20537
2021-10-09	1.70026	2.54636	1.16245
2021-10-10	1.65645	2.49369	1.1226
2021-10-11	1.61419	2.45226	1.08597
2021-10-12	1.5731	2.41667	1.05426
2021-10-13	1.53285	2.38439	1.02985
2021-10-14	1.49325	2.3518	1.01335
2021-10-15	1.45504	2.31922	1.00341
2021-10-16	1.41939	2.28832	0.997927
2021-10-17	1.38732	2.25906	0.995918
2021-10-18	1.3598	2.2308	0.996856
2021-10-19	1.33773	2.20227	1.00184
2021-10-20	1.32202	2.17264	1.01089
2021-10-21	1.31354	2.14193	1.02395
2021-10-22	1.31324	2.1085	1.04188
2021-10-23	1.32224	2.07375	1.06629
2021-10-24	1.34135	2.03757	1.09763
2021-10-25	1.36927	2.0003	1.13322
2021-10-26	1.40396	1.96257	1.16937
2021-10-27	1.44328	1.9293	1.20427
2021-10-28	1.48484	1.92004	1.23515
2021-10-29	1.52617	1.94467	1.25938
2021-10-30	1.56594	1.98512	1.27367
2021-10-31	1.60325	2.03282	1.27804
2021-11-01	1.63718	2.08423	1.27534
2021-11-02	1.66677	2.13533	1.26898
2021-11-03	1.69141	2.18859	1.26106
2021-11-04	1.71147	2.24479	1.25303
2021-11-05	1.72737	2.30414	1.24491
2021-11-06	1.73958	2.36455	1.23759
2021-11-07	1.74861	2.42507	1.23002
2021-11-08	1.75495	2.48288	1.22034
2021-11-09	1.75907	2.53827	1.20605
2021-11-10	1.76149	2.58948	1.18862
2021-11-11	1.76274	2.63306	1.17433
2021-11-12	1.76337	2.66292	1.16874
2021-11-13	1.76392	2.67276	1.17317
2021-11-14	1.76518	2.66631	1.18536
2021-11-15	1.76811	2.64744	1.20244
2021-11-16	1.77371	2.62018	1.22242
2021-11-17	1.78298	2.58969	1.24478
2021-11-18	1.79681	2.56289	1.26932
2021-11-19	1.81522	2.54454	1.29554
2021-11-20	1.83791	2.54237	1.32221
2021-11-21	1.8646	2.5556	1.34989
2021-11-22	1.895	2.57965	1.38053
2021-11-23	1.92852	2.60781	1.41618
2021-11-24	1.96377	2.63427	1.4565
2021-11-25	1.9992	2.65778	1.49476
2021-11-26	2.03315	2.67769	1.5237
2021-11-27	2.06386	2.69644	1.53962
2021-11-28	2.08997	2.71617	1.54287
2021-11-29	2.11207	2.7379	1.53764
2021-11-30	2.13127	2.7662	1.52428
2021-12-01	2.14872	2.80188	1.50304
2021-12-02	2.16564	2.8481	1.47307
2021-12-03	2.18304	2.90592	1.4377
2021-12-04	2.20056	2.97412	1.39876
2021-12-05	2.21733	3.04742	1.36187
2021-12-06	2.23243	3.11598	1.33097
2021-12-07	2.24492	3.1723	1.30927
2021-12-08	2.25381	3.21385	1.2981
2021-12-09	2.25788	3.24062	1.29727
2021-12-10	2.25588	3.2633	1.30427
2021-12-11	2.24659	3.28449	1.31529
2021-12-12	2.22888	3.30257	1.32643
2021-12-13	2.2019	3.30942	1.33424
2021-12-14	2.16546	3.29994	1.3381
2021-12-15	2.11961	3.26951	1.33671
2021-12-16	2.06457	3.21995	1.32903
2021-12-17	2.00071	3.1458	1.31211
2021-12-18	1.92864	3.04881	1.28478
2021-12-19	1.84948	2.93144	1.24649
2021-12-20	1.76447	2.79771	1.20042
2021-12-21	1.67489	2.65088	1.13994
2021-12-22	1.58199	2.49088	1.06528
2021-12-23	1.48725	2.32301	0.991832
2021-12-24	1.39336	2.15368	0.924858
2021-12-25	1.30291	1.99153	0.863413
2021-12-26	1.21787	1.83558	0.807697
2021-12-27	1.1397	1.68826	0.759113
2021-12-28	1.06938	1.55266	0.718456
2021-12-29	1.00731	1.43236	0.685722
2021-12-30	0.953687	1.33248	0.660714
2021-12-31	0.90858	1.25066	0.643265
2022-01-01	0.872053	1.18175	0.633898
2022-01-02	0.84393	1.12237	0.633665
2022-01-03	0.823024	1.07009	0.640458
2022-01-04	0.808109	1.02313	0.651613
2022-01-05	0.798158	0.981052	0.664935
2022-01-06	0.792286	0.943904	0.679319
2022-01-07	0.789572	0.911986	0.694475
2022-01-08	0.78863	0.887619	0.708176
2022-01-09	0.787963	0.875139	0.71613
2022-01-10	0.78608	0.870955	0.715846
2022-01-11	0.781505	0.867293	0.709249
2022-01-12	0.773259	0.859178	0.699172
2022-01-13	0.762288	0.848119	0.687411
2022-01-14	0.750008	0.836533	0.674676
2022-01-15	0.737762	0.826172	0.660998
2022-01-16	0.726815	0.818614	0.646972
2022-01-17	0.718008	0.815767	0.633539
2022-01-18	0.710665	0.818055	0.619796
2022-01-19	0.703749	0.824143	0.604612
2022-01-20	0.696264	0.830945	0.587792
2022-01-21	0.687253	0.83539	0.569164
2022-01-22	0.676052	0.834855	0.548629
2022-01-23	0.663	0.830087	0.526121
2022-01-24	0.648671	0.822792	0.502469
2022-01-25	0.633606	0.81392	0.478751
2022-01-26	0.61831	0.803795	0.456997
2022-01-27	0.603228	0.792679	0.437943
2022-01-28	0.588766	0.780937	0.42159
2022-01-29	0.575301	0.769031	0.407312
2022-01-30	0.563176	0.757661	0.395218
2022-01-31	0.552709	0.747343	0.385975
2022-02-01	0.544155	0.738529	0.380119
2022-02-02	0.537556	0.731354	0.377353
2022-02-03	0.532899	0.725699	0.377364
2022-02-04	0.53019	0.720832	0.380446
2022-02-05	0.529455	0.716359	0.386979
2022-02-06	0.530704	0.711443	0.397448
2022-02-07	0.533836	0.706066	0.411325
2022-02-08	0.538735	0.699735	0.427778
2022-02-09	0.545295	0.692023	0.44606
2022-02-10	0.553421	0.682436	0.465277
2022-02-11	0.562948	0.671801	0.484774
2022-02-12	0.573419	0.663042	0.501855
2022-02-13	0.584269	0.662054	0.51521
2022-02-14	0.594887	0.672055	0.524684
2022-02-15	0.604619	0.688191	0.530428
2022-02-16	0.612962	0.704487	0.532885
2022-02-17	0.62017	0.720283	0.533025
2022-02-18	0.626713	0.736597	0.532395
2022-02-19	0.63309	0.753731	0.53191
2022-02-20	0.639816	0.771765	0.531912
2022-02-21	0.647247	0.790602	0.532648
2022-02-22	0.654995	0.809792	0.533662
2022-02-23	0.66246	0.828101	0.534302
2022-02-24	0.669017	0.843762	0.533907
2022-02-25	0.67402	0.85445	0.531587
2022-02-26	0.67687	0.85842	0.526813
2022-02-27	0.677205	0.856963	0.5204
2022-02-28	0.674741	0.850998	0.513347
2022-03-01	0.669233	0.839974	0.506873
2022-03-02	0.660484	0.822324	0.502163
2022-03-03	0.648542	0.797979	0.499785
2022-03-04	0.634246	0.768836	0.49878
2022-03-05	0.618591	0.737954	0.49834
2022-03-06	0.602497	0.707638	0.497619
2022-03-07	0.586798	0.680426	0.49557
2022-03-08	0.572042	0.655924	0.492121
2022-03-09	0.557926	0.633101	0.487112
2022-03-10	0.54398	0.611959	0.480827
2022-03-11	0.529779	0.592512	0.473682
2022-03-12	0.514945	0.57461	0.465736
2022-03-13	0.499316	0.558721	0.455685
2022-03-14	0.4834	0.544543	0.442182
2022-03-15	0.467797	0.529782	0.426408
2022-03-16	0.453027	0.513148	0.411404
2022-03-17	0.439531	0.494349	0.399504
2022-03-18	0.427482	0.473877	0.390973
2022-03-19	0.416201	0.454134	0.383462
2022-03-20	0.404884	0.437807	0.374719
2022-03-21	0.392818	0.426665	0.363034
2022-03-22	0.379385	0.417134	0.346699
2022-03-23	0.364278	0.405961	0.326825
2022-03-24	0.348034	0.393405	0.305195
2022-03-25	0.331324	0.380518	0.283017
2022-03-26	0.314726	0.368239	0.261111
2022-03-27	0.298716	0.357127	0.240114
2022-03-28	0.283609	0.347588	0.220162
2022-03-29	0.269377	0.340032	0.201303
2022-03-30	0.255928	0.33478	0.183364
2022-03-31	0.243179	0.331784	0.166423
2022-04-01	0.231062	0.33098	0.150385

## Sheet: Fig6f
Date	IHR	Upper CrI	Lower CrI
2020-05-01	17.7356	126.625	4.96753
2020-05-02	18.8457	121.311	5.61762
2020-05-03	19.953	116.382	6.29705
2020-05-04	21.0523	111.343	6.99181
2020-05-05	22.143	106.491	7.70979
2020-05-06	23.2269	101.658	8.46365
2020-05-07	24.3081	97.247	9.25358
2020-05-08	25.3982	92.9798	10.0811
2020-05-09	26.5075	89.4087	10.9643
2020-05-10	27.6284	86.6495	11.8894
2020-05-11	28.7481	84.5354	12.8577
2020-05-12	29.8501	82.6025	13.8622
2020-05-13	30.9082	80.9566	14.9085
2020-05-14	31.8997	79.3572	15.9781
2020-05-15	32.828	77.6504	17.0741
2020-05-16	33.7043	75.9234	18.1926
2020-05-17	34.5385	74.0522	19.3196
2020-05-18	35.3263	72.11	20.4146
2020-05-19	36.0552	70.2885	21.4262
2020-05-20	36.6979	68.7341	22.2991
2020-05-21	37.2229	67.4909	22.9545
2020-05-22	37.6047	66.5146	23.3866
2020-05-23	37.8444	65.7626	23.605
2020-05-24	37.9445	65.2231	23.6124
2020-05-25	37.8845	64.7927	23.3901
2020-05-26	37.6408	64.4375	22.9681
2020-05-27	37.1937	64.1231	22.3496
2020-05-28	36.5307	63.7055	21.5747
2020-05-29	35.6549	63.1871	20.6779
2020-05-30	34.6067	62.5086	19.7078
2020-05-31	33.4329	61.7342	18.7188
2020-06-01	32.1774	60.8325	17.7483
2020-06-02	30.8809	59.9156	16.7967
2020-06-03	29.5704	59.1068	15.8704
2020-06-04	28.2419	58.36	14.9613
2020-06-05	26.8879	57.6409	14.0715
2020-06-06	25.5028	56.8713	13.1896
2020-06-07	24.0809	55.8602	12.3181
2020-06-08	22.629	54.4566	11.4732
2020-06-09	21.1833	52.7021	10.6627
2020-06-10	19.7789	50.6574	9.91123
2020-06-11	18.4437	48.3967	9.22943
2020-06-12	17.2017	46.0628	8.62332
2020-06-13	16.0668	43.7802	8.09976
2020-06-14	15.038	41.594	7.6422
2020-06-15	14.111	39.5871	7.24968
2020-06-16	13.2817	37.8252	6.91942
2020-06-17	12.5472	36.2334	6.64851
2020-06-18	11.9046	34.7993	6.42293
2020-06-19	11.35	33.4554	6.23985
2020-06-20	10.8799	32.167	6.10125
2020-06-21	10.4896	30.8814	6.00784
2020-06-22	10.1693	29.5965	5.9465
2020-06-23	9.91003	28.3315	5.90713
2020-06-24	9.70626	27.121	5.86975
2020-06-25	9.55394	25.993	5.82892
2020-06-26	9.44919	24.981	5.78221
2020-06-27	9.38617	24.0622	5.71947
2020-06-28	9.35841	23.2161	5.65387
2020-06-29	9.35823	22.3824	5.58566
2020-06-30	9.3779	21.5448	5.52731
2020-07-01	9.41118	20.6653	5.48576
2020-07-02	9.45741	19.7904	5.45963
2020-07-03	9.51672	19.0283	5.44533
2020-07-04	9.58745	18.4764	5.44052
2020-07-05	9.66757	18.2079	5.43793
2020-07-06	9.75463	18.1923	5.44147
2020-07-07	9.84441	18.4255	5.44731
2020-07-08	9.93294	18.904	5.44761
2020-07-09	10.0186	19.5887	5.441
2020-07-10	10.1001	20.4092	5.42135
2020-07-11	10.176	21.2613	5.38969
2020-07-12	10.2439	22.0881	5.35252
2020-07-13	10.3006	22.8337	5.31983
2020-07-14	10.3408	23.4186	5.29383
2020-07-15	10.3587	23.7557	5.28229
2020-07-16	10.349	23.7974	5.28263
2020-07-17	10.3075	23.541	5.28634
2020-07-18	10.2314	23.0776	5.27221
2020-07-19	10.1198	22.4523	5.22857
2020-07-20	9.97243	21.7111	5.14707
2020-07-21	9.79112	20.8627	5.03796
2020-07-22	9.58375	19.9433	4.89447
2020-07-23	9.36096	19.0197	4.73284
2020-07-24	9.1366	18.126	4.5539
2020-07-25	8.92396	17.2919	4.37167
2020-07-26	8.73262	16.5631	4.19473
2020-07-27	8.56161	15.9656	4.03006
2020-07-28	8.40874	15.4926	3.87752
2020-07-29	8.27468	15.1559	3.73778
2020-07-30	8.16058	14.9334	3.6099
2020-07-31	8.06933	14.8106	3.49761
2020-08-01	8.0107	14.782	3.40541
2020-08-02	7.99394	14.8529	3.34071
2020-08-03	8.023	15.0161	3.30665
2020-08-04	8.10175	15.2837	3.3025
2020-08-05	8.23371	15.6719	3.32956
2020-08-06	8.41802	16.1972	3.38504
2020-08-07	8.65201	16.8827	3.46447
2020-08-08	8.93049	17.7302	3.56691
2020-08-09	9.24745	18.7198	3.68593
2020-08-10	9.59724	19.8299	3.82221
2020-08-11	9.97808	21.0365	3.9779
2020-08-12	10.3897	22.312	4.15586
2020-08-13	10.8331	23.6485	4.35657
2020-08-14	11.3098	24.9544	4.5783
2020-08-15	11.8215	26.2212	4.82092
2020-08-16	12.3709	27.4178	5.08352
2020-08-17	12.9584	28.5338	5.36508
2020-08-18	13.5767	29.5558	5.66384
2020-08-19	14.2156	30.4916	5.97684
2020-08-20	14.8616	31.2656	6.29716
2020-08-21	15.4938	31.8826	6.62216
2020-08-22	16.0899	32.3422	6.95341
2020-08-23	16.6325	32.6094	7.28486
2020-08-24	17.1039	32.673	7.61454
2020-08-25	17.4878	32.5772	7.93643
2020-08-26	17.7743	32.3276	8.24978
2020-08-27	17.9592	31.9368	8.54563
2020-08-28	18.0458	31.4756	8.81721
2020-08-29	18.0401	30.9589	9.07133
2020-08-30	17.9491	30.3987	9.2942
2020-08-31	17.7776	29.7816	9.49055
2020-09-01	17.5326	29.0957	9.6619
2020-09-02	17.2256	28.3492	9.81436
2020-09-03	16.8687	27.5545	9.94702
2020-09-04	16.4747	26.691	10.0481
2020-09-05	16.0608	25.7972	10.0841
2020-09-06	15.6465	24.8746	10.0319
2020-09-07	15.2555	23.9508	9.90032
2020-09-08	14.9099	23.0579	9.72286
2020-09-09	14.6272	22.1958	9.54235
2020-09-10	14.4144	21.4073	9.38564
2020-09-11	14.2685	20.7255	9.25826
2020-09-12	14.1708	20.1809	9.17942
2020-09-13	14.1013	19.764	9.16145
2020-09-14	14.0431	19.4254	9.20441
2020-09-15	13.9879	19.1392	9.29411
2020-09-16	13.9316	18.8837	9.43278
2020-09-17	13.873	18.6488	9.6171
2020-09-18	13.8116	18.4256	9.85058
2020-09-19	13.7483	18.2028	10.1228
2020-09-20	13.6892	17.9795	10.3932
2020-09-21	13.6436	17.755	10.6164
2020-09-22	13.6251	17.5547	10.7869
2020-09-23	13.6472	17.3824	10.932
2020-09-24	13.7189	17.2538	11.0938
2020-09-25	13.8283	17.1593	11.2768
2020-09-26	13.959	17.1083	11.4484
2020-09-27	14.0975	17.1335	11.5862
2020-09-28	14.2297	17.2544	11.6656
2020-09-29	14.345	17.4713	11.6705
2020-09-30	14.4486	17.7811	11.6203
2020-10-01	14.5454	18.1649	11.5378
2020-10-02	14.6321	18.5839	11.441
2020-10-03	14.7044	18.9976	11.333
2020-10-04	14.7568	19.3511	11.222
2020-10-05	14.7808	19.646	11.1027
2020-10-06	14.7698	19.8686	10.978
2020-10-07	14.7222	20.0037	10.8557
2020-10-08	14.6377	19.9968	10.7509
2020-10-09	14.5164	19.8142	10.6672
2020-10-10	14.3598	19.4651	10.6079
2020-10-11	14.1719	18.992	10.5706
2020-10-12	13.9606	18.444	10.5561
2020-10-13	13.734	17.846	10.5667
2020-10-14	13.499	17.2137	10.6033
2020-10-15	13.2597	16.566	10.6526
2020-10-16	13.019	15.9209	10.7071
2020-10-17	12.7788	15.3059	10.748
2020-10-18	12.541	14.7378	10.7595
2020-10-19	12.3123	14.2611	10.7141
2020-10-20	12.1205	13.9687	10.6063
2020-10-21	11.9899	13.8851	10.4552
2020-10-22	11.9324	13.9466	10.3303
2020-10-23	11.9597	14.0743	10.303
2020-10-24	12.0754	14.2094	10.4153
2020-10-25	12.2476	14.3288	10.6043
2020-10-26	12.4408	14.4797	10.7699
2020-10-27	12.6312	14.7284	10.8478
2020-10-28	12.7947	15.0794	10.8316
2020-10-29	12.9098	15.4452	10.7475
2020-10-30	12.9711	15.7654	10.6212
2020-10-31	12.9805	16.0124	10.4757
2020-11-01	12.9468	16.1816	10.333
2020-11-02	12.8794	16.2734	10.2039
2020-11-03	12.7895	16.3107	10.0935
2020-11-04	12.6928	16.3127	9.99595
2020-11-05	12.6024	16.2898	9.89746
2020-11-06	12.5246	16.2474	9.80367
2020-11-07	12.4649	16.1906	9.72746
2020-11-08	12.4317	16.1337	9.68619
2020-11-09	12.446	16.1084	9.70937
2020-11-10	12.5314	16.1319	9.82074
2020-11-11	12.7125	16.2297	10.0418
2020-11-12	13.017	16.4118	10.4022
2020-11-13	13.4719	16.7136	10.9238
2020-11-14	14.0874	17.1837	11.6002
2020-11-15	14.867	17.8581	12.4152
2020-11-16	15.8078	18.748	13.3388
2020-11-17	16.9048	19.8843	14.3517
2020-11-18	18.147	21.2702	15.4397
2020-11-19	19.5052	22.8731	16.5738
2020-11-20	20.9354	24.6451	17.7046
2020-11-21	22.3802	26.5135	18.7893
2020-11-22	23.7667	28.356	19.7745
2020-11-23	25.017	30.0645	20.6186
2020-11-24	26.0857	31.607	21.2728
2020-11-25	26.9499	33.0196	21.705
2020-11-26	27.6094	34.3728	21.9215
2020-11-27	28.073	35.6836	21.9414
2020-11-28	28.3556	36.9891	21.7903
2020-11-29	28.478	38.2902	21.4777
2020-11-30	28.4693	39.5754	21.0215
2020-12-01	28.3673	40.8452	20.461
2020-12-02	28.2112	42.118	19.8395
2020-12-03	28.0382	43.382	19.2003
2021-01-06	20.3572	23.5698	17.6867
2021-01-07	19.6788	22.459	17.2817
2021-01-08	18.9999	21.5955	16.7614
2021-01-09	18.3258	20.8896	16.1375
2021-01-10	17.6582	20.2556	15.4395
2021-01-11	16.9986	19.6496	14.7252
2021-01-12	16.3524	19.0692	14.0452
2021-01-13	15.7407	18.5688	13.4132
2021-01-14	15.1872	18.1803	12.8215
2021-01-15	14.7145	17.8926	12.2831
2021-01-16	14.343	17.6956	11.8236
2021-01-17	14.0855	17.6022	11.4677
2021-01-18	13.9304	17.6169	11.2036
2021-01-19	13.8619	17.7404	11.0062
2021-01-20	13.8661	17.9378	10.8681
2021-01-21	13.9303	18.2054	10.7818
2021-01-22	14.0434	18.5611	10.7332
2021-01-23	14.1983	19.0458	10.6848
2021-01-24	14.3838	19.6437	10.6122
2021-01-25	14.5821	20.2832	10.5052
2021-01-26	14.7738	20.8881	10.3888
2021-01-27	14.9414	21.3902	10.3053
2021-01-28	15.0783	21.7753	10.2608
2021-01-29	15.1867	22.0377	10.2554
2021-01-30	15.2764	22.1883	10.2959
2021-01-31	15.3583	22.2309	10.3847
2021-02-01	15.4393	22.151	10.5199
2021-02-02	15.5105	21.9587	10.689
2021-02-03	15.5577	21.6638	10.8846
2021-02-04	15.566	21.2764	11.101
2021-02-05	15.5205	20.804	11.3546
2021-02-06	15.4114	20.2308	11.6397
2021-02-07	15.2466	19.6003	11.9089
2021-02-08	15.0394	18.9651	12.0716
2021-02-09	14.8034	18.4001	12.0466
2021-02-10	14.5518	18.0061	11.8461
2021-02-11	14.2955	17.8264	11.5731
2021-02-12	14.0404	17.8486	11.271
2021-02-13	13.7897	18.0825	10.9512
2021-02-14	13.5458	18.4742	10.6205
2021-02-15	13.311	18.969	10.2828
2021-02-16	13.0877	19.5092	9.94639
2021-02-17	12.879	20.0582	9.6121
2021-02-18	12.6852	20.5976	9.27894
2021-02-19	12.5028	21.116	8.94099
2021-02-20	12.3282	21.6159	8.60157
2021-02-21	12.1577	22.0879	8.25915
2021-02-22	11.9867	22.5061	7.91361
2021-02-23	11.8124	22.8383	7.57446
2021-02-24	11.6337	23.0343	7.26301
2021-02-25	11.4499	23.053	6.99235
2021-02-26	11.2611	22.8501	6.77182
2021-02-27	11.071	22.4322	6.59359
2021-02-28	10.8853	21.8019	6.45045
2021-03-01	10.7112	20.9861	6.33708
2021-03-02	10.5556	20.0239	6.25875
2021-03-03	10.4234	18.9761	6.2159
2021-03-04	10.3127	17.9238	6.20307
2021-03-05	10.2194	16.9691	6.21315
2021-03-06	10.1384	16.1855	6.25004
2021-03-07	10.0645	15.5745	6.30494
2021-03-08	9.9937	15.1154	6.38589
2021-03-09	9.92426	14.7435	6.48475
2021-03-10	9.857	14.4451	6.59236
2021-03-11	9.79456	14.186	6.70957
2021-03-12	9.73966	13.9624	6.82943
2021-03-13	9.69366	13.7789	6.93518
2021-03-14	9.65282	13.6582	7.00409
2021-03-15	9.61057	13.6075	7.01428
2021-03-16	9.55868	13.6082	6.95132
2021-03-17	9.48905	13.6244	6.82496
2021-03-18	9.39598	13.6245	6.64492
2021-03-19	9.28221	13.6068	6.41773
2021-03-20	9.1504	13.5742	6.15276
2021-03-21	9.001	13.5169	5.87044
2021-03-22	8.83444	13.4483	5.60005
2021-03-23	8.6521	13.3793	5.35746
2021-03-24	8.45845	13.3249	5.14806
2021-03-25	8.25975	13.2994	4.96673
2021-03-26	8.06302	13.3112	4.80717
2021-03-27	7.87472	13.3393	4.66311
2021-03-28	7.70003	13.3691	4.53196
2021-03-29	7.541	13.3933	4.41178
2021-03-30	7.39893	13.4414	4.30005
2021-03-31	7.2751	13.5038	4.2019
2021-04-01	7.17078	13.589	4.11829
2021-04-02	7.08523	13.6816	4.05355
2021-04-03	7.00997	13.7376	4.00424
2021-04-04	6.93682	13.7352	3.96023
2021-04-05	6.85981	13.6518	3.91754
2021-04-06	6.77328	13.4699	3.8721
2021-04-07	6.67363	13.183	3.82216
2021-04-08	6.56432	12.8264	3.7728
2021-04-09	6.4501	12.4259	3.72565
2021-04-10	6.33517	11.9964	3.6851
2021-04-11	6.22345	11.5664	3.65362
2021-04-12	6.11854	11.1398	3.62944
2021-04-13	6.02361	10.7361	3.61238
2021-04-14	5.94064	10.371	3.60018
2021-04-15	5.8707	10.0618	3.58979
2021-04-16	5.81481	9.79808	3.57922
2021-04-17	5.77273	9.59673	3.566
2021-04-18	5.73913	9.44446	3.54445
2021-04-19	5.70694	9.33549	3.51097
2021-04-20	5.66864	9.25119	3.46913
2021-04-21	5.61692	9.17333	3.42051
2021-04-22	5.54647	9.07496	3.37181
2021-04-23	5.45903	8.95205	3.3231
2021-04-24	5.35981	8.81058	3.2741
2021-04-25	5.25531	8.67136	3.22457
2021-04-26	5.15171	8.53313	3.17226
2021-04-27	5.05458	8.40253	3.1163
2021-04-28	4.96865	8.2932	3.06043
2021-04-29	4.89707	8.21832	3.00556
2021-04-30	4.84182	8.18297	2.95454
2021-05-01	4.8049	8.18059	2.90882
2021-05-02	4.78804	8.21512	2.86938
2021-05-03	4.79161	8.28316	2.83533
2021-05-04	4.81561	8.376	2.80879
2021-05-05	4.86005	8.4989	2.79513
2021-05-06	4.92518	8.65028	2.79752
2021-05-07	5.01049	8.82237	2.82211
2021-05-08	5.11165	9.00898	2.86654
2021-05-09	5.22539	9.21532	2.92717
2021-05-10	5.3502	9.43355	3.00129
2021-05-11	5.48455	9.65275	3.09024
2021-05-12	5.62757	9.87621	3.19314
2021-05-13	5.78152	10.1003	3.3103
2021-05-14	5.94593	10.3328	3.43869
2021-05-15	6.11686	10.5709	3.57234
2021-05-16	6.28977	10.8016	3.70887
2021-05-17	6.45998	11.027	3.84091
2021-05-18	6.62374	11.2429	3.96433
2021-05-19	6.77657	11.4426	4.07244
2021-05-20	6.91302	11.6321	4.16108
2021-05-21	7.02737	11.7861	4.22379
2021-05-22	7.11422	11.901	4.25353
2021-05-23	7.17027	11.9633	4.24705
2021-05-24	7.19572	11.9785	4.20669
2021-05-25	7.1934	11.9553	4.13624
2021-05-26	7.16656	11.898	4.05102
2021-05-27	7.11814	11.7979	3.96451
2021-05-28	7.04933	11.6606	3.88571
2021-05-29	6.96494	11.4941	3.8195
2021-05-30	6.8729	11.3013	3.77249
2021-05-31	6.78086	11.1026	3.74791
2021-06-01	6.69632	10.8994	3.75029
2021-06-02	6.62717	10.7195	3.78151
2021-06-03	6.57979	10.5893	3.83901
2021-06-04	6.55938	10.5363	3.91902
2021-06-05	6.57129	10.5603	4.02038
2021-06-06	6.621	10.6663	4.1383
2021-06-07	6.71279	10.861	4.27125
2021-06-08	6.84557	11.1316	4.41191
2021-06-09	7.01416	11.4702	4.55243
2021-06-10	7.21312	11.8494	4.68405
2021-06-11	7.43683	12.2517	4.8068
2021-06-12	7.67995	12.6932	4.92825
2021-06-13	7.93835	13.1574	5.05302
2021-06-14	8.20868	13.6339	5.19356
2021-06-15	8.48708	14.1154	5.35672
2021-06-16	8.76904	14.5707	5.54738
2021-06-17	9.04929	14.9741	5.7661
2021-06-18	9.32563	15.3152	6.00592
2021-06-19	9.59866	15.5822	6.261
2021-06-20	9.86916	15.7794	6.52799
2021-06-21	10.1372	15.9025	6.80341
2021-06-22	10.3987	15.9601	7.07744
2021-06-23	10.646	15.9714	7.34012
2021-06-24	10.8685	15.9495	7.58251
2021-06-25	11.0553	15.9012	7.79922
2021-06-26	11.1979	15.8597	7.98425
2021-06-27	11.3001	15.8863	8.13642
2021-06-28	11.3695	16.0218	8.2531
2021-06-29	11.4149	16.2804	8.33151
2021-06-30	11.4452	16.6242	8.38013
2021-07-01	11.4681	17.0228	8.41194
2021-07-02	11.4853	17.4185	8.42965
2021-07-03	11.4988	17.7981	8.42137
2021-07-04	11.512	18.1969	8.38804
2021-07-05	11.5283	18.6231	8.33946
2021-07-06	11.5491	19.1141	8.27959
2021-07-07	11.5685	19.6764	8.19662
2021-07-08	11.5842	20.3002	8.07962
2021-07-09	11.5976	20.9774	7.92154
2021-07-10	11.6104	21.6806	7.73035
2021-07-11	11.6244	22.3739	7.52694
2021-07-12	11.6417	23.0184	7.31859
2021-09-09	9.36411	13.7103	6.30504
2021-09-10	9.17516	13.126	6.32995
2021-09-11	8.99949	12.6168	6.31384
2021-09-12	8.83345	12.1528	6.27212
2021-09-13	8.67365	11.724	6.20874
2021-09-14	8.51793	11.3269	6.14953
2021-09-15	8.36916	10.9698	6.09979
2021-09-16	8.23178	10.6761	6.0632
2021-09-17	8.10995	10.4583	6.04
2021-09-18	8.00764	10.3069	6.02488
2021-09-19	7.92797	10.21	6.0172
2021-09-20	7.87038	10.1627	6.01188
2021-09-21	7.83314	10.1681	6.00955
2021-09-22	7.81468	10.2211	6.00678
2021-09-23	7.81359	10.3144	6.00251
2021-09-24	7.82764	10.4362	5.99423
2021-09-25	7.84952	10.5831	5.97612
2021-09-26	7.86995	10.7412	5.93751
2021-09-27	7.87956	10.8901	5.88135
2021-09-28	7.86898	11.012	5.80813
2021-09-29	7.83111	11.0872	5.7241
2021-09-30	7.76822	11.136	5.62931
2021-10-01	7.68528	11.1639	5.52342
2021-10-02	7.58723	11.1601	5.41144
2021-10-03	7.47889	11.1132	5.2985
2021-10-04	7.36426	10.9954	5.18965
2021-10-05	7.24403	10.8356	5.07828
2021-10-06	7.11775	10.6476	4.95871
2021-10-07	6.98508	10.4409	4.83627
2021-10-08	6.84571	10.2194	4.70932
2021-10-09	6.69983	9.99723	4.57614
2021-10-10	6.55131	9.8048	4.44255
2021-10-11	6.40554	9.65257	4.31679
2021-10-12	6.26747	9.54539	4.20965
2021-10-13	6.14159	9.46628	4.13476
2021-10-14	6.03167	9.42337	4.09803
2021-10-15	5.93878	9.41036	4.09193
2021-10-16	5.863	9.41723	4.11024
2021-10-17	5.80452	9.44702	4.14628
2021-10-18	5.76362	9.49186	4.19848
2021-10-19	5.74082	9.52919	4.26761
2021-10-20	5.7368	9.55082	4.35155
2021-10-21	5.75225	9.53914	4.44669
2021-10-22	5.78808	9.47906	4.55094
2021-10-23	5.84543	9.3668	4.66898
2021-10-24	5.92451	9.20144	4.80554
2021-10-25	6.02311	8.99062	4.94655
2021-10-26	6.13933	8.75379	5.07925
2021-10-27	6.2712	8.51757	5.19811
2021-10-28	6.41667	8.39684	5.30508
2021-10-29	6.57288	8.44823	5.39302
2021-10-30	6.73156	8.60007	5.44273
2021-10-31	6.881	8.79604	5.44386
2021-11-01	7.00849	9.00256	5.40773
2021-11-02	7.1006	9.19462	5.34629
2021-11-03	7.14656	9.34304	5.27052
2021-11-04	7.14869	9.45343	5.18401
2021-11-05	7.11386	9.53733	5.09012
2021-11-06	7.04945	9.60159	4.98778
2021-11-07	6.96303	9.65043	4.87464
2021-11-08	6.8622	9.68693	4.74226
2021-11-09	6.75633	9.72151	4.59094
2021-11-10	6.65556	9.76067	4.44136
2021-11-11	6.5694	9.79912	4.32205
2021-11-12	6.50695	9.81904	4.25734
2021-11-13	6.47579	9.82313	4.25572
2021-11-14	6.47549	9.80927	4.31005
2021-11-15	6.50272	9.78062	4.39247
2021-11-16	6.55447	9.746	4.49085
2021-11-17	6.62792	9.71174	4.59638
2021-11-18	6.72057	9.69813	4.70972
2021-11-19	6.83189	9.72046	4.83474
2021-11-20	6.96245	9.79504	4.97004
2021-11-21	7.11294	9.91359	5.1159
2021-11-22	7.2842	10.0736	5.27944
2021-11-23	7.47525	10.2542	5.47105
2021-11-24	7.67617	10.4347	5.67765
2021-11-25	7.87337	10.5968	5.86577
2021-11-26	8.05186	10.7303	6.00245
2021-11-27	8.19544	10.8203	6.07957
2021-11-28	8.2902	10.8565	6.09909
2021-11-29	8.33639	10.8541	6.06465
2021-11-30	8.33952	10.8416	5.98349
2021-12-01	8.30586	10.829	5.85515
2021-12-02	8.24212	10.8218	5.67968
2021-12-03	8.15588	10.8295	5.47262
2021-12-04	8.05957	10.8517	5.25325
2021-12-05	7.96716	10.8936	5.04505
2021-12-06	7.89201	10.9588	4.86569
2021-12-07	7.84706	11.0346	4.73115
2021-12-08	7.84311	11.1302	4.65699
2021-12-09	7.87833	11.2631	4.64272
2021-12-10	7.94634	11.4565	4.68383
2021-12-11	8.04097	11.7229	4.77578
2021-12-12	8.15604	12.059	4.90772
2021-12-13	8.2845	12.4216	5.06765
2021-12-14	8.41292	12.7816	5.24565
2021-12-15	8.52433	13.1061	5.42936
2021-12-16	8.60094	13.3688	5.59367
2021-12-17	8.62468	13.5281	5.71584
2021-12-18	8.57963	13.5524	5.76566
2021-12-19	8.46018	13.4323	5.73929
2021-12-20	8.26596	13.1753	5.62854
2021-12-21	7.99883	12.7683	5.41797
2021-12-22	7.66294	12.2193	5.12749
2021-12-23	7.2673	11.544	4.81115
2021-12-24	6.83641	10.787	4.49849
2021-12-25	6.39649	9.99684	4.20056
2021-12-26	5.9689	9.20266	3.92482
2021-12-27	5.57009	8.43886	3.68394
2021-12-28	5.21108	7.72636	3.48386
2021-12-29	4.89369	7.08744	3.32062
2021-12-30	4.61676	6.5462	3.19433
2021-12-31	4.379	6.08142	3.10111
2022-01-01	4.17923	5.67924	3.04329
2022-01-02	4.01554	5.33234	3.02336
2022-01-03	3.88362	5.03672	3.03154
2022-01-04	3.77955	4.7803	3.05852
2022-01-05	3.70014	4.55864	3.09354
2022-01-06	3.64285	4.36555	3.13057
2022-01-07	3.6049	4.19798	3.16798
2022-01-08	3.58099	4.06288	3.19728
2022-01-09	3.56529	3.97822	3.20867
2022-01-10	3.55218	3.9477	3.20172
2022-01-11	3.53609	3.93934	3.18166
2022-01-12	3.51324	3.92491	3.15314
2022-01-13	3.48643	3.90408	3.12075
2022-01-14	3.46	3.88744	3.0863
2022-01-15	3.43817	3.88082	3.05166
2022-01-16	3.42506	3.88825	3.02183
2022-01-17	3.42334	3.914	2.99953
2022-01-18	3.42979	3.96317	2.97734
2022-01-19	3.43962	4.03032	2.94585
2022-01-20	3.44802	4.10642	2.89998
2022-01-21	3.45014	4.17919	2.84284
2022-01-22	3.44223	4.23868	2.77461
2022-01-23	3.42521	4.28535	2.6961
2022-01-24	3.40119	4.3223	2.61047
2022-01-25	3.37229	4.34965	2.52188
2022-01-26	3.34058	4.36687	2.43796
2022-01-27	3.30776	4.37165	2.36626
2022-01-28	3.27435	4.36655	2.30472
2022-01-29	3.2406	4.35377	2.25126
2022-01-30	3.20674	4.33509	2.20626
2022-01-31	3.17296	4.31176	2.17254
2022-02-01	3.1397	4.28313	2.15241
2022-02-02	3.10833	4.25212	2.14503
2022-02-03	3.08043	4.21846	2.14929
2022-02-04	3.05755	4.17815	2.1657
2022-02-05	3.04119	4.12652	2.19951
2022-02-06	3.03275	4.05862	2.25295
2022-02-07	3.03336	3.97999	2.32191
2022-02-08	3.0442	3.89635	2.40224
2022-02-09	3.06654	3.81496	2.49017
2022-02-10	3.10181	3.74557	2.58792
2022-02-11	3.15079	3.69618	2.69685
2022-02-12	3.21063	3.68222	2.80364
2022-02-13	3.27725	3.71712	2.88899
2022-02-14	3.34627	3.7947	2.93469
2022-02-15	3.41291	3.89177	2.94556
2022-02-16	3.47336	3.992	2.94976
2022-02-17	3.52924	4.09568	2.96066
2022-02-18	3.58378	4.21037	2.97888
2022-02-19	3.64046	4.33627	3.0043
2022-02-20	3.70296	4.47002	3.03568
2022-02-21	3.7739	4.60949	3.07079
2022-02-22	3.85052	4.75184	3.10484
2022-02-23	3.92834	4.89011	3.13294
2022-02-24	4.00251	5.01895	3.1534
2022-02-25	4.06783	5.1229	3.16584
2022-02-26	4.11944	5.1921	3.17097
2022-02-27	4.15482	5.22901	3.171
2022-02-28	4.17218	5.23716	3.16973
2022-03-01	4.16996	5.211	3.17209
2022-03-02	4.14687	5.14182	3.18336
2022-03-03	4.10263	5.02394	3.20548
2022-03-04	4.03996	4.87457	3.23121
2022-03-05	3.96236	4.71104	3.25138
2022-03-06	3.87331	4.54088	3.25416
2022-03-07	3.77613	4.36773	3.23393
2022-03-08	3.67344	4.19204	3.19396
2022-03-09	3.56578	4.02345	3.13682
2022-03-10	3.4533	3.8753	3.0624
2022-03-11	3.33622	3.74848	2.97372
2022-03-12	3.21481	3.63387	2.87857
2022-03-13	3.0904	3.52371	2.78191
2022-03-14	2.96783	3.41065	2.67832
2022-03-15	2.85207	3.29019	2.57004
2022-03-16	2.74727	3.16344	2.46843
2022-03-17	2.6569	3.03248	2.38613
2022-03-18	2.58241	2.90402	2.32979
2022-03-19	2.51905	2.78645	2.28918
2022-03-20	2.46113	2.69013	2.25208
2022-03-21	2.40355	2.62667	2.20424
2022-03-22	2.34169	2.58192	2.12792
2022-03-23	2.2725	2.53635	2.02264
2022-03-24	2.19759	2.48867	1.90239
2022-03-25	2.11948	2.44271	1.77849
2022-03-26	2.04041	2.40033	1.65716
2022-03-27	1.96236	2.36185	1.54161
2022-03-28	1.8866	2.32908	1.43241
2022-03-29	1.81256	2.30494	1.32839
2022-03-30	1.73937	2.29073	1.22734
2022-03-31	1.66633	2.28656	1.12852
2022-04-01	1.59285	2.29303	1.03199
