# Supplementary material for: Dynamics of SARS-CoV-2 infection hospitalisation and infection fatality ratios over 23 months in England
Source: PLoS Biol. 2023 May 25;21(5):e3002118. doi: 10.1371/journal.pbio.3002118 (PMC10212114; doi:10.1371/journal.pbio.3002118)
Supplement: S4 Data — (XLSX) [file pbio.3002118.s010.xlsx]

## Sheet: Fig7abc_Cases
Date	Daily Cases	P-spline	P-spline Lower CrI	P-spline Upper CrI
2020-04-10	3590	3297.5	2648.32	4045.92
2020-04-11	3085	3400.95	2853.53	4049.39
2020-04-12	2958	3507.38	3037.07	4074.5
2020-04-13	3463	3614.05	3189.18	4122.24
2020-04-14	3568	3716.83	3309.49	4194.31
2020-04-15	4240	3810.96	3407.34	4281.59
2020-04-16	4360	3893.75	3490.11	4366.31
2020-04-17	4088	3964.5	3559.31	4439.28
2020-04-18	4142	4022.8	3613.56	4498.62
2020-04-19	3494	4068.03	3653.06	4545.8
2020-04-20	3698	4099.37	3681.92	4577.49
2020-04-21	3996	4116.35	3702.32	4590.92
2020-04-22	4812	4119.16	3710.89	4587.64
2020-04-23	4574	4107.58	3703.09	4572.52
2020-04-24	4352	4081.4	3678.11	4545.65
2020-04-25	3381	4041.46	3639.69	4503.09
2020-04-26	3137	3988.13	3591.14	4440.39
2020-04-27	4056	3921.7	3531.46	4362.74
2020-04-28	4113	3842.85	3459.36	4274.36
2020-04-29	4737	3752.63	3377.28	4177.55
2020-04-30	4314	3652.31	3288.25	4068.84
2020-05-01	4109	3543.68	3194.3	3946.25
2020-05-02	2762	3430.41	3093.92	3817.86
2020-05-03	2648	3315.92	2986.94	3692.05
2020-05-04	2851	3202.93	2877.41	3570.19
2020-05-05	3148	3093.89	2773.54	3452.26
2020-05-06	3264	2990.5	2680.05	3336.2
2020-05-07	3205	2893.04	2594.49	3225
2020-05-08	2622	2801.57	2513.12	3121.33
2020-05-09	1797	2715.86	2434.77	3025.45
2020-05-10	2013	2635.61	2362.12	2935.48
2020-05-11	3088	2560.26	2297.06	2848.74
2020-05-12	2940	2488.34	2236.9	2765.91
2020-05-13	2899	2418.47	2178.1	2687.44
2020-05-14	2222	2349.75	2118.14	2611.98
2020-05-15	2145	2281.26	2057.01	2536.59
2020-05-16	1781	2212.07	1995.54	2458.36
2020-05-17	1593	2141.48	1931.86	2380.61
2020-05-18	2226	2069.14	1864.8	2305.37
2020-05-19	2602	1995.11	1795.46	2229.99
2020-05-20	2359	1919.48	1725.79	2150.32
2020-05-21	2277	1842.65	1657.79	2063.95
2020-05-22	1798	1766.16	1591.5	1974.65
2020-05-23	1309	1691.5	1526.21	1886.76
2020-05-24	1206	1620.02	1462.56	1803.85
2020-05-25	1389	1553.03	1401.63	1726.39
2020-05-26	1461	1491.08	1344.5	1654.31
2020-05-27	1616	1433.35	1290.73	1588.94
2020-05-28	1575	1378.75	1239.37	1530.28
2020-05-29	1374	1327.08	1190.54	1476.64
2020-05-30	1010	1278.11	1145.17	1424.29
2020-05-31	984	1231.52	1104.08	1371.29
2020-06-01	1319	1187.48	1066.33	1320.31
2020-06-02	1365	1146.33	1030.37	1274.06
2020-06-03	1251	1108.65	996.512	1233.33
2020-06-04	1147	1074.96	966.351	1197.05
2020-06-05	1020	1045.39	940.771	1164.18
2020-06-06	723	1019.29	918.65	1135.14
2020-06-07	668	996.076	898.796	1109.83
2020-06-08	990	975.234	880.399	1087.43
2020-06-09	1066	956.294	863.687	1066.74
2020-06-10	1086	938.77	848.56	1046.56
2020-06-11	915	922.132	833.744	1027.1
2020-06-12	938	905.914	818.199	1008.85
2020-06-13	785	889.568	801.664	991.174
2020-06-14	752	872.626	784.977	972.346
2020-06-15	944	854.646	768.835	951.178
2020-06-16	996	835.637	752.606	928.333
2020-06-17	914	815.791	735.534	905.02
2020-06-18	938	795.182	717.306	881.707
2020-06-19	818	773.884	698.26	858.291
2020-06-20	626	752.092	678.939	834.443
2020-06-21	550	730.116	659.002	810.863
2020-06-22	821	708.225	638.487	788.108
2020-06-23	727	686.637	617.975	766.008
2020-06-24	732	665.631	598.508	743.703
2020-06-25	643	645.423	580.753	720.828
2020-06-26	640	626.489	564.481	698.843
2020-06-27	506	609.402	549.425	679.123
2020-06-28	413	594.493	535.747	662.502
2020-06-29	666	582.179	524.114	648.854
2020-06-30	578	572.641	515.221	637.975
2020-07-01	607	565.555	508.495	630.013
2020-07-02	561	560.641	503.397	624.91
2020-07-03	536	557.502	499.884	621.867
2020-07-04	385	555.867	498.248	620.058
2020-07-05	544	555.402	498.579	618.68
2020-07-06	664	555.973	500.37	618.187
2020-07-07	565	557.442	502.739	619.216
2020-07-08	682	559.647	505.172	621.945
2020-07-09	688	562.633	507.831	625.74
2020-07-10	524	566.31	510.799	629.84
2020-07-11	433	570.696	513.809	634.473
2020-07-12	351	575.728	516.719	640.145
2020-07-13	694	581.282	520.098	646.879
2020-07-14	661	587.354	524.928	654.003
2020-07-15	726	593.973	531.7	660.872
2020-07-16	644	601.218	539.68	668.073
2020-07-17	548	609.048	547.856	676.359
2020-07-18	473	617.446	555.74	685.881
2020-07-19	419	626.434	563.866	696.058
2020-07-20	769	635.957	572.497	706.41
2020-07-21	697	645.998	581.405	717.57
2020-07-22	764	656.532	590.345	730.089
2020-07-23	741	667.553	599.702	743.848
2020-07-24	720	679.105	610.011	757.734
2020-07-25	499	691.299	621.605	770.924
2020-07-26	518	704.192	633.835	784.152
2020-07-27	824	717.748	646.038	798.641
2020-07-28	796	731.857	658.055	814.873
2020-07-29	994	746.473	670.74	832.025
2020-07-30	879	761.526	684.728	849.045
2020-07-31	644	777.116	699.143	866.537
2020-08-01	508	793.291	713.129	885.31
2020-08-02	518	810.049	726.737	905.243
2020-08-03	963	827.378	740.976	925.639
2020-08-04	965	845.155	756.697	945.421
2020-08-05	974	862.954	773.281	964.928
2020-08-06	1005	880.187	789.574	984.206
2020-08-07	892	896.45	804.865	1002.52
2020-08-08	648	911.292	819.005	1018.06
2020-08-09	569	924.184	832.007	1030.24
2020-08-10	1375	934.904	843.066	1040.12
2020-08-11	1247	943.496	851.127	1048.52
2020-08-12	1126	949.885	855.918	1055.77
2020-08-13	1036	954.036	858.67	1060.96
2020-08-14	1059	956.152	860.748	1063.56
2020-08-15	656	957.257	862.348	1065.04
2020-08-16	534	958.535	863.323	1067.18
2020-08-17	1159	961.21	864.653	1071.27
2020-08-18	955	966.402	868.104	1077.47
2020-08-19	1109	975.165	875.46	1086.53
2020-08-20	1254	988.327	887.23	1100.3
2020-08-21	1031	1006.55	903.441	1120.86
2020-08-22	732	1030.74	924.419	1149.42
2020-08-23	704	1062.11	951.719	1186.25
2020-08-24	1157	1101.84	987.221	1231.31
2020-08-25	1085	1150.48	1031.06	1285.48
2020-08-26	1181	1208.69	1083.35	1350.11
2020-08-27	1356	1277.09	1144.89	1426
2020-08-28	1395	1356.53	1217.54	1513.25
2020-08-29	1051	1447.58	1302.91	1611.96
2020-08-30	987	1549.68	1398.92	1722.52
2020-08-31	1279	1661.31	1502.33	1846.13
2020-09-01	1962	1780.67	1609.67	1980.24
2020-09-02	2696	1905.02	1719.33	2120.07
2020-09-03	2716	2031.03	1830.12	2259.77
2020-09-04	2637	2156.44	1939.97	2398.52
2020-09-05	2200	2279.61	2047.87	2536.53
2020-09-06	2079	2399.02	2153.43	2672.34
2020-09-07	3530	2513.04	2256.84	2801.32
2020-09-08	3071	2621.02	2358.93	2919.71
2020-09-09	2893	2725	2457.81	3031.77
2020-09-10	3143	2827.99	2551.5	3144.93
2020-09-11	2893	2933.9	2642.63	3264.97
2020-09-12	2224	3046.29	2737.58	3394.52
2020-09-13	1722	3169.53	2844.34	3535
2020-09-14	2941	3307.29	2964.55	3690.4
2020-09-15	3057	3461.8	3100.16	3866.12
2020-09-16	3778	3635.55	3253.5	4067.38
2020-09-17	3979	3831.97	3431.01	4294.75
2020-09-18	4290	4056.02	3637.86	4546.75
2020-09-19	4215	4310.14	3872.44	4827.4
2020-09-20	4652	4595.29	4131.36	5141.43
2020-09-21	4727	4912.13	4413.94	5490.02
2020-09-22	5400	5260.78	4725.52	5871.41
2020-09-23	5933	5641.18	5071.1	6282.44
2020-09-24	6361	6053.78	5449.82	6727.44
2020-09-25	6105	6499.93	5856.04	7215.93
2020-09-26	5704	6981.52	6286.62	7752.79
2020-09-27	6084	7498.89	6744.93	8330.64
2020-09-28	8641	8049.79	7239.01	8940.36
2020-09-29	8832	8629.82	7762.16	9578.95
2020-09-30	10663	9230.34	8303.83	10247.8
2020-10-01	11444	9841.55	8849.81	10937.2
2020-10-02	11719	10449.9	9393.84	11622.5
2020-10-03	9820	11042.3	9938.73	12278
2020-10-04	9966	11609	10473	12899.7
2020-10-05	14218	12144.2	10974.8	13491.8
2020-10-06	14458	12640.4	11426.7	14048.7
2020-10-07	15418	13094.4	11833.7	14551.8
2020-10-08	15452	13499.7	12201.7	14990.6
2020-10-09	13159	13862.6	12532.1	15382.3
2020-10-10	10301	14193.6	12825.5	15750.2
2020-10-11	9781	14505.8	13093.6	16105.4
2020-10-12	16420	14814.5	13357.6	16453.6
2020-10-13	15660	15131.7	13638.2	16797.3
2020-10-14	16646	15456.8	13936.2	17142.6
2020-10-15	15429	15787	14236.4	17502.9
2020-10-16	14761	16119.2	14537.9	17879.6
2020-10-17	12487	16449.3	14846.2	18259.6
2020-10-18	11982	16774.4	15163.4	18635.8
2020-10-19	22369	17095.1	15471.2	19013.8
2020-10-20	21638	17413	15751.7	19397.6
2020-10-21	21762	17724.8	16008.7	19775.5
2020-10-22	19866	18028.5	16268	20123.5
2020-10-23	18359	18322.5	16543.4	20428.5
2020-10-24	13713	18607.7	16812.8	20706.6
2020-10-25	13354	18881.4	17052.3	20985.2
2020-10-26	23033	19138.2	17255.9	21285.9
2020-10-27	20761	19377.3	17444.1	21602.6
2020-10-28	20547	19602.5	17635.2	21917.5
2020-10-29	20257	19821.7	17811.5	22230.2
2020-10-30	19899	20042.6	17968.1	22535.6
2020-10-31	14565	20273.7	18123.7	22819.3
2020-11-01	13611	20519.9	18318.4	23075.9
2020-11-02	28394	20778.9	18582.4	23286.3
2020-11-03	22690	21034.1	18884.8	23483.2
2020-11-04	21053	21272.8	19172.7	23707.3
2020-11-05	21205	21483	19397.2	23937.6
2020-11-06	21180	21650.9	19540.2	24123.8
2020-11-07	16888	21757.5	19611.3	24215.5
2020-11-08	18273	21785.8	19605.1	24213.5
2020-11-09	28561	21717	19509.5	24131.5
2020-11-10	24836	21538.5	19318.8	23955.2
2020-11-11	25065	21240.5	19045.3	23650.2
2020-11-12	22320	20820.3	18695.3	23190.2
2020-11-13	22008	20294.4	18271.5	22605.7
2020-11-14	16290	19687.7	17771.4	21947.2
2020-11-15	14421	19025.4	17201.5	21234.7
2020-11-16	24135	18330.5	16587.1	20476.8
2020-11-17	20676	17621.6	15953.1	19673.2
2020-11-18	18549	16913.5	15307.9	18872.6
2020-11-19	15797	16220.9	14656.5	18105.9
2020-11-20	14960	15556	14023.6	17389.8
2020-11-21	10806	14929	13434.1	16722.5
2020-11-22	10216	14350.9	12908.2	16098.7
2020-11-23	16472	13831.5	12443.8	15538.8
2020-11-24	14264	13379.8	12035.7	15057.1
2020-11-25	14154	13006.3	11690.8	14661.5
2020-11-26	12459	12718.1	11425.7	14351.3
2020-11-27	12460	12521.1	11252	14123.5
2020-11-28	9347	12412.7	11154.1	13984.8
2020-11-29	9067	12388.3	11120.5	13942.7
2020-11-30	15227	12446.2	11152.7	13994.6
2020-12-01	13731	12584.2	11263.6	14131
2020-12-02	13662	12802.2	11465	14351.9
2020-12-03	12762	13106.5	11750.2	14673.5
2020-12-04	13065	13503.7	12110.8	15114.3
2020-12-05	10302	14002.4	12553	15679.3
2020-12-06	11036	14612.5	13099.1	16363.5
2020-12-07	17663	15344.9	13772.9	17167.2
2020-12-08	16937	16197.5	14561.9	18091.2
2020-12-09	17744	17166.8	15443.6	19151.5
2020-12-10	18850	18250	16406	20344.4
2020-12-11	20177	19438.4	17446.6	21640.3
2020-12-12	16268	20714.1	18556.5	23019
2020-12-13	18409	22059.2	19716.5	24493.9
2020-12-14	30019	23457.2	20904	26067.6
2020-12-15	29652	24890.6	22108.4	27711.2
2020-12-16	30650	26343.7	23326.2	29371.5
2020-12-17	30160	27800.5	24560.5	31001
2020-12-18	32426	29253.9	25814.4	32626.9
2020-12-19	22196	30707	27089.4	34296.6
2020-12-20	29556	32169.8	28384.2	36014.9
2020-12-21	43446	33662.3	29703.1	37752.2
2020-12-22	41741	35204.7	31065.9	39479.4
2020-12-23	38383	36791.8	32492.5	41232
2020-12-24	29287	38412.1	34019.6	43051.8
2020-12-25	12926	40055.1	35670.2	44940.4
2020-12-26	37462	41720.3	37458.7	46839.3
2020-12-27	43250	43441	39314	48677.3
2020-12-28	40846	45222.6	41021.7	50425.6
2020-12-29	74058	46979.1	42453.7	52090.7
2020-12-30	64243	48578.7	43661.6	53743.6
2020-12-31	47823	49897	44699	55337.2
2021-01-01	28879	50853.2	45583.4	56615.2
2021-01-02	55428	51448.7	46229.9	57487.2
2021-01-03	50664	51706.6	46550.2	57958.1
2021-01-04	70920	51636.9	46510.2	58028.4
2021-01-05	59599	51238.2	46142.8	57656.9
2021-01-06	52752	50526.6	45507.8	56854.4
2021-01-07	48132	49544.4	44621.3	55697.8
2021-01-08	43494	48357.2	43526.6	54276.6
2021-01-09	36419	47019	42288.8	52674.2
2021-01-10	33749	45583.9	40986.9	50931
2021-01-11	53519	44098.3	39681.6	49093.5
2021-01-12	45968	42576.5	38344.9	47243.7
2021-01-13	42303	41033.3	36955.3	45457
2021-01-14	39659	39474.7	35513.4	43735.4
2021-01-15	37878	37912	34077.3	42026
2021-01-16	28412	36349.7	32707.6	40286.9
2021-01-17	26976	34797.3	31396.6	38553.7
2021-01-18	41936	33268	30101.9	36870.2
2021-01-19	37056	31776.6	28793.3	35237
2021-01-20	32679	30328.9	27477.9	33639
2021-01-21	29633	28927.2	26193.3	32069.9
2021-01-22	27741	27573.1	24949.7	30571.5
2021-01-23	20426	26271.5	23751.6	29166.2
2021-01-24	15883	25031.5	22616.1	27841.6
2021-01-25	27972	23858.6	21559.6	26569.1
2021-01-26	25210	22759.3	20589.9	25329.4
2021-01-27	23899	21728.3	19671.9	24147.3
2021-01-28	22523	20754	18788	23043.2
2021-01-29	20362	19829.2	17938.5	22010.2
2021-01-30	15524	18950.2	17140.4	21024
2021-01-31	14138	18113.7	16397.5	20058.6
2021-02-01	20765	17318.9	15678.4	19156.1
2021-02-02	18194	16566.3	14963	18354.5
2021-02-03	17948	15858.6	14265.2	17645.9
2021-02-04	16717	15194.8	13618.9	16987.7
2021-02-05	14462	14573.9	13050.9	16343.5
2021-02-06	10951	13996.8	12543.2	15710.7
2021-02-07	10457	13462.6	12071.5	15100.9
2021-02-08	14370	12968.6	11625.5	14525.8
2021-02-09	12696	12509.7	11212.5	13981.4
2021-02-10	12272	12078.8	10838.4	13466.4
2021-02-11	11637	11668.7	10487.9	12993
2021-02-12	10986	11275.8	10146	12559.6
2021-02-13	8025	10896.4	9809.01	12158.1
2021-02-14	7780	10529.4	9478.85	11766.2
2021-02-15	12953	10171.5	9155.05	11365.2
2021-02-16	11270	9818.14	8825.58	10958.4
2021-02-17	10419	9466.25	8489.07	10554.9
2021-02-18	10304	9112.8	8153.29	10153.6
2021-02-19	9246	8755.27	7827.23	9745.76
2021-02-20	7161	8393.23	7516.84	9324.04
2021-02-21	7032	8030.72	7209.85	8905.13
2021-02-22	10278	7671.45	6897.85	8503.47
2021-02-23	8536	7320.45	6582.45	8122.53
2021-02-24	7620	6980.05	6273.54	7756.41
2021-02-25	6935	6651.7	5978.94	7401.24
2021-02-26	5883	6342.08	5702.29	7068.36
2021-02-27	4254	6057.04	5443.62	6767.1
2021-02-28	4112	5802.02	5207.36	6499.7
2021-03-01	6215	5580.31	5001.63	6262.3
2021-03-02	5951	5393.22	4832.51	6053.57
2021-03-03	5305	5237.8	4692.28	5876.03
2021-03-04	5011	5110.6	4575.44	5733.01
2021-03-05	4728	5008	4479.75	5619.49
2021-03-06	3832	4927.94	4407.24	5526.06
2021-03-07	3677	4868.83	4358.49	5445.64
2021-03-08	5817	4826.63	4325.54	5383.41
2021-03-09	5488	4797.27	4301.13	5342.93
2021-03-10	5223	4777.59	4281.56	5320.72
2021-03-11	4848	4764.59	4268.2	5307.93
2021-03-12	4767	4755.47	4264.77	5292.56
2021-03-13	3592	4748.36	4268.4	5275.22
2021-03-14	3707	4741.26	4272.77	5259.83
2021-03-15	5643	4732.65	4273.47	5247.55
2021-03-16	4933	4721.63	4267.53	5235.47
2021-03-17	5048	4706.22	4253.47	5217.63
2021-03-18	4689	4682.61	4226.27	5193.26
2021-03-19	4333	4646.65	4182.53	5160.39
2021-03-20	3514	4594.82	4123.2	5113.99
2021-03-21	4679	4524.01	4051.31	5043.2
2021-03-22	5399	4432.32	3969.4	4942.59
2021-03-23	4566	4321.94	3876.2	4816.55
2021-03-24	5321	4195.42	3769.82	4671.85
2021-03-25	4674	4055.78	3650.04	4513.01
2021-03-26	3803	3906.82	3520.71	4342.43
2021-03-27	3136	3751.17	3385.26	4162.04
2021-03-28	4476	3593.09	3244.55	3982.4
2021-03-29	3422	3436.44	3101.23	3811.33
2021-03-30	3135	3284.71	2961.3	3651.26
2021-03-31	3341	3141.41	2830.41	3499.56
2021-04-01	3067	3008.97	2711.7	3354.66
2021-04-02	2248	2887.13	2600.32	3220.27
2021-04-03	2120	2775.3	2495.44	3098.76
2021-04-04	2043	2672.85	2398.59	2990.55
2021-04-05	2314	2578.48	2312.34	2890.08
2021-04-06	2756	2492.09	2238.13	2793.41
2021-04-07	2752	2414.05	2173.44	2701.53
2021-04-08	2651	2344.86	2115.03	2618.1
2021-04-09	2482	2284.46	2062.45	2544.91
2021-04-10	2009	2232.69	2015.79	2483.1
2021-04-11	2020	2189.03	1976.4	2430.36
2021-04-12	2399	2152.04	1942.52	2387.2
2021-04-13	2060	2120.02	1912.22	2353.37
2021-04-14	2068	2091.7	1885.8	2326.07
2021-04-15	1959	2066.24	1863.51	2300.4
2021-04-16	1963	2042.99	1844.93	2272.9
2021-04-17	1398	2021.34	1827.91	2243.93
2021-04-18	2281	2000.86	1810.75	2215.8
2021-04-19	2268	1980.66	1792.82	2190.56
2021-04-20	2112	1960.4	1773.93	2167.53
2021-04-21	2298	1939.9	1754.71	2144.99
2021-04-22	2032	1919.26	1734.34	2124.26
2021-04-23	1701	1898.58	1713.24	2106.24
2021-04-24	1300	1878.2	1692.31	2089.64
2021-04-25	1897	1858.65	1673.67	2072.36
2021-04-26	2268	1840.4	1657.95	2052.61
2021-04-27	1809	1823.78	1643.93	2033.02
2021-04-28	2153	1809.24	1630.97	2015.57
2021-04-29	1901	1796.99	1619.35	2001.77
2021-04-30	1528	1787.08	1610.65	1991.51
2021-05-01	1210	1779.93	1605.6	1983.44
2021-05-02	1305	1775.39	1602.16	1977.51
2021-05-03	1806	1773.02	1598.32	1974.36
2021-05-04	2200	1772.49	1594.46	1973.96
2021-05-05	2203	1773.17	1592.49	1973.8
2021-05-06	1967	1774.57	1594.09	1972.52
2021-05-07	1657	1776.57	1598	1972.13
2021-05-08	1301	1779.32	1602.11	1973.81
2021-05-09	1985	1782.82	1605.5	1977.86
2021-05-10	2325	1787.28	1608.68	1983.84
2021-05-11	1871	1792.76	1613.39	1991.44
2021-05-12	1869	1800.29	1620.49	2002.08
2021-05-13	1737	1810.99	1629.77	2017.56
2021-05-14	1540	1826.22	1642.34	2037.98
2021-05-15	1306	1847.32	1660.78	2062.56
2021-05-16	1587	1875.52	1687.6	2090.46
2021-05-17	2341	1911.36	1722.13	2124.77
2021-05-18	2241	1955.34	1763.04	2169.84
2021-05-19	2261	2007.77	1810.53	2230.21
2021-05-20	2000	2069.49	1866.15	2304.46
2021-05-21	1871	2142.01	1931.32	2391.05
2021-05-22	1606	2226.41	2005.51	2490.37
2021-05-23	1918	2323.31	2088.07	2604.52
2021-05-24	2750	2433.09	2182.25	2734.15
2021-05-25	2797	2556.45	2291.96	2876.87
2021-05-26	3179	2694.7	2420.71	3029.41
2021-05-27	3075	2848.36	2566.48	3193.1
2021-05-28	2929	3018.24	2725.17	3372.96
2021-05-29	2462	3204.96	2894.48	3571
2021-05-30	2598	3408.44	3075.42	3788.11
2021-05-31	3170	3628.5	3271.18	4024.3
2021-06-01	4515	3864.08	3478.61	4282.31
2021-06-02	5039	4114.34	3692.69	4563.31
2021-06-03	5131	4377.16	3914.74	4861.32
2021-06-04	4885	4649.56	4149.55	5168.18
2021-06-05	3964	4928.54	4399.1	5476.74
2021-06-06	4730	5213.68	4658.63	5792.28
2021-06-07	6790	5505.88	4923.68	6118.23
2021-06-08	6630	5805.65	5194.78	6456.43
2021-06-09	6919	6112.47	5477.93	6801.58
2021-06-10	6717	6427.66	5778.19	7148.09
2021-06-11	6510	6754.57	6089.15	7501.02
2021-06-12	5422	7098.27	6402.19	7871.3
2021-06-13	6075	7462.54	6723.35	8268.38
2021-06-14	8941	7849.99	7067.15	8699.15
2021-06-15	9154	8265.41	7445.26	9167.45
2021-06-16	9411	8715.07	7855.86	9680.96
2021-06-17	9523	9206.88	8296.76	10243.2
2021-06-18	8772	9748.47	8772.29	10854.3
2021-06-19	7127	10345.2	9298.39	11512.9
2021-06-20	8204	11001.4	9892.84	12224.7
2021-06-21	12708	11722.6	10556.8	13007.7
2021-06-22	13564	12512.5	11286.2	13880.7
2021-06-23	14806	13376.4	12081	14844.1
2021-06-24	15082	14318	12947.1	15889.9
2021-06-25	14901	15341.8	13891.2	17010.3
2021-06-26	13486	16445	14901.8	18211.4
2021-06-27	15407	17618.7	15957.6	19499.7
2021-06-28	23511	18850.5	17055.3	20862.7
2021-06-29	23250	20122.5	18195.7	22268
2021-06-30	23941	21417	19377.4	23684.2
2021-07-01	24267	22733	20574.6	25134.7
2021-07-02	22288	24072.8	21769.2	26645
2021-07-03	20638	25440.2	22965.3	28220.2
2021-07-04	21806	26839.2	24192.5	29833.3
2021-07-05	30215	28274.6	25478.3	31454.2
2021-07-06	31627	29738.3	26791.7	33079.2
2021-07-07	34274	31209	28101.7	34712.6
2021-07-08	29926	32663.5	29386.1	36341.3
2021-07-09	29049	34071	30641.4	37919.3
2021-07-10	25411	35399.6	31857.8	39376.5
2021-07-11	27418	36596.2	32952.8	40665.8
2021-07-12	40478	37589.6	33845.8	41753.7
2021-07-13	43246	38309.2	34483.2	42582.6
2021-07-14	50319	38680.6	34829	43043.2
2021-07-15	57583	38658.5	34861.4	43005.2
2021-07-16	51137	38266.8	34557.2	42519.8
2021-07-17	35280	37544.4	33923.3	41683.4
2021-07-18	33163	36537.6	32999.9	40572.2
2021-07-19	43401	35294.3	31868.3	39238.4
2021-07-20	35948	33877.5	30597.4	37710.7
2021-07-21	31676	32379.1	29233.9	36098.5
2021-07-22	27711	30892.7	27829.7	34501.2
2021-07-23	24586	29487.1	26466	32981
2021-07-24	20276	28218.7	25257.2	31573.1
2021-07-25	19657	27125.6	24279.3	30317.6
2021-07-26	26540	26208	23493.4	29245.4
2021-07-27	26027	25457.4	22856.4	28374.1
2021-07-28	26925	24874.8	22343.7	27703.5
2021-07-29	25361	24454.3	21963.9	27201.4
2021-07-30	22110	24189.2	21735.4	26854.5
2021-07-31	18449	24045.7	21627.5	26681.8
2021-08-01	18714	23997.9	21597.6	26679.5
2021-08-02	26580	24025.7	21625	26793.2
2021-08-03	27061	24108.4	21709.7	26935.3
2021-08-04	28895	24231.4	21845.7	27043.4
2021-08-05	28125	24386.2	22009.4	27147.2
2021-08-06	24851	24566.2	22179.3	27298.9
2021-08-07	19957	24765.8	22354.4	27508.3
2021-08-08	20157	24980.6	22541.9	27750.5
2021-08-09	28292	25209.7	22754.1	27995.3
2021-08-10	27610	25452.4	22969.4	28252
2021-08-11	29134	25699.8	23170.2	28536.5
2021-08-12	27690	25944.7	23367.1	28830.3
2021-08-13	24991	26179.2	23574	29109.6
2021-08-14	21336	26398.4	23795.3	29329.3
2021-08-15	21280	26598.5	23993.7	29501.1
2021-08-16	30860	26770.4	24116.6	29652.9
2021-08-17	31095	26903	24170.2	29795.4
2021-08-18	31426	26978.1	24192.6	29905
2021-08-19	29080	26987.4	24218.7	29954
2021-08-20	25555	26942.9	24236.4	29974.1
2021-08-21	22603	26867.3	24221	29985.4
2021-08-22	22409	26783.8	24169.3	29981.6
2021-08-23	30333	26709.8	24103.9	29940.4
2021-08-24	28212	26657.2	24048.9	29852.3
2021-08-25	27901	26625.9	24001.2	29760.4
2021-08-26	26482	26612.5	23956	29687.1
2021-08-27	24252	26611.4	23925.1	29649.2
2021-08-28	20138	26620.3	23935	29635.7
2021-08-29	19152	26633.9	23998.4	29619.4
2021-08-30	24972	26639.2	24058.7	29591.2
2021-08-31	33565	26625.1	24066.1	29560.1
2021-09-01	31601	26566.2	23987.8	29502.2
2021-09-02	30636	26438.2	23834.8	29373.9
2021-09-03	28728	26227.2	23617.7	29138.7
2021-09-04	23409	25948.3	23338.9	28841.6
2021-09-05	23457	25616.8	23008.7	28517.7
2021-09-06	33135	25249.7	22656.5	28173.3
2021-09-07	27938	24866.1	22319.7	27786.5
2021-09-08	25660	24486.8	22021.9	27339
2021-09-09	24440	24136.8	21743.1	26895.6
2021-09-10	21031	23838.9	21470.5	26533.3
2021-09-11	16956	23607.1	21227.8	26291.1
2021-09-12	17879	23460.3	21065	26162.6
2021-09-13	25199	23414	21021.9	26123.5
2021-09-14	22640	23466.2	21081.3	26175.4
2021-09-15	22414	23608	21227.3	26312.1
2021-09-16	22319	23835.3	21440.4	26539.7
2021-09-17	22375	24138.6	21730.1	26844.7
2021-09-18	20926	24509.4	22088.3	27216
2021-09-19	24789	24929.5	22484.6	27651.9
2021-09-20	32121	25373	22880.5	28147.1
2021-09-21	30547	25816.9	23262	28658.6
2021-09-22	28789	26235.6	23638.7	29121.8
2021-09-23	28340	26605.9	24009	29496
2021-09-24	25755	26932.1	24341.2	29819.7
2021-09-25	23389	27225.1	24609.8	30150.9
2021-09-26	26814	27501	24817.8	30508.9
2021-09-27	34595	27776.6	25005.1	30868.4
2021-09-28	29627	28060.2	25218.5	31201.3
2021-09-29	28688	28360.5	25477	31546.5
2021-09-30	26809	28691.6	25778	31932.9
2021-10-01	24134	29067.2	26125.6	32384.4
2021-10-02	21873	29503.4	26528.5	32883.7
2021-10-03	27137	30010.2	27021.5	33421.9
2021-10-04	36476	30586	27570.2	34014.9
2021-10-05	32268	31220.1	28146.2	34673.7
2021-10-06	32547	31896	28739.9	35400.6
2021-10-07	32158	32604.6	29373.4	36168.2
2021-10-08	29847	33328.5	30059.6	36958.5
2021-10-09	27180	34057.9	30756.9	37781
2021-10-10	31499	34789.8	31420.4	38648.1
2021-10-11	43115	35521.7	32033.6	39528.5
2021-10-12	40892	36243.7	32643	40364.4
2021-10-13	40546	36933.2	33287.6	41101.9
2021-10-14	39263	37562.7	33920.8	41764.3
2021-10-15	36631	38104.8	34463.3	42362.4
2021-10-16	31639	38532.4	34870.8	42851.3
2021-10-17	37502	38813.7	35131.1	43172.6
2021-10-18	49257	38919.7	35255.7	43276.1
2021-10-19	44630	38853.9	35215.9	43195.8
2021-10-20	43963	38637	34987	42968
2021-10-21	38580	38283.8	34590.9	42600
2021-10-22	34507	37804.6	34090.1	42056.9
2021-10-23	29747	37209.8	33538.8	41337.9
2021-10-24	30092	36525	32929.5	40516.4
2021-10-25	39957	35779.2	32246.5	39673.3
2021-10-26	35276	34998.2	31506.6	38838.1
2021-10-27	36524	34202.8	30775.3	38000.3
2021-10-28	35077	33417.3	30094.7	37145.4
2021-10-29	33995	32669.1	29462.3	36316.7
2021-10-30	28243	31986.7	28855	35567.9
2021-10-31	29564	31388	28274.8	34925.7
2021-11-01	37663	30887.8	27772.6	34388.5
2021-11-02	31328	30498.4	27406.8	33943.2
2021-11-03	29396	30216.8	27180.4	33609.3
2021-11-04	27378	30046	27074	33414.7
2021-11-05	24405	29989.8	27067.5	33358.8
2021-11-06	22581	30058.1	27165.9	33419.8
2021-11-07	25447	30256.8	27377.6	33572.3
2021-11-08	36138	30565.9	27659	33836.3
2021-11-09	34679	30963.7	27964.9	34237.5
2021-11-10	35390	31426.9	28307.7	34769.3
2021-11-11	33700	31927.7	28732	35372.6
2021-11-12	31337	32445.7	29256.6	35988.3
2021-11-13	27357	32974.6	29823.2	36615.7
2021-11-14	29599	33514.5	30353.8	37268.1
2021-11-15	42477	34055.2	30811.5	37918.7
2021-11-16	38656	34577.6	31204.8	38535.2
2021-11-17	38256	35061.9	31577.4	39093.3
2021-11-18	37097	35494.6	31923.5	39631
2021-11-19	33186	35873.1	32233.9	40161.1
2021-11-20	29868	36198.7	32512.3	40634
2021-11-21	31763	36480.5	32773.1	40991.4
2021-11-22	42868	36725	33032.3	41188.1
2021-11-23	41015	36946.6	33276.7	41294
2021-11-24	39880	37167.2	33491.5	41406.8
2021-11-25	37142	37401.7	33684.9	41595.4
2021-11-26	33666	37668.5	33898.5	41860.4
2021-11-27	28459	37990.7	34187.3	42174.9
2021-11-28	33857	38379.1	34554.8	42566.6
2021-11-29	47940	38844.9	34973	43074.7
2021-11-30	47631	39397.1	35452.3	43708.2
2021-12-01	47263	40050.4	36026.9	44445.8
2021-12-02	43045	40816.5	36733.5	45289.5
2021-12-03	39222	41720.4	37570.8	46321.7
2021-12-04	33379	42794.7	38541.3	47624.4
2021-12-05	35037	44085.4	39683.2	49192.6
2021-12-06	51122	45646.5	41072.4	51002.4
2021-12-07	48146	47525	42794.8	53050.5
2021-12-08	50059	49742.1	44843.6	55408.6
2021-12-09	48816	52323.7	47205.5	58181
2021-12-10	45017	55303	49899.5	61445.8
2021-12-11	41940	58718.2	52987.3	65206.6
2021-12-12	46367	62604.8	56532.5	69469.7
2021-12-13	76507	66952.5	60491.4	74268.9
2021-12-14	90717	71727.5	64790	79619.2
2021-12-15	99653	76883.4	69374.2	85467.9
2021-12-16	93803	82345.4	74244.8	91627.4
2021-12-17	84949	88034.5	79399	97926.9
2021-12-18	78930	93908.2	84731.1	104395
2021-12-19	78497	99928.8	90139.2	111084
2021-12-20	117576	106048	95553.1	117950
2021-12-21	129599	112221	101007	124866
2021-12-22	138142	118383	106577	131626
2021-12-23	137021	124472	112149	138307
2021-12-24	117562	130397	117551	144955
2021-12-25	59912	136077	122657	151500
2021-12-26	98916	141452	127457	157646
2021-12-27	155564	146439	131882	163067
2021-12-28	170580	150812	135610	167655
2021-12-29	224030	154299	138362	171311
2021-12-30	192823	156607	140088	173873
2021-12-31	152887	157490	140719	174964
2022-01-01	99304	156806	140221	174210
2022-01-02	148608	154631	138563	171783
2022-01-03	193615	151173	135777	167984
2022-01-04	234872	146641	131990	163004
2022-01-05	183802	141270	127351	157036
2022-01-06	150787	135295	122045	150401
2022-01-07	105081	129019	116275	143755
2022-01-08	81218	122741	110378	137509
2022-01-09	83079	116741	104704	131681
2022-01-10	116341	111270	99589	126123
2022-01-11	100980	106502	95256.2	120878
2022-01-12	90002	102403	91597.1	116239
2022-01-13	84132	98927.2	88475.6	112365
2022-01-14	75174	96063.6	85891.4	109212
2022-01-15	67820	93820.1	83908	106583
2022-01-16	85596	92170.3	82561.7	104290
2022-01-17	114777	90996.9	81700.3	102364
2022-01-18	103308	90162	81118.9	100848
2022-01-19	97334	89546	80679.1	99718.4
2022-01-20	86953	89040.3	80306.9	98868.4
2022-01-21	79173	88553.5	79950.2	98128.8
2022-01-22	70483	87992.8	79471.7	97412.7
2022-01-23	88557	87275.6	78780.7	96692.5
2022-01-24	109233	86340.2	77859.5	95857.9
2022-01-25	96954	85145.8	76732	94660.1
2022-01-26	93211	83647.1	75418.8	92970.9
2022-01-27	82728	81856.4	73842.7	90907.3
2022-01-28	71682	79787.3	71976	88631.4
2022-01-29	63023	77478.9	69852.1	86188.9
2022-01-30	74977	74968.4	67566.5	83582.3
2022-01-31	88501	72304.8	65161.6	80728.6
2022-02-01	78512	69526.9	62598.8	77679.9
2022-02-02	73907	66658.1	59878.2	74510.1
2022-02-03	64032	63712.8	57084.5	71230.6
2022-02-04	52556	60696.9	54348.6	67841.3
2022-02-05	43233	57642.4	51740.5	64336.1
2022-02-06	50146	54616.2	49198	60855.1
2022-02-07	62671	51679.7	46665.2	57518.5
2022-02-08	55437	48876.8	44160.9	54387.1
2022-02-09	51014	46236	41763.7	51448
2022-02-10	41331	43776.8	39550.4	48665
2022-02-11	34943	41493.3	37511.5	46067
2022-02-12	29142	39372.3	35593.3	43695.2
2022-02-13	32326	37408.1	33797.8	41529.6
2022-02-14	42492	35591.7	32141.1	39529.6
2022-02-15	40145	33921.5	30641.5	37660.7
2022-02-16	39444	32399	29272.8	35968.1
2022-02-17	34168	31031.8	28024.2	34478.6
2022-02-18	24924	29824	26904.5	33184.3
2022-02-19	26429	28779.9	25932.9	32054.7
2022-02-20	28410	27903.8	25126	31075.5
2022-02-21	33034	27203.2	24472.4	30298.1
2022-02-22	28017	26696.2	23961.3	29766.6
2022-02-23	26008	26391.3	23615.4	29481.8
2022-02-24	21883	26303.8	23479.4	29444.2
2022-02-25	19532	26449.4	23591.3	29653.4
2022-02-26	17603	26828.4	23939.2	30125.1
2022-02-27	22165	27449.1	24510.4	30855.3
2022-02-28	31865	28320.4	25304.8	31837.5
2022-03-01	31863	29457.7	26348.7	33044.9
2022-03-02	33362	30870.8	27665.4	34474.8
2022-03-03	31533	32558.6	29242.2	36182.2
2022-03-04	30605	34510.2	31045.2	38262.7
2022-03-05	28508	36709.2	33063.1	40752.4
2022-03-06	35914	39151.7	35266.3	43589.6
2022-03-07	50983	41847.6	37588.1	46675.3
2022-03-08	52343	44779.2	39921.8	49977.7
2022-03-09	55492	47890.3	42270	53502.7
2022-03-10	54300	51098.6	44773.8	57186.6
2022-03-11	52272	54319.7	47564.8	60856.3
2022-03-12	49163	57467.3	50691.3	64314.3
2022-03-13	60271	60486.1	53893.2	67523.5
2022-03-14	79518	63329.4	56853.4	70510.4
2022-03-15	74103	65921.7	59381.1	73273
2022-03-16	73954	68172.6	61438.1	75784.1
2022-03-17	67686	69992	63104.8	77883.2
2022-03-18	61907	71340.3	64324.9	79509.5
2022-03-19	55212	72193.1	65036.1	80640.1
2022-03-20	66905	72534.9	65254.5	81223.8
2022-03-21	89909	72364.5	65054.2	81144.3
2022-03-22	81847	71698.8	64485.8	80340.7
2022-03-23	77598	70572.5	63519.8	78950.6
2022-03-24	68604	69031.4	62137.3	77100.1
2022-03-25	60259	67111	60378.7	74860.7
2022-03-26	51778	64865.7	58344.9	72257.3
2022-03-27	58001	62349.8	56139.9	69328.7
2022-03-28	78912	59626.9	53763	66231.2
2022-03-29	67440	56759.3	51203.7	63086
2022-03-30	62750	53812	48519.9	59909.6
2022-03-31	45883	50839.3	45808.6	56658.3
2022-04-01	40343	47888.4	43169.8	53330.6
2022-04-02	31610	45007.4	40598.8	50069.7
2022-04-03	35605	42239.4	38085.3	46976.3
2022-04-04	45142	39622.5	35664.5	44096.1
2022-04-05	40393	37181.9	33406.6	41403.8
2022-04-06	36891	34926.2	31357.1	38874.3
2022-04-07	31746	32837.2	29476.9	36512.8
2022-04-08	27393	30894.5	27742.7	34329.6
2022-04-09	23015	29078.1	26128.8	32311.6
2022-04-10	25641	27372.6	24631.5	30423
2022-04-11	30598	25769.9	23237.8	28639.8
2022-04-12	27383	24265.5	21919	26978.4
2022-04-13	25507	22860.7	20653.1	25442.7
2022-04-14	21434	21550.1	19441.8	24012.8
2022-04-15	17305	20331.2	18316.8	22657.6
2022-04-16	16091	19193.4	17290.6	21360.4
2022-04-17	16262	18128.1	16343.3	20144.5
2022-04-18	20567	17124.4	15449.7	19026.1
2022-04-19	20595	16177.4	14601.2	17998
2022-04-20	16973	15286	13794.4	17023.2
2022-04-21	14520	14446.7	13035.6	16079.4
2022-04-22	12528	13662.4	12321	15190.3
2022-04-23	10572	12936.7	11650.2	14379
2022-04-24	11867	12270.5	11028.6	13649.4
2022-04-25	13401	11665.9	10471.4	12992.3
2022-04-26	11294	11122.4	9984.87	12397.3
2022-04-27	10120	10637.1	9552.07	11863.8
2022-04-28	9057	10204.9	9162.63	11391.8
2022-04-29	7992	9822.79	8810.41	10972.4
2022-04-30	6863	9484.52	8503.25	10597
2022-05-01	7718	9184.63	8241.35	10256.9
2022-05-02	10343	8914.2	8007.86	9955.62
2022-05-03	11156	8666.91	7787.15	9693.95
2022-05-04	9783	8437.14	7572.74	9456.72
2022-05-05	8594	8219.34	7368.97	9220.97
2022-05-06	7518	8007.73	7177.69	8971.7
2022-05-07	6356	7797.79	6993.38	8719.97
2022-05-08	7664	7587.18	6808.72	8479.06
2022-05-09	8878	7375.22	6616.92	8253.13
2022-05-10	8155	7161.88	6411.4	8039.03
2022-05-11	7265	6947.24	6186.02	7844.48
2022-05-12	6376	6731.55	5928.66	7690.02
2022-05-13	5794	6516.65	5636.02	7590.4
2022-05-14	5139	6305.68	5314.75	7540.46
2022-05-15	6730	6101.14	4976.64	7527.3

## Sheet: Fig7abc_Prevalence
Date	P-spline (proportion positive)	P-spline Lower CrI	P-spline Upper CrI
2020-05-01	0.0057158	0.00181922	0.014743
2020-05-02	0.00533189	0.00185999	0.0128412
2020-05-03	0.00497516	0.00189734	0.0111749
2020-05-04	0.00464559	0.00192678	0.00971492
2020-05-05	0.00434151	0.00194482	0.0084428
2020-05-06	0.00406088	0.00196267	0.00733739
2020-05-07	0.00380207	0.00197107	0.00639074
2020-05-08	0.00356001	0.00197011	0.00558477
2020-05-09	0.00333105	0.00195606	0.00490616
2020-05-10	0.0031161	0.00193022	0.00435624
2020-05-11	0.0029119	0.00189737	0.0039105
2020-05-12	0.00271584	0.00185993	0.00354172
2020-05-13	0.00252827	0.00181829	0.00322754
2020-05-14	0.00235051	0.00177058	0.00295297
2020-05-15	0.00218619	0.00171282	0.00271059
2020-05-16	0.00203641	0.00163887	0.0024959
2020-05-17	0.00190074	0.00155233	0.00231
2020-05-18	0.00177732	0.00145709	0.00215537
2020-05-19	0.00166496	0.0013634	0.00202849
2020-05-20	0.00156313	0.00127578	0.00192119
2020-05-21	0.00147202	0.00119471	0.00182875
2020-05-22	0.00139179	0.00111966	0.00174947
2020-05-23	0.00132272	0.00104857	0.00168023
2020-05-24	0.00126461	0.000979002	0.00162055
2020-05-25	0.00121711	0.000911307	0.00157069
2020-05-26	0.00117852	0.000849025	0.00153139
2020-05-27	0.00114738	0.000794358	0.00150327
2020-05-28	0.00112176	0.000747128	0.00148738
2020-05-29	0.00110096	0.000708754	0.00148695
2020-05-30	0.00108282	0.000677739	0.00149849
2020-05-31	0.00106651	0.000654437	0.00151701
2020-06-01	0.0010496	0.000637451	0.00154268
2020-06-02	0.00103148	0.000626226	0.00157591
2020-06-03	0.0010123	0.000619415	0.00162059
2020-06-04	0.000994085	0.000616468	0.0016769
2020-06-05	0.000980446	0.000617544	0.00174676
2020-06-06	0.000974187	0.000622039	0.00183786
2020-06-07	0.000974802	0.000628067	0.00195984
2020-06-08	0.000981263	0.000633396	0.00209677
2020-06-09	0.000991316	0.000636364	0.00223659
2020-06-10	0.0010018	0.000637666	0.00236075
2020-06-11	0.00101045	0.000636942	0.00245934
2020-06-12	0.0010152	0.000632864	0.0025248
2020-06-13	0.00101651	0.000627221	0.00255267
2020-06-14	0.0010167	0.000620507	0.00254171
2020-06-15	0.00101768	0.000614867	0.00249269
2020-06-16	0.00102493	0.00061314	0.00240535
2020-06-17	0.00103645	0.000614221	0.0022838
2020-06-18	0.00104748	0.000616535	0.00213002
2020-06-19	0.00105451	0.00061892	0.00195335
2020-06-20	0.00105486	0.000619441	0.0017621
2020-06-21	0.00104647	0.000618584	0.00157065
2020-06-22	0.00102871	0.000615554	0.00140554
2020-06-23	0.000998597	0.000611	0.00128689
2020-06-24	0.00095793	0.000605985	0.00120537
2020-06-25	0.000916056	0.000599875	0.00114191
2020-06-26	0.0008771	0.000592888	0.00108462
2020-06-27	0.000839857	0.000584633	0.00103441
2020-06-28	0.000803258	0.000574587	0.000993294
2020-06-29	0.000767739	0.000562672	0.000958803
2020-06-30	0.000733915	0.000546802	0.000928904
2020-07-01	0.000702967	0.000525625	0.000901908
2020-07-02	0.000675371	0.000501372	0.000878656
2020-07-03	0.000651489	0.000477306	0.000859557
2020-07-04	0.000629557	0.000454835	0.000841755
2020-07-05	0.000608577	0.000433685	0.000823232
2020-07-06	0.000587663	0.000413247	0.000802735
2020-07-07	0.000567201	0.000394049	0.000782705
2020-07-08	0.000547093	0.0003755	0.000765813
2020-07-09	0.000527008	0.000357871	0.000752026
2020-07-10	0.000508603	0.000341776	0.000741281
2020-07-11	0.000492454	0.000327769	0.000735129
2020-07-12	0.000478134	0.000315561	0.000732261
2020-07-13	0.000465016	0.000304599	0.000733102
2020-07-14	0.000452802	0.000294981	0.000736155
2020-07-15	0.000441051	0.000286298	0.000740004
2020-07-16	0.000429843	0.000278326	0.00074294
2020-07-17	0.000419346	0.000271186	0.000742162
2020-07-18	0.000409705	0.000264717	0.00073867
2020-07-19	0.000401627	0.000258678	0.000733211
2020-07-20	0.000394856	0.000253453	0.000726323
2020-07-21	0.000389494	0.000248968	0.000719751
2020-07-22	0.000385374	0.000245663	0.000714017
2020-07-23	0.000382577	0.000243995	0.000710476
2020-07-24	0.000381158	0.000244736	0.000708782
2020-07-25	0.000381249	0.000248397	0.000707261
2020-07-26	0.000382814	0.000255405	0.000705612
2020-07-27	0.000385942	0.000265011	0.000703042
2020-07-28	0.000390459	0.000276353	0.000698959
2020-07-29	0.000396132	0.000287858	0.000692986
2020-07-30	0.000402433	0.000297973	0.000684583
2020-07-31	0.000408699	0.0003062	0.000674283
2020-08-01	0.00041497	0.000312546	0.000663106
2020-08-02	0.000421516	0.000317616	0.000652567
2020-08-03	0.000428419	0.00032113	0.000643655
2020-08-04	0.000435814	0.000322745	0.000638999
2020-08-05	0.000444279	0.000321754	0.00064007
2020-08-06	0.00045416	0.00031851	0.000648635
2020-08-07	0.000465453	0.000313646	0.00066206
2020-08-08	0.000478059	0.000308966	0.000677101
2020-08-09	0.000491171	0.000306507	0.000691795
2020-08-10	0.000503869	0.000307207	0.000705392
2020-08-11	0.00051616	0.000311445	0.000720178
2020-08-12	0.000528898	0.000319524	0.000735804
2020-08-13	0.000542395	0.000331725	0.000754528
2020-08-14	0.000557111	0.000348879	0.000775799
2020-08-15	0.000573633	0.000371444	0.000798897
2020-08-16	0.000592202	0.000399337	0.000822465
2020-08-17	0.000613463	0.000431228	0.000849111
2020-08-18	0.000637999	0.000465427	0.000879585
2020-08-19	0.000665577	0.000501258	0.000913579
2020-08-20	0.000696484	0.000537898	0.000950438
2020-08-21	0.000731354	0.000573732	0.000990479
2020-08-22	0.000770852	0.000609066	0.00103327
2020-08-23	0.000816299	0.000644736	0.00108079
2020-08-24	0.000869368	0.000682194	0.00113239
2020-08-25	0.000931547	0.000719431	0.00118866
2020-08-26	0.00100267	0.000757321	0.0012497
2020-08-27	0.00108198	0.00079775	0.00131749
2020-08-28	0.00116752	0.000842772	0.00139394
2020-08-29	0.0012563	0.000893697	0.00148131
2020-08-30	0.00134565	0.000951125	0.00158062
2020-08-31	0.00143735	0.00101603	0.00169469
2020-09-01	0.00153437	0.00108956	0.00182401
2020-09-02	0.00163891	0.00117236	0.00196847
2020-09-03	0.00175309	0.00126574	0.00212908
2020-09-04	0.00187902	0.00137018	0.00230301
2020-09-05	0.00201631	0.00148821	0.00248794
2020-09-06	0.00216344	0.00162062	0.00268204
2020-09-07	0.00231953	0.00176693	0.00288155
2020-09-08	0.00248221	0.00192592	0.0030823
2020-09-09	0.00264974	0.00209455	0.00328027
2020-09-10	0.00282304	0.00226904	0.00347908
2020-09-11	0.00300976	0.00244246	0.0036833
2020-09-12	0.00320989	0.00260975	0.00389396
2020-09-13	0.00342049	0.00277278	0.00411169
2020-09-14	0.00363703	0.00295109	0.0043309
2020-09-15	0.00385642	0.00314911	0.00455295
2020-09-16	0.00407696	0.00336541	0.00478066
2020-09-17	0.00430125	0.00359325	0.00500994
2020-09-18	0.00452879	0.00382537	0.00522634
2020-09-19	0.00475608	0.0040582	0.00541637
2020-09-20	0.00498042	0.00429023	0.00558769
2020-09-21	0.00519852	0.00452772	0.00575451
2020-09-22	0.00540469	0.00476845	0.00593138
2020-09-23	0.00559512	0.00499987	0.00611247
2020-09-24	0.00576911	0.00521192	0.00628605
2020-09-25	0.00592951	0.00540272	0.00645307
2020-09-26	0.00608255	0.00556881	0.00661417
2020-09-27	0.00622857	0.00570295	0.00678192
2020-09-28	0.00636415	0.00580317	0.00696733
2020-09-29	0.00649367	0.00588968	0.00717002
2020-09-30	0.00662737	0.00595452	0.00739352
2020-10-01	0.00677232	0.00599608	0.0076433
2020-10-02	0.00692871	0.0060303	0.00791601
2020-10-03	0.00710089	0.00607613	0.00821493
2020-10-04	0.00729241	0.00613854	0.00854226
2020-10-05	0.00750648	0.00621145	0.00889611
2020-10-06	0.00774806	0.00628902	0.00927069
2020-10-07	0.00801579	0.0063732	0.00966044
2020-10-08	0.00830392	0.00648394	0.0100645
2020-10-09	0.00860394	0.00664458	0.01048
2020-10-10	0.00891646	0.00685455	0.0108998
2020-10-11	0.00923803	0.00712362	0.011318
2020-10-12	0.00957146	0.00745971	0.0117274
2020-10-13	0.00991451	0.00783971	0.0121096
2020-10-14	0.01027	0.00827436	0.0124483
2020-10-15	0.0106414	0.00884234	0.0127419
2020-10-16	0.0110362	0.00946361	0.0129909
2020-10-17	0.0114665	0.0100709	0.0131972
2020-10-18	0.0119373	0.01062	0.013358
2020-10-19	0.0124302	0.0110771	0.0134923
2020-10-20	0.0129009	0.0113606	0.01373
2020-10-21	0.0132919	0.0115915	0.0141616
2020-10-22	0.0135917	0.0117799	0.0146308
2020-10-23	0.0137922	0.0119269	0.0149517
2020-10-24	0.0138566	0.0120249	0.0150212
2020-10-25	0.0137944	0.0120836	0.014877
2020-10-26	0.0136467	0.0121022	0.0146276
2020-10-27	0.0134298	0.012086	0.0144359
2020-10-28	0.0131927	0.0120166	0.0143687
2020-10-29	0.0129953	0.0118549	0.0143765
2020-10-30	0.0128342	0.0116057	0.014413
2020-10-31	0.012702	0.0112528	0.0144451
2020-11-01	0.0125966	0.0109453	0.0144713
2020-11-02	0.0125075	0.0107217	0.0144807
2020-11-03	0.0124134	0.0105935	0.014439
2020-11-04	0.0123051	0.010515	0.0143523
2020-11-05	0.0121869	0.0104388	0.0142508
2020-11-06	0.0120541	0.0103438	0.0141387
2020-11-07	0.011901	0.0102384	0.0140061
2020-11-08	0.0117396	0.0101303	0.0139008
2020-11-09	0.0115626	0.00999714	0.0138704
2020-11-10	0.0113712	0.00981443	0.0138296
2020-11-11	0.0111664	0.00961238	0.0137
2020-11-12	0.0109534	0.00942766	0.0134779
2020-11-13	0.0107323	0.009274	0.0130996
2020-11-14	0.0105013	0.00915595	0.0125753
2020-11-15	0.0102596	0.00906622	0.0120004
2020-11-16	0.0100107	0.00900119	0.0114832
2020-11-17	0.00976165	0.00895309	0.0111427
2020-11-18	0.00952553	0.00888538	0.0111292
2020-11-19	0.00931633	0.00874482	0.0111803
2020-11-20	0.00914136	0.0085348	0.0112454
2020-11-21	0.00901356	0.00833722	0.0113296
2020-11-22	0.00894495	0.00821561	0.011434
2020-11-23	0.00893999	0.00819292	0.0115613
2020-11-24	0.00898793	0.00824649	0.0117097
2020-11-25	0.00907119	0.00834192	0.0118803
2020-11-26	0.00918578	0.00844449	0.0120713
2020-11-27	0.00933228	0.00850362	0.0122818
2020-11-28	0.00950072	0.00851358	0.012508
2020-11-29	0.0096869	0.00848719	0.0127461
2020-11-30	0.00988246	0.00844583	0.0129952
2020-12-01	0.0100863	0.00840002	0.0132528
2020-12-02	0.0102914	0.00836282	0.0135285
2020-12-03	0.0104977	0.00833216	0.0138542
2021-01-06	0.0154108	0.0142028	0.0169361
2021-01-07	0.0154538	0.0143511	0.0166942
2021-01-08	0.0155458	0.0144311	0.0164956
2021-01-09	0.0156672	0.0143063	0.0164708
2021-01-10	0.0157942	0.0140153	0.0166238
2021-01-11	0.0159449	0.0137067	0.0168336
2021-01-12	0.0161003	0.0134068	0.0170759
2021-01-13	0.0162169	0.0131222	0.0173395
2021-01-14	0.016269	0.0128429	0.0175747
2021-01-15	0.0162257	0.0125713	0.0177038
2021-01-16	0.0160707	0.0123041	0.0176484
2021-01-17	0.0157876	0.0120381	0.0173721
2021-01-18	0.0153818	0.0117781	0.0169791
2021-01-19	0.0148781	0.0115269	0.0165741
2021-01-20	0.014308	0.0112861	0.0162071
2021-01-21	0.0136963	0.0110527	0.0158643
2021-01-22	0.0130705	0.0107285	0.0155381
2021-01-23	0.0124492	0.0101562	0.0152053
2021-01-24	0.0118515	0.00953742	0.014837
2021-01-25	0.0112883	0.00896959	0.0144217
2021-01-26	0.0107718	0.00843754	0.0139293
2021-01-27	0.0102976	0.00796399	0.0133595
2021-01-28	0.00985113	0.00756205	0.0127245
2021-01-29	0.00942347	0.00718712	0.0120529
2021-01-30	0.00900467	0.00685438	0.0113424
2021-01-31	0.00858816	0.00654722	0.0106
2021-02-01	0.00816492	0.00625655	0.00983754
2021-02-02	0.00773836	0.00598772	0.00910758
2021-02-03	0.00731957	0.00573909	0.00845108
2021-02-04	0.00691548	0.00550658	0.00794197
2021-02-05	0.00652445	0.00530114	0.00760282
2021-02-06	0.00615951	0.00513837	0.00734544
2021-02-07	0.00584387	0.00500937	0.007123
2021-02-08	0.00558105	0.00490143	0.00692051
2021-02-09	0.00536728	0.00479523	0.00672387
2021-02-10	0.00519158	0.00468302	0.00652498
2021-02-11	0.00504368	0.004577	0.00632326
2021-02-12	0.00491775	0.00448355	0.00612164
2021-02-13	0.004812	0.0043981	0.00591504
2021-02-14	0.00472799	0.00431393	0.00570379
2021-02-15	0.00466391	0.00422383	0.0054887
2021-02-16	0.00462259	0.00412503	0.00531099
2021-02-17	0.00459652	0.00401097	0.00521745
2021-02-18	0.00456325	0.00387915	0.00520913
2021-02-19	0.00452552	0.00373948	0.00526974
2021-02-20	0.0044732	0.00360158	0.00532624
2021-02-21	0.00440066	0.00346921	0.00536193
2021-02-22	0.00431455	0.00334395	0.0053865
2021-02-23	0.00421668	0.0032248	0.00540248
2021-02-24	0.00410397	0.00310934	0.00540519
2021-02-25	0.00397633	0.00299616	0.00538762
2021-02-26	0.00384351	0.00288615	0.00534827
2021-02-27	0.00371048	0.00277903	0.00528982
2021-02-28	0.00358669	0.0026749	0.00521728
2021-03-01	0.00347559	0.00257511	0.00511602
2021-03-02	0.00337349	0.0024806	0.0049822
2021-03-03	0.00327944	0.00239321	0.00481607
2021-03-04	0.00318731	0.00231403	0.00462729
2021-03-05	0.00309377	0.00224172	0.00441642
2021-03-06	0.00299512	0.00217598	0.00419497
2021-03-07	0.00289231	0.00211563	0.00397205
2021-03-08	0.00278702	0.00205868	0.00375547
2021-03-09	0.00268282	0.00200446	0.0035498
2021-03-10	0.00257966	0.00195231	0.0033519
2021-03-11	0.00247708	0.00190128	0.0031631
2021-03-12	0.00237764	0.00184989	0.00298498
2021-03-13	0.00228534	0.00179954	0.00282008
2021-03-14	0.00220194	0.00174893	0.00267155
2021-03-15	0.00212719	0.00169804	0.0025435
2021-03-16	0.00206041	0.00165127	0.00243632
2021-03-17	0.00200206	0.00161286	0.00234978
2021-03-18	0.00195256	0.0015835	0.00227891
2021-03-19	0.00191385	0.00155746	0.00222226
2021-03-20	0.00188677	0.0015319	0.00218119
2021-03-21	0.00187072	0.0015059	0.00216029
2021-03-22	0.0018648	0.00148155	0.00216886
2021-03-23	0.00186816	0.00145826	0.00220871
2021-03-24	0.0018776	0.00143588	0.00227411
2021-03-25	0.00188888	0.00141301	0.00235509
2021-03-26	0.0018981	0.00138879	0.00244179
2021-03-27	0.00190108	0.00136273	0.00251976
2021-03-28	0.0018946	0.00133263	0.00258055
2021-03-29	0.00187908	0.00129962	0.00262495
2021-03-30	0.00185326	0.0012648	0.00265426
2021-03-31	0.00181616	0.00123111	0.00266718
2021-04-01	0.00176744	0.00119863	0.00266362
2021-04-02	0.00170751	0.00116753	0.00264782
2021-04-03	0.00164256	0.00113745	0.00262678
2021-04-04	0.0015794	0.00110701	0.00260244
2021-04-05	0.00152349	0.00107619	0.00257461
2021-04-06	0.00147712	0.00104312	0.00254064
2021-04-07	0.0014386	0.0010097	0.00249464
2021-04-08	0.00140568	0.000977299	0.00243716
2021-04-09	0.00137544	0.000948532	0.00236962
2021-04-10	0.0013468	0.000924035	0.00229177
2021-04-11	0.00131795	0.0009042	0.00220174
2021-04-12	0.00128734	0.000887956	0.00210445
2021-04-13	0.00125571	0.000874133	0.00200044
2021-04-14	0.00122419	0.000862845	0.00189201
2021-04-15	0.00119404	0.000854105	0.00178218
2021-04-16	0.00116558	0.00084746	0.00167874
2021-04-17	0.0011379	0.000843027	0.00158094
2021-04-18	0.00111133	0.000840117	0.00149136
2021-04-19	0.00108647	0.000838537	0.00141683
2021-04-20	0.0010642	0.000837889	0.00136082
2021-04-21	0.00104587	0.000836853	0.00131799
2021-04-22	0.00103191	0.000834275	0.00128604
2021-04-23	0.00102243	0.000829548	0.00126684
2021-04-24	0.00101563	0.000823139	0.00126039
2021-04-25	0.00101069	0.000814782	0.00126413
2021-04-26	0.00100718	0.000804611	0.00127718
2021-04-27	0.00100391	0.00079193	0.001294
2021-04-28	0.00100112	0.000776096	0.00131495
2021-04-29	0.00099833	0.000756798	0.00133565
2021-04-30	0.000995272	0.000734862	0.00135661
2021-05-01	0.000991287	0.000712604	0.00137153
2021-05-02	0.000986748	0.000691566	0.00138008
2021-05-03	0.000981979	0.000670926	0.00138683
2021-05-04	0.000977303	0.000650466	0.00139549
2021-05-05	0.000972504	0.00063037	0.00140874
2021-05-06	0.000967904	0.000609587	0.00142822
2021-05-07	0.000963101	0.000588452	0.00145786
2021-05-08	0.000958758	0.000567728	0.00149572
2021-05-09	0.000952613	0.000548367	0.00153734
2021-05-10	0.000944101	0.000532213	0.00158149
2021-05-11	0.000935367	0.000521608	0.00162707
2021-05-12	0.000929927	0.000518801	0.00167289
2021-05-13	0.000928819	0.000522733	0.00171868
2021-05-14	0.000931756	0.000531672	0.00176518
2021-05-15	0.000939339	0.000545749	0.00181223
2021-05-16	0.000950304	0.000564735	0.00186107
2021-05-17	0.000964612	0.000588367	0.00191194
2021-05-18	0.000982434	0.000617101	0.00196462
2021-05-19	0.00100344	0.000651059	0.00201737
2021-05-20	0.00102837	0.000690426	0.00206915
2021-05-21	0.00105621	0.000734906	0.00211942
2021-05-22	0.00108701	0.000784648	0.00216716
2021-05-23	0.00112097	0.000836971	0.00221126
2021-05-24	0.00115887	0.000890494	0.00225174
2021-05-25	0.00120203	0.000945379	0.00228894
2021-05-26	0.00125194	0.00100203	0.00232147
2021-05-27	0.00131006	0.00106341	0.00234826
2021-05-28	0.00137606	0.00112786	0.00236875
2021-05-29	0.0014494	0.00119207	0.00238478
2021-05-30	0.00152768	0.00125414	0.00239873
2021-05-31	0.00160836	0.00131428	0.00241372
2021-06-01	0.00168856	0.00137436	0.00243218
2021-06-02	0.00176754	0.001436	0.00245719
2021-06-03	0.00184592	0.00149833	0.00249359
2021-06-04	0.00192519	0.0015607	0.00254194
2021-06-05	0.002009	0.00162337	0.00260823
2021-06-06	0.00209915	0.00168547	0.0026958
2021-06-07	0.00219519	0.00174685	0.00280807
2021-06-08	0.00229516	0.00180654	0.00295117
2021-06-09	0.00239735	0.0018623	0.00311973
2021-06-10	0.00249896	0.00191514	0.00329887
2021-06-11	0.00259923	0.00196549	0.00347688
2021-06-12	0.00269924	0.00201187	0.00365307
2021-06-13	0.00279926	0.00206012	0.00382917
2021-06-14	0.0029007	0.00211242	0.00400358
2021-06-15	0.00300557	0.0021747	0.00417483
2021-06-16	0.00311649	0.0022516	0.00433868
2021-06-17	0.00323448	0.00234061	0.00449086
2021-06-18	0.00336022	0.00243933	0.00464109
2021-06-19	0.00349334	0.00254923	0.00478219
2021-06-20	0.00362998	0.0026745	0.00490974
2021-06-21	0.00376654	0.00281289	0.00501495
2021-06-22	0.00390472	0.00296887	0.00510164
2021-06-23	0.00404673	0.00314563	0.00518187
2021-06-24	0.00419858	0.00333733	0.00526647
2021-06-25	0.00436766	0.00353317	0.00536047
2021-06-26	0.0045611	0.00374428	0.00546815
2021-06-27	0.00477581	0.00397934	0.00560687
2021-06-28	0.00500851	0.00418052	0.00578559
2021-06-29	0.00525313	0.00434568	0.00600939
2021-06-30	0.00550651	0.00447962	0.00625779
2021-07-01	0.0057635	0.00458647	0.00650369
2021-07-02	0.00601601	0.0046806	0.00674191
2021-07-03	0.00625473	0.00477378	0.00697213
2021-07-04	0.00647259	0.00486556	0.00718965
2021-07-05	0.00666517	0.00495549	0.00738297
2021-07-06	0.00682881	0.00504499	0.00754576
2021-07-07	0.0069627	0.00513797	0.0077088
2021-07-08	0.00706887	0.00523693	0.00791426
2021-07-09	0.00715082	0.00534366	0.00817716
2021-07-10	0.0072217	0.0054526	0.00849218
2021-07-11	0.00729102	0.00554294	0.00883549
2021-07-12	0.00736188	0.00557188	0.00920723
2021-09-09	0.00822882	0.00639579	0.0106254
2021-09-10	0.00817172	0.00659139	0.0100085
2021-09-11	0.00811799	0.00676649	0.00952211
2021-09-12	0.00805742	0.00691591	0.00929273
2021-09-13	0.0079965	0.00703879	0.00923727
2021-09-14	0.0079539	0.0071341	0.00928783
2021-09-15	0.00793511	0.0071984	0.00940782
2021-09-16	0.00794473	0.00723969	0.00955424
2021-09-17	0.0079847	0.00728186	0.0097114
2021-09-18	0.00805706	0.00734155	0.0098867
2021-09-19	0.00815818	0.00742682	0.0100865
2021-09-20	0.00828791	0.00752662	0.0103121
2021-09-21	0.00845264	0.00763187	0.0105611
2021-09-22	0.00864795	0.00774657	0.0108344
2021-09-23	0.00887314	0.00787659	0.0111319
2021-09-24	0.00912339	0.00802238	0.0114492
2021-09-25	0.00939709	0.00817266	0.0117777
2021-09-26	0.00968817	0.00832084	0.0121146
2021-09-27	0.00999109	0.00847667	0.0124517
2021-09-28	0.0103072	0.00864672	0.0127907
2021-09-29	0.0106498	0.00880762	0.0131463
2021-09-30	0.0110326	0.00890676	0.0135493
2021-10-01	0.011464	0.00894053	0.0140562
2021-10-02	0.0119431	0.00896054	0.0147855
2021-10-03	0.0124665	0.00900279	0.01572
2021-10-04	0.01301	0.00908184	0.0167391
2021-10-05	0.0135361	0.00917528	0.0178257
2021-10-06	0.0140075	0.00927894	0.0189786
2021-10-07	0.0144536	0.00940425	0.0201913
2021-10-08	0.0149351	0.00954059	0.0214155
2021-10-09	0.0154196	0.00968036	0.0225934
2021-10-10	0.0158705	0.00985336	0.023663
2021-10-11	0.0162802	0.0101102	0.0245478
2021-10-12	0.0166696	0.0104972	0.0251626
2021-10-13	0.0170562	0.0110835	0.0254322
2021-10-14	0.0174429	0.0119279	0.0253146
2021-10-15	0.0178573	0.0129754	0.0248886
2021-10-16	0.0182621	0.0140259	0.0243099
2021-10-17	0.0186033	0.0144476	0.023667
2021-10-18	0.018856	0.0144756	0.0230605
2021-10-19	0.0189951	0.0143865	0.0225027
2021-10-20	0.0190093	0.0142506	0.0219442
2021-10-21	0.018876	0.0141074	0.021353
2021-10-22	0.0185972	0.0139654	0.0207054
2021-10-23	0.0181862	0.0138496	0.0199643
2021-10-24	0.0176425	0.0137683	0.0191184
2021-10-25	0.0170026	0.0137151	0.0182604
2021-10-26	0.0163306	0.01368	0.0174635
2021-10-27	0.0156888	0.0136546	0.016755
2021-10-28	0.0150962	0.0135599	0.016172
2021-10-29	0.0145454	0.0132724	0.0157369
2021-10-30	0.0140502	0.0128899	0.0154286
2021-10-31	0.0136073	0.012462	0.0152081
2021-11-01	0.013234	0.0120186	0.0150233
2021-11-02	0.0129348	0.0115984	0.0148491
2021-11-03	0.012709	0.0112073	0.0146894
2021-11-04	0.0125469	0.0108502	0.0145768
2021-11-05	0.0124346	0.0105254	0.0145842
2021-11-06	0.0123603	0.0102338	0.0147451
2021-11-07	0.0123201	0.00999032	0.0149846
2021-11-08	0.0123122	0.0097911	0.0152029
2021-11-09	0.0123354	0.00962107	0.0153755
2021-11-10	0.0123811	0.00949138	0.0155032
2021-11-11	0.0124407	0.00941399	0.0156309
2021-11-12	0.0125163	0.00940251	0.0157656
2021-11-13	0.0125952	0.0094636	0.0158756
2021-11-14	0.0126663	0.00958977	0.0159674
2021-11-15	0.0127283	0.00976767	0.0160598
2021-11-16	0.0127785	0.00998239	0.016141
2021-11-17	0.0128283	0.0102187	0.0162041
2021-11-18	0.0128861	0.010464	0.0162401
2021-11-19	0.0129481	0.0107048	0.0162295
2021-11-20	0.0130093	0.0109236	0.0161387
2021-11-21	0.0130682	0.0111151	0.0159556
2021-11-22	0.0131143	0.0112961	0.0156965
2021-11-23	0.0131381	0.0114678	0.0153915
2021-11-24	0.0131384	0.0116291	0.0151035
2021-11-25	0.0131188	0.01176	0.0149256
2021-11-26	0.0130881	0.0118607	0.0148193
2021-11-27	0.0130612	0.0119318	0.0148738
2021-11-28	0.0130436	0.0119978	0.0150368
2021-11-29	0.0130485	0.0120582	0.0152156
2021-11-30	0.0130938	0.0120824	0.0153912
2021-12-01	0.0131932	0.0120897	0.0155557
2021-12-02	0.0133541	0.012153	0.0157041
2021-12-03	0.0135773	0.0123313	0.0158396
2021-12-04	0.013865	0.012596	0.0159703
2021-12-05	0.014218	0.0129009	0.0161252
2021-12-06	0.0146315	0.0132344	0.0163532
2021-12-07	0.0150864	0.0136357	0.0167169
2021-12-08	0.0155807	0.0141336	0.0171989
2021-12-09	0.016142	0.0147167	0.0177825
2021-12-10	0.016805	0.015349	0.0185123
2021-12-11	0.0175847	0.0159794	0.0193968
2021-12-12	0.0184748	0.0166074	0.0205717
2021-12-13	0.0194773	0.017259	0.0221103
2021-12-14	0.0206108	0.0179533	0.0240159
2021-12-15	0.0219027	0.0187117	0.0262504
2021-12-16	0.0233269	0.0195493	0.0287546
2021-12-17	0.024891	0.0204646	0.0314772
2021-12-18	0.0266214	0.0214396	0.0343585
2021-12-19	0.0284753	0.0224241	0.037399
2021-12-20	0.0303858	0.023421	0.0406318
2021-12-21	0.0323388	0.0244533	0.0440411
2021-12-22	0.0342889	0.0255017	0.0475797
2021-12-23	0.0362057	0.0265729	0.0511446
2021-12-24	0.0380906	0.0276692	0.0546573
2021-12-25	0.0399135	0.0287844	0.0579653
2021-12-26	0.0416702	0.0299372	0.0608861
2021-12-27	0.0433961	0.0311388	0.0631974
2021-12-28	0.0450883	0.0323856	0.064807
2021-12-29	0.0466854	0.0336681	0.0657224
2021-12-30	0.0480994	0.0349814	0.0658943
2021-12-31	0.0492049	0.0363032	0.0653952
2022-01-01	0.0499365	0.037598	0.0642657
2022-01-02	0.0502885	0.0387557	0.0625377
2022-01-03	0.0503371	0.0397469	0.0603806
2022-01-04	0.0501069	0.0405767	0.0580265
2022-01-05	0.049533	0.0412965	0.0555917
2022-01-06	0.0486016	0.0419311	0.053172
2022-01-07	0.0474286	0.0424708	0.0507913
2022-01-08	0.0462742	0.0428512	0.048616
2022-01-09	0.0452734	0.0428259	0.0471653
2022-01-10	0.0443548	0.0418877	0.0468094
2022-01-11	0.0435506	0.0409737	0.0466151
2022-01-12	0.0429927	0.0404842	0.0463009
2022-01-13	0.0426841	0.0402538	0.0459091
2022-01-14	0.0425122	0.0401013	0.0454811
2022-01-15	0.0423445	0.0399618	0.0450721
2022-01-16	0.0421331	0.0397416	0.0448011
2022-01-17	0.0419109	0.0393475	0.044499
2022-01-18	0.0416994	0.0387665	0.0442028
2022-01-19	0.041492	0.0380884	0.0442905
2022-01-20	0.0413074	0.0374695	0.0449513
2022-01-21	0.0411968	0.0368995	0.0460765
2022-01-22	0.0411838	0.0363906	0.047545
2022-01-23	0.0412174	0.035937	0.0492919
2022-01-24	0.0412572	0.035499	0.051194
2022-01-25	0.0412685	0.0350043	0.0530839
2022-01-26	0.0412606	0.0343918	0.0547355
2022-01-27	0.0412391	0.0337298	0.0560581
2022-01-28	0.0412073	0.033125	0.057067
2022-01-29	0.0411582	0.0326998	0.0577874
2022-01-30	0.0410951	0.0325291	0.0581687
2022-01-31	0.0409642	0.0325908	0.0580909
2022-02-01	0.0407356	0.0326249	0.0574352
2022-02-02	0.0404281	0.0323639	0.0561423
2022-02-03	0.0400503	0.0319619	0.0543264
2022-02-04	0.0396562	0.0315585	0.0520928
2022-02-05	0.0391849	0.0310605	0.0495129
2022-02-06	0.0384976	0.030492	0.0466694
2022-02-07	0.0375996	0.0299353	0.0437604
2022-02-08	0.0365266	0.0294323	0.0410469
2022-02-09	0.0353341	0.028994	0.03885
2022-02-10	0.0340538	0.0286312	0.0369771
2022-02-11	0.0327153	0.0283516	0.0352498
2022-02-12	0.0314364	0.0281509	0.0337733
2022-02-13	0.0302554	0.0279741	0.0327386
2022-02-14	0.0292077	0.0275716	0.0321328
2022-02-15	0.0283313	0.0268657	0.0316706
2022-02-16	0.0276008	0.0260821	0.0312629
2022-02-17	0.0269873	0.0253519	0.0309165
2022-02-18	0.0264989	0.0246893	0.0306337
2022-02-19	0.026128	0.024149	0.030421
2022-02-20	0.0258559	0.0237834	0.0302917
2022-02-21	0.0256698	0.0236135	0.0302548
2022-02-22	0.0255912	0.0235827	0.0303102
2022-02-23	0.0256571	0.0236318	0.030509
2022-02-24	0.0258904	0.023765	0.0309047
2022-02-25	0.0262972	0.0240134	0.0314494
2022-02-26	0.0268815	0.0243763	0.0320698
2022-02-27	0.0276696	0.0248205	0.0328754
2022-02-28	0.0286638	0.0253848	0.0340091
2022-03-01	0.029829	0.0261484	0.0351362
2022-03-02	0.0311471	0.0271836	0.0363881
2022-03-03	0.0326155	0.0285233	0.0376603
2022-03-04	0.034213	0.0301356	0.0391657
2022-03-05	0.0359155	0.0319633	0.0409203
2022-03-06	0.0377456	0.0339569	0.0429258
2022-03-07	0.0397579	0.0360881	0.0450353
2022-03-08	0.0419622	0.0384354	0.0474505
2022-03-09	0.0443365	0.0410029	0.0501392
2022-03-10	0.0468787	0.0435326	0.0528302
2022-03-11	0.049598	0.0459948	0.0553856
2022-03-12	0.0525472	0.0481467	0.057609
2022-03-13	0.0556708	0.0499532	0.0593633
2022-03-14	0.0588113	0.0517495	0.0611289
2022-03-15	0.0617669	0.0535994	0.0640748
2022-03-16	0.0644678	0.0555684	0.0672727
2022-03-17	0.0667546	0.0577602	0.0698513
2022-03-18	0.0684395	0.0601942	0.0714994
2022-03-19	0.0695673	0.062342	0.0725015
2022-03-20	0.0702397	0.0640361	0.0731984
2022-03-21	0.0706767	0.0656826	0.0738367
2022-03-22	0.0713492	0.0673608	0.0744886
2022-03-23	0.0722054	0.0687748	0.0755904
2022-03-24	0.0730985	0.0698526	0.0779146
2022-03-25	0.0740067	0.0704852	0.081164
2022-03-26	0.0747758	0.0707766	0.0847412
2022-03-27	0.0752521	0.0707491	0.0886856
2022-03-28	0.0753901	0.0703119	0.0930274
2022-03-29	0.075254	0.0693815	0.0977354
2022-03-30	0.0749125	0.0678432	0.102732
2022-03-31	0.0744418	0.065561	0.107975
2022-04-01	0.0738307	0.0624705	0.11332

## Sheet: Fig7abc_PointPrevalence
	All ages	All ages	All ages	All ages	All ages
Date	Weighted Positive	Weighted Total	Point Prevalence (proportion)	Lower CrI	Upper CrI
2020-05-01	0	89.0459	0	0	0.0294877
2020-05-02	0	33.6232	0	0	0.0744739
2020-05-03	0	27.433	0	0	0.0897703
2020-05-04	0	70.8828	0	0	0.0367659
2020-05-05	1.62434	477.525	0.00340159	0.000825572	0.0139036
2020-05-06	2.12987	267.178	0.00797175	0.00226791	0.0276237
2020-05-07	1.9575	327.875	0.00597025	0.00161878	0.021764
2020-05-08	0	122.757	0	0	0.0215646
2020-05-09	0.641399	983.86	0.000651921	8.2926e-05	0.00510514
2020-05-10	0	108.796	0	0	0.0242647
2020-05-11	6.91806	1151.36	0.0060086	0.00290165	0.012401
2020-05-12	0	915.208	0	0	0.00294749
2020-05-13	2.42865	1127.22	0.00215455	0.000657804	0.00703301
2020-05-14	11.4743	2010.82	0.00570628	0.00322728	0.0100703
2020-05-15	9.28845	3892.32	0.00238635	0.00126827	0.00448569
2020-05-16	11.0821	6060.3	0.00182863	0.00102356	0.00326486
2020-05-17	21.3048	6784.19	0.00314036	0.00206115	0.00478194
2020-05-18	9.81238	5335.13	0.0018392	0.000993737	0.00340153
2020-05-19	9.0519	8435.61	0.00107306	0.000565663	0.00203465
2020-05-20	10.1331	9502.76	0.00106633	0.000581596	0.00195429
2020-05-21	16.99	10298.7	0.00164973	0.00103016	0.00264093
2020-05-22	8.04855	12082.5	0.000666133	0.000338252	0.00131143
2020-05-23	6.98653	9858.28	0.000708697	0.000343111	0.00146325
2020-05-24	3.70071	4752.16	0.000778742	0.000292531	0.0020714
2020-05-25	11.4821	2365.93	0.00485311	0.0027449	0.00856661
2020-05-26	6.58412	4644.28	0.00141768	0.000672251	0.00298723
2020-05-27	2.05761	5114.35	0.000402321	0.000112129	0.00144246
2020-05-28	1.81364	4026.38	0.000450439	0.000116733	0.00173645
2020-05-29	0.609411	1536.89	0.000396523	4.84686e-05	0.00323588
2020-05-30	0	1166.89	0	0	0.00231323
2020-05-31	7.8991	1678.59	0.00470579	0.00237648	0.00929688
2020-06-01	1.42471	500.481	0.00284667	0.000636706	0.0126303
2020-06-19	0	471.658	0	0	0.00570353
2020-06-20	3.69642	4437.69	0.00083296	0.000312736	0.00221664
2020-06-21	5.30103	4615.97	0.00114841	0.000502135	0.0026243
2020-06-22	12.8367	10638.3	0.00120664	0.000702987	0.00207039
2020-06-23	19.4105	10828.7	0.0017925	0.00115325	0.0027851
2020-06-24	17.5221	11718.7	0.00149523	0.000940298	0.00237687
2020-06-25	12.0706	14415.2	0.00083735	0.000479843	0.00146083
2020-06-26	8.48638	15399.6	0.000551079	0.000284648	0.00106663
2020-06-27	3.39694	12845.5	0.000264446	9.54784e-05	0.000732218
2020-06-28	12.897	10027.5	0.00128616	0.00075025	0.00220403
2020-06-29	11.2542	12558.2	0.000896169	0.000503728	0.00159386
2020-06-30	13.0729	13043.3	0.00100227	0.000586705	0.00171167
2020-07-01	5.39514	10221	0.000527848	0.000232364	0.00119863
2020-07-02	2.3252	6946.71	0.000334719	9.98041e-05	0.00112195
2020-07-03	2.34484	5554.48	0.000422153	0.000126449	0.00140839
2020-07-04	4.47654	4008.46	0.00111677	0.000455921	0.00273291
2020-07-05	0	1596.91	0	0	0.00169137
2020-07-06	1.24585	2405.93	0.000517826	0.000106154	0.00252196
2020-07-07	0	9.12285	0	0	0.228733
2020-07-24	0	964.948	0	0	0.00279598
2020-07-25	0.926452	7430.47	0.000124683	2.08531e-05	0.000745103
2020-07-26	7.53809	9380.44	0.000803596	0.0003993	0.00161658
2020-07-27	1.02628	14010.7	7.32494e-05	1.31665e-05	0.000407398
2020-07-28	2.3394	13260	0.000176425	5.27771e-05	0.000589589
2020-07-29	12.1925	12530	0.000973066	0.000559148	0.00169287
2020-07-30	4.84407	12572.5	0.000385292	0.000162491	0.000913309
2020-07-31	2.79107	12196.8	0.000228836	7.50733e-05	0.000697312
2020-08-01	0.177508	9473.23	1.87379e-05	7.94025e-07	0.000442009
2020-08-02	0	8104.19	0	0	0.000333734
2020-08-03	8.12264	12227.4	0.000664299	0.000338329	0.00130392
2020-08-04	11.5026	10876.7	0.00105754	0.000598078	0.00186931
2020-08-05	0	9224.51	0	0	0.000293213
2020-08-06	5.21617	6893.46	0.000756684	0.000328741	0.00174073
2020-08-07	3.5857	5772.04	0.000621219	0.000230011	0.00167669
2020-08-08	1.45016	4057.14	0.000357434	8.08186e-05	0.00157932
2020-08-09	0.554186	2620.29	0.000211498	2.39844e-05	0.00186229
2020-08-10	0	4572.5	0	0	0.000591349
2020-08-11	0	21.0938	0	0	0.113681
2020-08-20	0	360.414	0	0	0.00745084
2020-08-21	10.3037	1002.57	0.0102773	0.00564122	0.0186519
2020-08-22	3.75625	11225.5	0.000334617	0.000126538	0.000884557
2020-08-23	4.77038	9602.21	0.0004968	0.000208215	0.00118489
2020-08-24	3.79929	13759.9	0.000276113	0.00010495	0.000726221
2020-08-25	9.14403	12664.1	0.000722045	0.000381798	0.0013651
2020-08-26	9.81744	12080.4	0.000812679	0.000439092	0.00150364
2020-08-27	16.7907	11862.3	0.00141547	0.000881434	0.00227231
2020-08-28	15.3688	12657.8	0.00121418	0.000740343	0.00199067
2020-08-29	18.5093	8985.93	0.00205981	0.00131152	0.00323365
2020-08-30	16.1414	4906	0.00329013	0.0020305	0.00532702
2020-08-31	5.28972	5339.06	0.000990759	0.000432829	0.00226625
2020-09-01	17.3001	10585.9	0.00163426	0.00102476	0.00260533
2020-09-02	5.01901	8115.15	0.000618474	0.000264606	0.0014449
2020-09-03	18.1727	6299.83	0.00288463	0.00182941	0.00454573
2020-09-04	8.4323	5777.29	0.00145956	0.000752478	0.00282918
2020-09-05	10.7319	4880.83	0.00219878	0.00121963	0.00396091
2020-09-06	2.30232	3784.32	0.000608383	0.000180442	0.00204916
2020-09-07	10.0976	4056.85	0.00248904	0.00135647	0.0045629
2020-09-08	0	30.8287	0	0	0.08068
2020-09-18	6.97646	992.012	0.00703264	0.00340673	0.0144617
2020-09-19	58.3832	10839	0.00538643	0.00417286	0.00695046
2020-09-20	54.2659	11430.6	0.00474743	0.00364298	0.00618466
2020-09-21	57.697	13881.6	0.00415636	0.00321469	0.00537239
2020-09-22	56.6288	12328	0.0045935	0.00354443	0.00595121
2020-09-23	130.309	13176.4	0.00988952	0.008337	0.0117277
2020-09-24	54.5322	13404.7	0.00406813	0.00312351	0.00529692
2020-09-25	83.9262	13494.1	0.00621946	0.00502629	0.0076937
2020-09-26	93.0877	12068.6	0.00771322	0.00630144	0.00943829
2020-09-27	32.0865	11032.5	0.00290837	0.00206192	0.00410086
2020-09-28	70.1759	12033.7	0.00583162	0.00462001	0.00735864
2020-09-29	71.3367	9787.27	0.00728873	0.0057861	0.00917797
2020-09-30	42.2499	8432.46	0.00501038	0.00371235	0.00675921
2020-10-01	42.6043	6505.24	0.00654923	0.00485937	0.00882152
2020-10-02	68.5985	5781.51	0.0118652	0.00938036	0.0149982
2020-10-03	39.0992	5605.84	0.00697473	0.00510851	0.00951619
2020-10-04	8.65302	2879.33	0.00300522	0.00156252	0.00577229
2020-10-05	19.6113	3367.57	0.00582358	0.00375722	0.00901609
2020-10-16	13.0743	922.092	0.014179	0.00831712	0.0240719
2020-10-17	136.278	10951.8	0.0124433	0.0105315	0.0146971
2020-10-18	122.091	11398.4	0.0107113	0.00897947	0.0127727
2020-10-19	121.241	14293.1	0.00848249	0.00710549	0.0101236
2020-10-20	188.612	12394	0.0152181	0.0132081	0.0175284
2020-10-21	151.532	12191.9	0.012429	0.0106103	0.0145548
2020-10-22	177.941	12018.6	0.0148054	0.012796	0.0171249
2020-10-23	184.123	11851.6	0.0155358	0.0134611	0.0179244
2020-10-24	181.47	9833.45	0.0184544	0.0159762	0.0213086
2020-10-25	121.982	7808.85	0.0156211	0.0130992	0.0186192
2020-10-26	105.665	9168.96	0.0115242	0.00953509	0.0139225
2020-10-27	120.303	8848.66	0.0135956	0.0113851	0.0162283
2020-10-28	102.152	7354.07	0.0138906	0.0114581	0.0168306
2020-10-29	57.0315	6123.88	0.00931297	0.00719601	0.0120451
2020-10-30	41.2723	5563.08	0.00741897	0.00547918	0.0100386
2020-10-31	62.9039	4653.01	0.013519	0.0105793	0.0172613
2020-11-01	44.8212	2787.69	0.0160783	0.0120311	0.0214573
2020-11-02	59.2203	4631.97	0.0127851	0.00992973	0.016448
2020-11-13	1.26634	179.896	0.00703929	0.00145992	0.0332317
2020-11-14	2.6133	379.572	0.00688486	0.00218622	0.0214646
2020-11-15	14.8475	1121.41	0.01324	0.00801967	0.0217837
2020-11-16	214.789	17567.5	0.0122265	0.0107047	0.0139615
2020-11-17	119.179	14361.9	0.00829827	0.0069405	0.009919
2020-11-18	150.871	14439.6	0.0104484	0.00891522	0.012242
2020-11-19	105.842	14449.2	0.00732515	0.00605974	0.00885246
2020-11-20	142.768	13761.5	0.0103745	0.00881296	0.0122093
2020-11-21	110.073	14193.9	0.00775492	0.00643907	0.00933714
2020-11-22	94.6863	9624.1	0.00983845	0.00805284	0.0120152
2020-11-23	66.45	9689.32	0.00685807	0.00539898	0.00870803
2020-11-24	78.0254	8599.41	0.00907335	0.00727695	0.0113082
2020-11-25	62.058	6969.82	0.00890381	0.00695303	0.0113956
2020-11-26	48.6436	6023.76	0.00807529	0.00610775	0.0106699
2020-11-27	57.2334	6201.82	0.00922849	0.0071339	0.0119307
2020-11-28	64.4529	6118.11	0.0105348	0.00826602	0.0134178
2020-11-29	64.2011	4853.01	0.0132291	0.0103779	0.0168504
2020-11-30	29.7138	4155.71	0.00715012	0.00500465	0.0102059
2020-12-01	41.6005	4053	0.0102641	0.00759185	0.0138638
2020-12-02	41.9079	3765.67	0.0111289	0.00824139	0.0150129
2020-12-03	0	17.4111	0	0	0.134493
2020-12-30	0	31.6113	0	0	0.0788402
2020-12-31	0	30.8728	0	0	0.080574
2021-01-01	0	91.0547	0	0	0.028856
2021-01-02	6.61519	209.156	0.031628	0.0151005	0.0650497
2021-01-03	0.804526	122.469	0.00656923	0.000992482	0.0421593
2021-01-04	9.66933	432.299	0.0223672	0.0120725	0.0410758
2021-01-05	44.2314	1498.95	0.0295082	0.0220709	0.0393509
2021-01-06	324.735	20925	0.015519	0.013931	0.0172849
2021-01-07	285.516	20420.7	0.0139816	0.0124602	0.0156859
2021-01-08	299.444	19397.8	0.015437	0.0137956	0.0172703
2021-01-09	275.8	17861.7	0.0154409	0.0137341	0.017356
2021-01-10	182.165	12157.2	0.0149841	0.0129727	0.017302
2021-01-11	196.727	12327	0.015959	0.0138928	0.0183268
2021-01-12	139.331	9687.65	0.0143823	0.0121966	0.016953
2021-01-13	98.4499	7034.61	0.0139951	0.0115032	0.0170174
2021-01-14	154.719	6579.17	0.0235164	0.0201233	0.0274656
2021-01-15	112.742	5917.94	0.0190508	0.0158671	0.0228586
2021-01-16	90.0849	5476.44	0.0164495	0.0134039	0.0201731
2021-01-17	51.5587	3371.96	0.0152904	0.0116661	0.0200178
2021-01-18	66.7601	4486.47	0.0148803	0.0117298	0.0188608
2021-01-19	84.1765	3865.62	0.0217757	0.0176274	0.0268735
2021-01-20	26.4717	2914.2	0.0090837	0.0062275	0.0132324
2021-01-21	25.4894	2657.92	0.00958995	0.00652831	0.0140671
2021-01-22	7.62512	571.748	0.0133365	0.00666633	0.0265026
2021-02-04	5.48982	211.399	0.025969	0.0115596	0.0572986
2021-02-05	9.74883	901.829	0.0108101	0.00583792	0.0199321
2021-02-06	41.8756	7833.71	0.00534557	0.00395559	0.00722045
2021-02-07	44.9313	7635.63	0.00588443	0.00439989	0.00786588
2021-02-08	21.5329	10125.6	0.00212657	0.00139864	0.00323212
2021-02-09	64.4703	12563.2	0.00513168	0.00402459	0.00654132
2021-02-10	84.8	14628.4	0.00579694	0.00468979	0.00716358
2021-02-11	81.9353	13852.6	0.00591477	0.00476768	0.00733582
2021-02-12	57.7472	13094.2	0.00441013	0.00341143	0.00569953
2021-02-13	65.8943	11509.2	0.00572535	0.00450226	0.00727829
2021-02-14	55.37	8589.74	0.00644606	0.00496035	0.00837302
2021-02-15	30.5203	11088	0.00275256	0.00193465	0.00391489
2021-02-16	68.2958	11303	0.00604226	0.00477182	0.00764835
2021-02-17	29.1176	9532.42	0.00305459	0.00212926	0.00438029
2021-02-18	40.408	7797.07	0.00518245	0.00381423	0.00703801
2021-02-19	21.5083	6500.94	0.00330849	0.00217583	0.00502781
2021-02-20	27.3859	5242.08	0.00522424	0.0036024	0.00757071
2021-02-21	12.1407	2733.6	0.00444128	0.0025505	0.00772289
2021-02-22	24.8961	3837.56	0.00648749	0.00439468	0.00956733
2021-03-11	0	221.897	0	0	0.0120459
2021-03-12	1.88229	698.678	0.00269408	0.000713767	0.010113
2021-03-13	19.7462	6529.29	0.00302425	0.00195329	0.00467965
2021-03-14	29.6075	6503.18	0.00455278	0.00318362	0.00650691
2021-03-15	4.82174	9028.09	0.000534082	0.000224823	0.00126821
2021-03-16	17.5751	10215.5	0.00172043	0.0010827	0.00273276
2021-03-17	25.425	11340.4	0.00224198	0.00152402	0.00329705
2021-03-18	9.60691	11574.8	0.000829983	0.000445537	0.00154565
2021-03-19	18.725	11189.5	0.00167344	0.00106819	0.00262074
2021-03-20	23.5635	11815.8	0.00199424	0.0013357	0.00297649
2021-03-21	11.5669	8844.79	0.00130777	0.000740766	0.00230776
2021-03-22	19.169	9754	0.00196525	0.00126098	0.00306165
2021-03-23	18.5372	8745.92	0.00211953	0.00135001	0.00332622
2021-03-24	12.7329	7124.1	0.0017873	0.00103914	0.00307246
2021-03-25	13.9969	5454.23	0.00256625	0.00152923	0.00430346
2021-03-26	11.331	4686.19	0.00241795	0.00136202	0.00428898
2021-03-27	17.3187	4941.43	0.00350479	0.00219881	0.00558212
2021-03-28	1.73815	2762.67	0.000629156	0.000158998	0.00248613
2021-03-29	10.1372	3387.02	0.00299295	0.0016331	0.00547891
2021-03-30	0	2.32518	0	0	0.537804
2021-04-15	0	295.882	0	0	0.00906115
2021-04-16	5.30285	571.948	0.00927157	0.00406014	0.0210309
2021-04-17	7.1271	4861.03	0.00146617	0.000714839	0.00300482
2021-04-18	6.10896	5458.17	0.00111923	0.00051648	0.00242371
2021-04-19	12.9151	7694.58	0.00167847	0.000979518	0.00287475
2021-04-20	4.35504	9096.71	0.000478749	0.000193167	0.00118604
2021-04-21	4.34599	10821.6	0.000401604	0.000161895	0.000995884
2021-04-22	3.00013	10727.3	0.000279672	9.51201e-05	0.000821995
2021-04-23	8.98801	10385.1	0.000865467	0.000455215	0.00164484
2021-04-24	8.58332	9684.78	0.000886269	0.000459464	0.00170886
2021-04-25	9.43932	7922.76	0.00119142	0.000636196	0.00223012
2021-04-26	14.3479	8826.61	0.00162553	0.000974581	0.00271009
2021-04-27	9.79984	7328.98	0.00133714	0.000722132	0.00247461
2021-04-28	9.06394	6591.99	0.00137499	0.000725162	0.00260563
2021-04-29	6.64698	5685.65	0.00116908	0.000556221	0.00245555
2021-04-30	6.05782	5096.13	0.00118871	0.000546847	0.00258201
2021-05-01	2.11035	5105.19	0.000413374	0.000116859	0.00146116
2021-05-02	7.8465	1835.64	0.00427452	0.00215379	0.00846575
2021-05-03	0	2831.4	0	0	0.000954638
2021-05-20	0	234.63	0	0	0.0113997
2021-05-21	0	567.67	0	0	0.00474344
2021-05-22	2.33572	4748.08	0.000491929	0.000147042	0.00164442
2021-05-23	3.13147	4658.44	0.000672214	0.00023348	0.00193379
2021-05-24	9.23569	6785.7	0.00136105	0.000721973	0.00256438
2021-05-25	10.8242	7108.77	0.00152265	0.000846572	0.00273718
2021-05-26	4.84596	8532.5	0.000567941	0.000239566	0.00134582
2021-05-27	8.80399	8571.91	0.00102707	0.000536754	0.00196442
2021-05-28	13.167	8763.23	0.00150253	0.00088126	0.00256064
2021-05-29	15.7292	7494.53	0.00209876	0.00128706	0.00342061
2021-05-30	4.04905	2922.78	0.00138534	0.00054175	0.00353788
2021-05-31	6.05463	6080.16	0.000995802	0.000457999	0.00216375
2021-06-01	19.4602	7286.42	0.00267075	0.00171946	0.00414615
2021-06-02	12.2763	6832.57	0.00179674	0.00103449	0.00311888
2021-06-03	10.2796	5992.7	0.00171536	0.000939631	0.00312951
2021-06-04	3.22225	5091.08	0.000632921	0.000222878	0.00179599
2021-06-05	10.7258	4120.68	0.00260292	0.00144366	0.0046887
2021-06-06	6.73988	3132.82	0.00215138	0.00102879	0.00449339
2021-06-07	11.6632	4611.71	0.00252903	0.00143609	0.00445005
2021-06-24	2.225	207.914	0.0107015	0.00312041	0.0360354
2021-06-25	1.47367	453.87	0.00324689	0.000741925	0.0140901
2021-06-26	12.5777	3119.09	0.0040325	0.00233769	0.00694746
2021-06-27	15.4425	3459.57	0.0044637	0.00272621	0.00730045
2021-06-28	25.2554	5275.18	0.00478759	0.00325137	0.00704453
2021-06-29	23.2917	5956.36	0.00391039	0.00261374	0.00584651
2021-06-30	36.8369	6443.86	0.00571659	0.00414744	0.0078747
2021-07-01	39.0607	6940.71	0.00562778	0.0041207	0.00768179
2021-07-02	62.4478	7670.44	0.00814136	0.00636205	0.0104131
2021-07-03	60.7144	6716.24	0.00903994	0.00704032	0.0116009
2021-07-04	31.9346	5298.91	0.00602664	0.00427082	0.00849816
2021-07-05	47.2663	8501.67	0.00555965	0.00418706	0.00737886
2021-07-06	50.6362	7178.99	0.00705339	0.00536379	0.00927026
2021-07-07	30.5436	6125.54	0.00498627	0.00350607	0.00708696
2021-07-08	37.2173	4950.02	0.00751862	0.00546488	0.0103361
2021-07-09	37.7121	4285.41	0.00880013	0.00641064	0.0120695
2021-07-10	26.8474	4131	0.006499	0.00446573	0.00944924
2021-07-11	16.8996	2694.92	0.0062709	0.00391361	0.0100338
2021-07-12	27.8478	3642.21	0.00764586	0.00529003	0.0110392
2021-09-09	13.5788	1470.05	0.00923703	0.0054675	0.0155647
2021-09-10	25.4025	2102.07	0.0120845	0.00822378	0.0177252
2021-09-11	15.4485	2061.81	0.00749267	0.00457864	0.0122385
2021-09-12	17.3341	2757.24	0.00628677	0.00394653	0.0100008
2021-09-13	45.3566	6033.12	0.00751793	0.00562993	0.0100327
2021-09-14	57.6838	6733.31	0.00856692	0.0066287	0.0110656
2021-09-15	54.2785	7635.04	0.00710912	0.00545671	0.00925727
2021-09-16	52.9246	7451.04	0.00710298	0.00543378	0.00928015
2021-09-17	60.7021	7120.41	0.00852508	0.00663885	0.0109413
2021-09-18	51.0468	5435.54	0.00939131	0.00715125	0.0123243
2021-09-19	45.3854	5288.22	0.00858235	0.00642836	0.0114498
2021-09-20	75.4651	8567.58	0.00880822	0.00703806	0.0110187
2021-09-21	47.5933	6579.06	0.00723407	0.00545435	0.00958889
2021-09-22	44.5188	5670.2	0.00785135	0.00586403	0.0105051
2021-09-23	41.8091	4668.94	0.00895474	0.00662737	0.0120895
2021-09-24	43.8669	4076.52	0.0107609	0.00802242	0.0144205
2021-09-25	31.1392	3382.77	0.00920524	0.00649769	0.0130262
2021-09-26	22.9301	2766.07	0.0082898	0.00552695	0.0124165
2021-09-27	22.6056	3789.16	0.00596586	0.00396493	0.00896748
2021-09-28	10.1262	346.341	0.0292376	0.0160164	0.0527872
2021-09-29	0	157.949	0	0	0.0168408
2021-09-30	0	7.64733	0	0	0.261333
2021-10-19	22.6005	1497.65	0.0150907	0.0100412	0.0226213
2021-10-20	64.0945	3112.9	0.02059	0.0161605	0.0262012
2021-10-21	88.9777	4101.44	0.0216943	0.017663	0.0266207
2021-10-22	97.3704	4975.69	0.0195692	0.0160748	0.0238049
2021-10-23	88.6285	3629.1	0.0244216	0.0198801	0.0299689
2021-10-24	39.2409	2253.9	0.0174102	0.0127741	0.0236885
2021-10-25	202.666	12019.4	0.0168615	0.0147093	0.0193225
2021-10-26	145.537	9664.29	0.0150593	0.0128167	0.0176872
2021-10-27	134.916	8205.4	0.0164423	0.0139084	0.0194288
2021-10-28	110.508	7888.86	0.0140081	0.0116411	0.0168481
2021-10-29	110.697	7197.51	0.0153799	0.0127845	0.0184924
2021-10-30	61.7538	4086.66	0.0151111	0.0118003	0.0193326
2021-10-31	26.6119	2525.77	0.0105362	0.00723172	0.0153272
2021-11-01	116.387	10716.2	0.0108609	0.00906631	0.0130061
2021-11-02	82.89	6565.61	0.0126249	0.010195	0.0156247
2021-11-03	65.8152	4109.76	0.0160144	0.0126037	0.0203289
2021-11-04	14.5576	1293.96	0.0112504	0.00677939	0.0186148
2021-11-05	8.5885	501.766	0.0171165	0.00889919	0.0326715
2021-11-06	0	77.994	0	0	0.0335261
2021-11-07	0	3.68571	0	0	0.42332
2021-11-08	0	9.7479	0	0	0.217253
2021-11-23	34.5397	2350.39	0.0146953	0.0105624	0.0204119
2021-11-24	60.1348	4681.18	0.0128461	0.00999633	0.0164947
2021-11-25	89.3661	6013.3	0.0148614	0.0120982	0.018244
2021-11-26	66.2293	5369.9	0.0123334	0.0097106	0.0156535
2021-11-27	58.661	3476.56	0.0168733	0.0130945	0.0217186
2021-11-28	29.7611	2361.73	0.0126014	0.00882866	0.0179571
2021-11-29	114.901	11079.3	0.0103707	0.00864675	0.0124341
2021-11-30	141.678	9749.66	0.0145316	0.0123402	0.0171054
2021-12-01	78.3192	5885.89	0.0133063	0.0106802	0.0165672
2021-12-02	76.174	5498.59	0.0138534	0.0110859	0.0172997
2021-12-03	55.6639	4770.45	0.0116685	0.00899	0.0151328
2021-12-04	30.6113	2524.46	0.0121259	0.00853702	0.0171973
2021-12-05	31.0773	1490.59	0.0208491	0.0147328	0.0294287
2021-12-06	61.9392	5050.47	0.0122641	0.00957792	0.0156916
2021-12-07	54.7148	3733.16	0.0146564	0.0112702	0.0190405
2021-12-08	51.799	3145.88	0.0164656	0.0125722	0.0215385
2021-12-09	34.6532	2296.71	0.0150882	0.0108511	0.0209446
2021-12-10	35.6966	2737.17	0.0130414	0.00942217	0.0180256
2021-12-11	23.2616	1347.36	0.0172645	0.0115575	0.0257164
2021-12-12	22.167	837.276	0.0264751	0.0175747	0.0397007
2021-12-13	62.0407	3070.19	0.0202075	0.0157969	0.0258172
2021-12-14	38.62	1665.76	0.0231846	0.0169803	0.031583
2021-12-15	11.6472	480.89	0.02422	0.0137951	0.042186
2021-12-16	3.73117	189.358	0.0197043	0.00745355	0.0510549
2021-12-17	0.927906	67.755	0.013695	0.00229678	0.077278
2022-01-05	169.011	3172.06	0.053281	0.0459916	0.0616511
2022-01-06	331.026	5773.27	0.0573378	0.0516299	0.0636344
2022-01-07	329.068	7070.44	0.0465414	0.0418726	0.0517026
2022-01-08	249.281	4945.6	0.0504046	0.0446486	0.0568586
2022-01-09	143.53	3291.43	0.0436073	0.0371464	0.0511323
2022-01-10	580.477	14581.9	0.0398082	0.0367542	0.0431045
2022-01-11	414.877	10071.6	0.0411928	0.0374832	0.0452522
2022-01-12	348.656	8228.95	0.0423694	0.0382266	0.0469393
2022-01-13	325.605	7321.41	0.044473	0.0399852	0.0494387
2022-01-14	259.175	6159.59	0.0420767	0.0373419	0.0473824
2022-01-15	170.173	3569.36	0.0476759	0.0411588	0.0551656
2022-01-16	89.3744	1795.75	0.04977	0.0406377	0.0608245
2022-01-17	303.432	7263.17	0.0417767	0.0374125	0.0466255
2022-01-18	191.503	4780.47	0.0400595	0.0348599	0.0459977
2022-01-19	144.874	4070.2	0.0355938	0.0303256	0.0417377
2022-01-20	127.672	2876.42	0.0443859	0.0374477	0.0525394
2022-01-21	38.5687	733.634	0.052572	0.0386275	0.0711778
2022-01-22	5.40345	161.685	0.0334196	0.0148043	0.0736912
2022-01-23	0	3.64232	0	0	0.426213
2022-01-24	1.07017	11.655	0.0918208	0.0171929	0.368818
2022-02-08	90.6936	2189.19	0.0414279	0.0338522	0.0506101
2022-02-09	136.403	3506.39	0.0389013	0.0329895	0.0458224
2022-02-10	155.016	5211.02	0.0297477	0.0254701	0.0347181
2022-02-11	208.321	5778.61	0.0360503	0.0315438	0.0411732
2022-02-12	178.386	4657.02	0.0383047	0.033162	0.0442085
2022-02-13	76.8307	2709.73	0.0283536	0.0227406	0.0353019
2022-02-14	338.13	12860.4	0.0262924	0.0236653	0.0292024
2022-02-15	231.651	9148.59	0.025321	0.0222956	0.0287449
2022-02-16	236.394	8182.25	0.0288911	0.025477	0.0327474
2022-02-17	185.047	6603.65	0.0280219	0.0243075	0.032285
2022-02-18	95.723	3520.55	0.0271898	0.0223111	0.0330992
2022-02-19	61.705	2732.59	0.0225811	0.0176448	0.0288579
2022-02-20	57.468	1719.56	0.0334203	0.0259112	0.0430093
2022-02-21	167.014	6134.29	0.0272263	0.0234401	0.0316042
2022-02-22	88.0878	3729.75	0.0236176	0.0192122	0.0290033
2022-02-23	86.0638	3021.82	0.0284808	0.0231222	0.0350366
2022-02-24	47.2532	2293.54	0.0206028	0.0155407	0.0272681
2022-02-25	55.4081	2222.98	0.0249251	0.0192179	0.0322713
2022-02-26	32.4186	1279.12	0.0253444	0.0180488	0.0354824
2022-02-27	25.2175	848.108	0.0297338	0.0202534	0.0434551
2022-02-28	89.4746	3107.38	0.0287943	0.0234712	0.0352809
2022-03-01	34.193	1489.23	0.0229602	0.0164919	0.0318833
2022-03-02	14.4028	520.494	0.0276715	0.0166718	0.045592
2022-03-03	3.97581	195.398	0.0203472	0.00791919	0.0512712
2022-03-04	0	1.86408	0	0	0.592071
2022-03-08	99.4946	1827.77	0.0544351	0.0449376	0.0658016
2022-03-09	170.394	3678.13	0.0463264	0.039994	0.0536055
2022-03-10	221.732	5102.33	0.043457	0.0381978	0.0494032
2022-03-11	245.666	5288.79	0.0464503	0.0411	0.0524589
2022-03-12	228.734	4153.85	0.0550656	0.0485308	0.0624225
2022-03-13	154.465	2846.39	0.0542672	0.0465294	0.0632066
2022-03-14	639.056	12172	0.052502	0.0486791	0.0566074
2022-03-15	574.14	9381.39	0.0611998	0.0565267	0.0662322
2022-03-16	683.05	8929.63	0.0764926	0.0711602	0.0821892
2022-03-17	581.062	8322.81	0.0698157	0.0645369	0.0754913
2022-03-18	449.921	6341.69	0.0709466	0.0648842	0.0775285
2022-03-19	244.602	3695.01	0.0661979	0.0586234	0.0746736
2022-03-20	154.134	2257.83	0.0682666	0.0585801	0.0794198
2022-03-21	556.284	8164.34	0.0681358	0.0628707	0.0738072
2022-03-22	384.834	5408.43	0.0711545	0.064603	0.0783147
2022-03-23	281.206	3993.18	0.0704216	0.0628919	0.0787771
2022-03-24	221.568	3124.3	0.0709178	0.0624342	0.0804554
2022-03-25	188.492	2475.25	0.0761506	0.0663458	0.0872689
2022-03-26	93.2181	1246.39	0.0747904	0.0614572	0.0907366
2022-03-27	51.5078	698.087	0.0737842	0.0566373	0.0955961
2022-03-28	211.188	2813.73	0.0750563	0.0658896	0.0853818
2022-03-29	183.824	2022.78	0.0908768	0.0791142	0.10419
2022-03-30	113.461	1693.92	0.0669814	0.0560295	0.0798928
2022-03-31	62.73	1076.37	0.0582793	0.0457916	0.0739087
2022-04-01	0	3.55006	0	0	0.432499

## Sheet: Fig7d
date	Case Ascertainment	Case Ascertainment Upper CrI	Case Ascertainment Lower CrI
2020-05-01	11.8642	34.8984	4.26357
2020-05-02	12.2617	33.0403	4.7349
2020-05-03	12.6502	31.3949	5.27303
2020-05-04	13.0353	29.9576	5.86934
2020-05-05	13.4229	28.711	6.53913
2020-05-06	13.8192	27.6285	7.28307
2020-05-07	14.2321	26.716	8.09069
2020-05-08	14.6714	25.9763	8.96196
2020-05-09	15.1421	25.4118	9.86991
2020-05-10	15.6487	24.9993	10.7553
2020-05-11	16.1959	24.7039	11.6047
2020-05-12	16.7858	24.4737	12.4021
2020-05-13	17.4078	24.3013	13.1683
2020-05-14	18.0468	24.2268	13.9
2020-05-15	18.6857	24.3308	14.5964
2020-05-16	19.3049	24.6343	15.2609
2020-05-17	19.8823	25.1195	15.8559
2020-05-18	20.397	25.6637	16.3406
2020-05-19	20.8443	26.2154	16.6832
2020-05-20	21.2244	26.7676	16.8791
2020-05-21	21.5387	27.286	16.9695
2020-05-22	21.7908	27.8316	16.9898
2020-05-23	21.9865	28.458	16.9678
2020-05-24	22.1187	29.2148	16.8822
2020-05-25	22.1766	30.1112	16.7359
2020-05-26	22.1504	31.0844	16.5296
2020-05-27	22.0336	31.9826	16.2339
2020-05-28	21.8335	32.7242	15.8553
2020-05-29	21.567	33.2343	15.3802
2020-05-30	21.2523	33.5591	14.8116
2020-05-31	20.9071	33.6311	14.1863
2020-06-01	20.5458	33.5001	13.5481
2020-06-02	20.1702	33.1681	12.9042
2020-06-03	19.7738	32.688	12.2574
2020-06-04	19.3492	32.0548	11.5753
2020-06-05	18.89	31.3366	10.8756
2020-06-06	18.3961	30.5536	10.1395
2020-06-07	17.8876	29.7716	9.36213
2020-06-08	17.3818	29.0367	8.63064
2020-06-09	16.8927	28.3897	7.97581
2020-06-10	16.4326	27.8547	7.42023
2020-06-11	16.0078	27.3755	6.98424
2020-06-12	15.6065	26.9579	6.65879
2020-06-13	15.2202	26.5724	6.42742
2020-06-14	14.8431	26.1956	6.28285
2020-06-15	14.4696	25.7579	6.22216
2020-06-16	14.0979	25.1513	6.25509
2020-06-17	13.7403	24.4191	6.38603
2020-06-18	13.4173	23.6138	6.62311
2020-06-19	13.1488	22.8205	6.99175
2020-06-20	12.9538	22.0935	7.49828
2020-06-21	12.8465	21.4573	8.13551
2020-06-22	12.8246	20.9176	8.78699
2020-06-23	12.8823	20.4767	9.30849
2020-06-24	13.0144	20.1222	9.66129
2020-06-25	13.2172	19.8755	9.95331
2020-06-26	13.4886	19.7575	10.2642
2020-06-27	13.8287	19.7771	10.5894
2020-06-28	14.2303	19.9349	10.9029
2020-06-29	14.6835	20.2401	11.2026
2020-06-30	15.1772	20.737	11.512
2020-07-01	15.7018	21.3869	11.8307
2020-07-02	16.2588	22.2503	12.1513
2020-07-03	16.8543	23.3027	12.4727
2020-07-04	17.4953	24.4601	12.8009
2020-07-05	18.1895	25.7717	13.1643
2020-07-06	18.941	27.1467	13.5896
2020-07-07	19.7354	28.6368	14.0118
2020-07-08	20.5577	30.231	14.3796
2020-07-09	21.3924	31.9282	14.6822
2020-07-10	22.2212	33.6804	14.9601
2020-07-11	23.0313	35.4428	15.2023
2020-07-12	23.8384	37.2124	15.4117
2020-07-13	24.6623	38.9965	15.6018
2020-07-14	25.5236	40.8586	15.7569
2020-07-15	26.4456	42.7407	15.928
2020-07-16	27.4474	44.6446	16.1538
2020-07-17	28.5183	46.5823	16.454
2020-07-18	29.6394	48.5716	16.8374
2020-07-19	30.7884	50.5934	17.2832
2020-07-20	31.9398	52.5906	17.8004
2020-07-21	33.0644	54.5196	18.318
2020-07-22	34.1311	56.2652	18.8223
2020-07-23	35.1083	57.7028	19.2822
2020-07-24	35.963	58.6674	19.7025
2020-07-25	36.661	59.0162	20.1096
2020-07-26	37.1814	58.6101	20.5393
2020-07-27	37.5578	57.6941	21.013
2020-07-28	37.8397	56.5625	21.5465
2020-07-29	38.0791	55.5956	22.1477
2020-07-30	38.3296	54.9422	22.8514
2020-07-31	38.6334	54.6224	23.6465
2020-08-01	38.9786	54.5554	24.5307
2020-08-02	39.3265	54.7295	25.4029
2020-08-03	39.6338	55.17	26.2298
2020-08-04	39.8555	55.8712	26.8721
2020-08-05	39.9492	56.8248	27.264
2020-08-06	39.8887	58.065	27.3703
2020-08-07	39.672	59.4221	27.1927
2020-08-08	39.3038	60.6823	26.8251
2020-08-09	38.7905	61.4598	26.4055
2020-08-10	38.1379	61.5787	25.9815
2020-08-11	37.3511	60.8823	25.4987
2020-08-12	36.4588	59.5434	24.9613
2020-08-13	35.4947	57.5163	24.3579
2020-08-14	34.49	54.9297	23.7466
2020-08-15	33.4797	51.9411	23.1945
2020-08-16	32.5155	48.7715	22.7277
2020-08-17	31.6339	45.7682	22.3351
2020-08-18	30.8632	43.2122	22.0099
2020-08-19	30.2296	41.2269	21.7415
2020-08-20	29.7498	39.8104	21.5631
2020-08-21	29.4052	38.8131	21.4738
2020-08-22	29.1606	38.1684	21.4823
2020-08-23	28.98	37.7667	21.5409
2020-08-24	28.8292	37.6074	21.691
2020-08-25	28.6879	37.6805	21.9113
2020-08-26	28.5819	37.9866	22.201
2020-08-27	28.5185	38.517	22.499
2020-08-28	28.4973	39.0796	22.7602
2020-08-29	28.5181	39.5548	22.9283
2020-08-30	28.5661	39.8102	23.0093
2020-08-31	28.5737	39.791	22.9554
2020-09-01	28.4824	39.4773	22.7403
2020-09-02	28.2411	38.9012	22.3392
2020-09-03	27.8026	38.0816	21.7773
2020-09-04	27.1376	36.9659	21.0951
2020-09-05	26.2806	35.5767	20.324
2020-09-06	25.3195	33.9975	19.5325
2020-09-07	24.3439	32.3636	18.7815
2020-09-08	23.4313	30.7992	18.1171
2020-09-09	22.6416	29.3929	17.597
2020-09-10	21.9965	28.2244	17.2259
2020-09-11	21.4875	27.3065	16.9604
2020-09-12	21.1023	26.6817	16.7837
2020-09-13	20.8315	26.2788	16.6974
2020-09-14	20.671	25.9779	16.7104
2020-09-15	20.6301	25.7582	16.8204
2020-09-16	20.7097	25.631	17.025
2020-09-17	20.91	25.6389	17.3241
2020-09-18	21.2327	25.7971	17.7476
2020-09-19	21.6796	26.0927	18.3023
2020-09-20	22.2452	26.5106	18.9855
2020-09-21	22.9268	27.0866	19.7461
2020-09-22	23.7235	27.8182	20.5535
2020-09-23	24.6346	28.6987	21.4285
2020-09-24	25.6583	29.6854	22.4035
2020-09-25	26.7848	30.7913	23.4837
2020-09-26	27.9904	32.0565	24.6057
2020-09-27	29.2438	33.5037	25.6845
2020-09-28	30.5074	35.0944	26.6516
2020-09-29	31.7343	36.7096	27.5199
2020-09-30	32.8641	38.2766	28.2553
2020-10-01	33.8475	39.7959	28.821
2020-10-02	34.6378	41.2409	29.1859
2020-10-03	35.1883	42.4635	29.3214
2020-10-04	35.4632	43.3658	29.2355
2020-10-05	35.4708	43.9812	28.9651
2020-10-06	35.2642	44.4154	28.5395
2020-10-07	34.907	44.7149	28.0248
2020-10-08	34.463	44.7775	27.476
2020-10-09	33.9914	44.5524	26.9664
2020-10-10	33.5281	44.0726	26.5251
2020-10-11	33.0712	43.3615	26.1382
2020-10-12	32.6104	42.4188	25.8165
2020-10-13	32.136	41.2538	25.5708
2020-10-14	31.6413	39.8791	25.4282
2020-10-15	31.1272	38.4201	25.3803
2020-10-16	30.5939	37.0016	25.3759
2020-10-17	30.0406	35.7506	25.3751
2020-10-18	29.4667	34.6729	25.3381
2020-10-19	28.88	33.7883	25.188
2020-10-20	28.324	33.1942	24.8993
2020-10-21	27.8631	32.8487	24.4645
2020-10-22	27.5617	32.7289	24.0325
2020-10-23	27.4835	32.7777	23.8173
2020-10-24	27.6743	32.9606	23.9587
2020-10-25	28.1009	33.2368	24.4388
2020-10-26	28.7062	33.5989	25.1038
2020-10-27	29.4302	34.1042	25.7818
2020-10-28	30.2079	34.7845	26.3642
2020-10-29	30.982	35.6793	26.8233
2020-10-30	31.7442	36.7873	27.2067
2020-10-31	32.482	38.0871	27.5548
2020-11-01	33.1766	39.4269	27.8748
2020-11-02	33.8082	40.5872	28.2044
2020-11-03	34.3576	41.414	28.5783
2020-11-04	34.8118	41.954	28.9467
2020-11-05	35.1612	42.3258	29.2245
2020-11-06	35.3974	42.6229	29.362
2020-11-07	35.513	42.7986	29.3146
2020-11-08	35.4975	42.8006	29.1153
2020-11-09	35.3337	42.6509	28.7388
2020-11-10	35.0346	42.3589	28.2386
2020-11-11	34.6223	41.9291	27.7214
2020-11-12	34.1193	41.311	27.2782
2020-11-13	33.5469	40.4407	26.9768
2020-11-14	32.9234	39.3425	26.8224
2020-11-15	32.2737	38.1049	26.7109
2020-11-16	31.6233	36.8587	26.5281
2020-11-17	30.9955	35.7515	26.1568
2020-11-18	30.4072	34.8401	25.5854
2020-11-19	29.8538	34.1693	24.8592
2020-11-20	29.3191	33.6853	23.9933
2020-11-21	28.7859	33.2784	23.1826
2020-11-22	28.2385	32.8064	22.4311
2020-11-23	27.6738	32.1889	21.7927
2020-11-24	27.1299	31.4866	21.2548
2020-11-25	26.6398	30.8535	20.794
2020-11-26	26.2308	30.4119	20.4079
2020-11-27	25.9288	30.2282	20.1257
2020-11-28	25.7557	30.3159	19.9407
2020-11-29	25.7196	30.6698	19.8404
2020-11-30	25.8303	31.344	19.8579
2020-12-01	26.1007	32.3282	19.9594
2020-12-02	26.547	33.5924	20.1053
2020-12-03	27.1867	35.1644	20.3173
2021-01-06	61.4912	70.5752	53.5872
2021-01-07	62.9603	71.9658	55.3784
2021-01-08	63.9127	73.0249	56.6278
2021-01-09	64.3606	73.8593	57.2228
2021-01-10	64.3384	74.5738	57.1291
2021-01-11	63.8915	75.2496	56.4514
2021-01-12	63.0801	76.1295	55.3758
2021-01-13	62.0067	76.9482	54.0528
2021-01-14	60.8163	77.4108	52.5508
2021-01-15	59.6541	77.5394	51.0968
2021-01-16	58.6549	77.2487	49.9134
2021-01-17	57.9189	76.5961	49.1567
2021-01-18	57.4346	75.6062	48.6812
2021-01-19	57.151	74.4073	48.2504
2021-01-20	57.016	73.0628	47.6946
2021-01-21	56.9796	71.8585	47.036
2021-01-22	56.9998	71.2297	46.3294
2021-01-23	57.0636	71.5325	45.6366
2021-01-24	57.1581	72.5111	44.9554
2021-01-25	57.2681	73.7475	44.3665
2021-01-26	57.3784	74.9419	43.9488
2021-01-27	57.4832	75.8355	43.7849
2021-01-28	57.6115	76.4028	43.8842
2021-01-29	57.7923	76.7595	44.221
2021-01-30	58.0524	76.9626	44.7945
2021-01-31	58.4196	77.0754	45.6417
2021-02-01	58.9028	77.0878	46.7388
2021-02-02	59.4356	76.9277	47.9995
2021-02-03	59.9475	76.609	49.114
2021-02-04	60.3702	76.1948	49.7933
2021-02-05	60.6334	75.5967	49.8921
2021-02-06	60.6835	74.6221	49.5762
2021-02-07	60.5337	73.3263	49.0595
2021-02-08	60.2038	71.9169	48.405
2021-02-09	59.7119	70.5956	47.7244
2021-02-10	59.077	69.4028	47.08
2021-02-11	58.3159	68.1828	46.5383
2021-02-12	57.4354	66.91	46.1375
2021-02-13	56.4419	65.5978	45.8754
2021-02-14	55.3428	64.3176	45.6818
2021-02-15	54.1458	63.1542	45.3215
2021-02-16	52.8723	62.1292	44.6309
2021-02-17	51.5888	61.4309	43.563
2021-02-18	50.3544	61.0643	42.1204
2021-02-19	49.2193	60.8972	40.4956
2021-02-20	48.2293	60.8747	38.9042
2021-02-21	47.4129	60.8361	37.5228
2021-02-22	46.7413	60.8132	36.3001
2021-02-23	46.1686	60.8319	35.1123
2021-02-24	45.6498	60.8853	33.9598
2021-02-25	45.1424	60.9186	32.8574
2021-02-26	44.606	60.9229	31.8104
2021-02-27	44.0116	60.8107	30.8183
2021-02-28	43.3645	60.6246	29.87
2021-03-01	42.6774	60.3348	29.0177
2021-03-02	41.9627	59.9267	28.3455
2021-03-03	41.2376	59.3084	27.8873
2021-03-04	40.5434	58.4733	27.6316
2021-03-05	39.9426	57.4745	27.5611
2021-03-06	39.4987	56.4975	27.6689
2021-03-07	39.2735	55.6398	27.9574
2021-03-08	39.3232	55.0353	28.4334
2021-03-09	39.6647	54.8232	29.1158
2021-03-10	40.2574	54.9502	30.0057
2021-03-11	41.0481	55.3643	31.0305
2021-03-12	41.9826	55.923	32.1805
2021-03-13	43.0025	56.48	33.4481
2021-03-14	44.0501	57.0754	34.7808
2021-03-15	45.0937	57.7928	36.1216
2021-03-16	46.1067	58.6808	37.3956
2021-03-17	47.0604	59.5087	38.5007
2021-03-18	47.9278	60.2155	39.4339
2021-03-19	48.6899	60.8958	40.2543
2021-03-20	49.3036	61.6091	40.9361
2021-03-21	49.7179	62.4307	41.321
2021-03-22	49.8824	63.2842	41.2643
2021-03-23	49.7703	64.1413	40.6646
2021-03-24	49.4376	65.0096	39.6051
2021-03-25	48.9488	65.7795	38.2262
2021-03-26	48.3642	66.5	36.7533
2021-03-27	47.7424	67.1404	35.2999
2021-03-28	47.1196	67.5636	33.9678
2021-03-29	46.4675	67.7243	32.759
2021-03-30	45.7994	67.5596	31.6021
2021-03-31	45.1429	67.2059	30.4921
2021-04-01	44.524	66.6615	29.4662
2021-04-02	43.9604	65.9963	28.5171
2021-04-03	43.44	65.2954	27.6098
2021-04-04	42.9336	64.613	26.7273
2021-04-05	42.4106	63.925	25.8994
2021-04-06	41.8421	63.3094	25.1214
2021-04-07	41.2117	62.6103	24.5004
2021-04-08	40.5487	61.8086	24.0281
2021-04-09	39.8945	60.889	23.7332
2021-04-10	39.2885	59.8584	23.5506
2021-04-11	38.7679	58.7939	23.5589
2021-04-12	38.365	57.7267	23.7465
2021-04-13	38.0943	56.6569	24.1175
2021-04-14	37.9524	55.659	24.6738
2021-04-15	37.9329	54.732	25.4093
2021-04-16	38.0309	53.8094	26.2669
2021-04-17	38.2365	52.9338	27.2159
2021-04-18	38.5149	52.1085	28.2098
2021-04-19	38.8153	51.3419	29.1582
2021-04-20	39.0829	50.7614	29.9193
2021-04-21	39.2615	50.3175	30.4167
2021-04-22	39.3072	50.0079	30.6802
2021-04-23	39.23	49.7587	30.7297
2021-04-24	39.0599	49.5838	30.5526
2021-04-25	38.8286	49.525	30.1661
2021-04-26	38.5676	49.6088	29.6023
2021-04-27	38.3022	49.8179	28.9678
2021-04-28	38.0369	50.2124	28.2696
2021-04-29	37.7795	50.7846	27.5744
2021-04-30	37.5395	51.582	26.8983
2021-05-01	37.3266	52.5307	26.3221
2021-05-02	37.1508	53.5719	25.8483
2021-05-03	37.0267	54.6781	25.4946
2021-05-04	36.9702	55.8996	25.1668
2021-05-05	36.9976	57.2407	24.7968
2021-05-06	37.1257	58.7677	24.3591
2021-05-07	37.3618	60.4889	23.8085
2021-05-08	37.6681	62.5662	23.1536
2021-05-09	37.9849	64.6812	22.4591
2021-05-10	38.2474	66.5475	21.776
2021-05-11	38.3895	67.8234	21.1161
2021-05-12	38.3565	68.1686	20.5321
2021-05-13	38.1441	67.6194	20.0073
2021-05-14	37.7699	66.4226	19.5151
2021-05-15	37.2554	64.6858	19.0621
2021-05-16	36.6228	62.5303	18.6144
2021-05-17	35.895	60.0649	18.1792
2021-05-18	35.1018	57.348	17.7583
2021-05-19	34.2889	54.604	17.3727
2021-05-20	33.5023	51.8573	17.0395
2021-05-21	32.7842	49.2597	16.7968
2021-05-22	32.168	46.8947	16.6529
2021-05-23	31.6597	44.854	16.6127
2021-05-24	31.2352	43.1873	16.6701
2021-05-25	30.866	41.8178	16.8497
2021-05-26	30.5253	40.658	17.1259
2021-05-27	30.1948	39.6364	17.5344
2021-05-28	29.8894	38.7641	18.0403
2021-05-29	29.6405	38.1432	18.6161
2021-05-30	29.4812	37.8201	19.2744
2021-05-31	29.4443	37.7394	20.0024
2021-06-01	29.5554	37.8377	20.7524
2021-06-02	29.804	38.0737	21.5181
2021-06-03	30.1622	38.4719	22.2825
2021-06-04	30.5991	39.0341	23.0171
2021-06-05	31.083	39.7724	23.6776
2021-06-06	31.588	40.6676	24.1984
2021-06-07	32.1194	41.7238	24.606
2021-06-08	32.6886	42.9276	24.8858
2021-06-09	33.307	44.3317	25.0808
2021-06-10	33.9873	45.8589	25.2612
2021-06-11	34.7344	47.4622	25.4877
2021-06-12	35.5202	49.0544	25.7949
2021-06-13	36.3144	50.5955	26.1766
2021-06-14	37.086	51.9996	26.5797
2021-06-15	37.8015	53.2343	27.0153
2021-06-16	38.4322	54.1037	27.4617
2021-06-17	38.9809	54.7228	27.9294
2021-06-18	39.4786	55.1466	28.4248
2021-06-19	39.9633	55.4789	28.9939
2021-06-20	40.475	55.6174	29.6646
2021-06-21	41.0475	55.5987	30.4832
2021-06-22	41.6816	55.4706	31.4529
2021-06-23	42.3625	55.3646	32.5325
2021-06-24	43.0728	55.3246	33.6559
2021-06-25	43.7935	55.4462	34.8161
2021-06-26	44.5174	55.7162	36.0194
2021-06-27	45.2827	56.2269	37.2202
2021-06-28	46.1201	57.0894	38.3369
2021-06-29	47.0569	58.4956	39.3635
2021-06-30	48.1227	60.3765	40.38
2021-07-01	49.3495	62.7429	41.512
2021-07-02	50.7678	65.5406	42.8421
2021-07-03	52.4008	68.7591	44.3383
2021-07-04	54.2724	72.2924	45.9875
2021-07-05	56.4105	75.9107	47.829
2021-07-06	58.8279	79.5879	49.9218
2021-07-07	61.4665	83.0943	52.0951
2021-07-08	64.275	86.4611	54.1391
2021-07-09	67.2019	89.7749	55.8849
2021-07-10	70.185	93.1612	57.2821
2021-07-11	73.1739	97.0253	58.424
2021-07-12	76.1986	101.947	59.3403
2021-09-09	57.0984	74.5467	43.4289
2021-09-10	56.9623	71.9278	45.2788
2021-09-11	57.01	69.9443	46.7985
2021-09-12	57.2506	68.6719	47.7846
2021-09-13	57.6403	68.0356	48.3886
2021-09-14	58.1246	67.9093	48.7302
2021-09-15	58.6599	68.2055	48.9605
2021-09-16	59.2044	68.6752	49.0961
2021-09-17	59.7097	69.2106	49.1784
2021-09-18	60.1053	69.7091	49.207
2021-09-19	60.3225	70.1401	49.1079
2021-09-20	60.3256	70.4653	48.8442
2021-09-21	60.0891	70.6317	48.4239
2021-09-22	59.6016	70.4349	47.8732
2021-09-23	58.8999	69.9813	47.1919
2021-09-24	58.0314	69.3068	46.4232
2021-09-25	57.0385	68.5832	45.5962
2021-09-26	55.9605	67.8571	44.715
2021-09-27	54.8381	67.1128	43.8173
2021-09-28	53.7201	66.4018	42.955
2021-09-29	52.6488	65.8154	42.0698
2021-09-30	51.6397	65.7172	41.128
2021-10-01	50.7017	66.1389	40.0686
2021-10-02	49.8338	66.8459	38.8525
2021-10-03	49.0001	67.5746	37.4731
2021-10-04	48.1668	68.1253	36.0177
2021-10-05	47.3354	68.6761	34.5692
2021-10-06	46.5156	69.2906	33.1445
2021-10-07	45.7203	69.9965	31.7351
2021-10-08	44.9783	70.6037	30.3712
2021-10-09	44.3162	71.2276	29.1536
2021-10-10	43.7415	71.5477	28.2144
2021-10-11	43.2575	71.2229	27.6238
2021-10-12	42.8599	69.8719	27.5058
2021-10-13	42.5154	67.2373	27.8399
2021-10-14	42.1888	63.3596	28.6197
2021-10-15	41.8637	59.0778	29.619
2021-10-16	41.5283	55.4985	30.6868
2021-10-17	41.1802	53.8765	31.6067
2021-10-18	40.8541	53.5736	32.3073
2021-10-19	40.5873	53.7263	32.7658
2021-10-20	40.397	53.8892	33.0775
2021-10-21	40.2953	53.8485	33.3437
2021-10-22	40.298	53.5699	33.7116
2021-10-23	40.433	53.0468	34.2142
2021-10-24	40.7229	52.2832	34.8787
2021-10-25	41.1507	51.3803	35.6005
2021-10-26	41.6894	50.4497	36.3229
2021-10-27	42.309	49.7788	37.0232
2021-10-28	42.9679	49.6863	37.6328
2021-10-29	43.6271	50.1053	38.103
2021-10-30	44.2765	50.8134	38.4195
2021-10-31	44.9134	51.7395	38.6048
2021-11-01	45.5341	52.8357	38.7161
2021-11-02	46.1301	54.0576	38.7874
2021-11-03	46.6973	55.3786	38.8509
2021-11-04	47.2557	56.8778	38.9266
2021-11-05	47.8324	58.4691	39.0042
2021-11-06	48.4492	60.0913	39.1108
2021-11-07	49.1025	61.7588	39.1978
2021-11-08	49.7816	63.4984	39.3305
2021-11-09	50.4756	65.3492	39.5239
2021-11-10	51.1729	67.2031	39.7579
2021-11-11	51.86	68.817	40.0707
2021-11-12	52.5173	70.1147	40.4144
2021-11-13	53.1227	70.8647	40.8339
2021-11-14	53.6513	71.1785	41.2459
2021-11-15	54.0772	71.0473	41.5888
2021-11-16	54.3826	70.5406	41.8649
2021-11-17	54.5846	69.8009	42.1369
2021-11-18	54.7107	69.0205	42.4562
2021-11-19	54.7951	68.2764	42.8465
2021-11-20	54.8733	67.6214	43.3965
2021-11-21	54.9824	66.9533	44.0802
2021-11-22	55.1638	66.4121	44.9607
2021-11-23	55.4518	66.0351	45.9347
2021-11-24	55.8454	65.8539	46.8615
2021-11-25	56.3349	65.9309	47.6493
2021-11-26	56.9089	66.2064	48.2625
2021-11-27	57.5479	66.6545	48.7194
2021-11-28	58.2289	67.2045	49.0748
2021-11-29	58.9225	67.9031	49.347
2021-11-30	59.5963	68.7757	49.6438
2021-12-01	60.2237	69.7334	50.1019
2021-12-02	60.8047	70.6163	50.7155
2021-12-03	61.3575	71.266	51.5116
2021-12-04	61.9446	71.8584	52.4024
2021-12-05	62.6422	72.6247	53.3774
2021-12-06	63.5157	73.5888	54.4605
2021-12-07	64.5763	74.7075	55.6322
2021-12-08	65.8134	75.9558	56.8747
2021-12-09	67.1816	77.3697	58.1507
2021-12-10	68.6234	79.0155	59.4477
2021-12-11	70.0682	80.8905	60.6405
2021-12-12	71.4065	82.9314	61.4055
2021-12-13	72.5279	85.0979	61.5632
2021-12-14	73.3779	87.3617	61.1055
2021-12-15	73.9181	89.5206	60.1601
2021-12-16	74.126	91.4865	58.876
2021-12-17	74.0368	93.2145	57.4337
2021-12-18	73.7059	94.8095	55.9607
2021-12-19	73.2045	96.3141	54.4965
2021-12-20	72.6061	97.7299	53.0253
2021-12-21	71.979	98.9456	51.6484
2021-12-22	71.3771	99.9077	50.3273
2021-12-23	70.8345	100.623	49.1211
2021-12-24	70.3275	101.089	48.0648
2021-12-25	69.819	101.162	47.1983
2021-12-26	69.2628	100.705	46.5837
2021-12-27	68.5755	99.6744	46.239
2021-12-28	67.6796	97.9388	46.1293
2021-12-29	66.551	95.5291	46.1561
2021-12-30	65.1812	92.4102	46.2357
2021-12-31	63.5859	88.6473	46.2987
2022-01-01	61.8625	84.4879	46.3622
2022-01-02	60.1005	80.1711	46.3783
2022-01-03	58.3076	75.8329	46.3099
2022-01-04	56.4735	71.5173	46.0603
2022-01-05	54.6055	67.2361	45.6377
2022-01-06	52.7714	63.1792	45.0993
2022-01-07	51.0407	59.5642	44.4705
2022-01-08	49.4573	56.6417	43.6865
2022-01-09	48.0552	54.7084	42.6073
2022-01-10	46.8462	53.4569	41.3593
2022-01-11	45.7706	52.4071	40.1569
2022-01-12	44.7778	51.2963	39.1835
2022-01-13	43.9025	50.1782	38.4404
2022-01-14	43.1967	49.211	37.9413
2022-01-15	42.7009	48.4798	37.6689
2022-01-16	42.4171	48.0314	37.5433
2022-01-17	42.3242	47.8855	37.5165
2022-01-18	42.3386	48.0112	37.4851
2022-01-19	42.3614	48.2912	37.2979
2022-01-20	42.2979	48.6156	36.8654
2022-01-21	42.071	48.8862	36.0833
2022-01-22	41.6256	49.1061	34.9182
2022-01-23	40.9712	49.1728	33.4803
2022-01-24	40.1344	49.0543	31.9128
2022-01-25	39.1474	48.732	30.3226
2022-01-26	38.0585	48.256	28.8051
2022-01-27	36.9127	47.664	27.4168
2022-01-28	35.7356	46.8981	26.1607
2022-01-29	34.5465	45.8669	25.0179
2022-01-30	33.3641	44.5349	23.9795
2022-01-31	32.2096	42.9464	23.102
2022-02-01	31.101	41.2592	22.4049
2022-02-02	30.0469	39.6393	21.8696
2022-02-03	29.0529	38.1233	21.4913
2022-02-04	28.1259	36.6386	21.259
2022-02-05	27.2801	35.196	21.1665
2022-02-06	26.5265	33.8369	21.1943
2022-02-07	25.8632	32.5871	21.2544
2022-02-08	25.2854	31.4184	21.2515
2022-02-09	24.7864	30.285	21.1635
2022-02-10	24.3503	29.1792	20.996
2022-02-11	23.9592	28.1167	20.7877
2022-02-12	23.5915	27.1755	20.5654
2022-02-13	23.2258	26.4085	20.3027
2022-02-14	22.8441	25.7957	19.9688
2022-02-15	22.4373	25.2926	19.5199
2022-02-16	22.0031	24.8649	18.9797
2022-02-17	21.5554	24.5009	18.395
2022-02-18	21.111	24.1827	17.8341
2022-02-19	20.6874	23.8714	17.3295
2022-02-20	20.3079	23.5555	16.9003
2022-02-21	19.9937	23.2451	16.5531
2022-02-22	19.7545	22.9883	16.2818
2022-02-23	19.5978	22.828	16.1004
2022-02-24	19.5267	22.767	16.0109
2022-02-25	19.5264	22.8126	15.9979
2022-02-26	19.5823	22.9642	16.0623
2022-02-27	19.6978	23.2428	16.1982
2022-02-28	19.8813	23.6177	16.3938
2022-03-01	20.1381	24.0324	16.6541
2022-03-02	20.4578	24.4208	16.9854
2022-03-03	20.8246	24.7597	17.3767
2022-03-04	21.2161	25.0546	17.8161
2022-03-05	21.6074	25.3336	18.2746
2022-03-06	21.9728	25.5805	18.7149
2022-03-07	22.2929	25.8084	19.0914
2022-03-08	22.5497	25.9829	19.3914
2022-03-09	22.7298	26.0844	19.6046
2022-03-10	22.8209	26.103	19.7517
2022-03-11	22.8137	26.0335	19.8736
2022-03-12	22.7082	25.8737	19.9748
2022-03-13	22.5115	25.705	19.9773
2022-03-14	22.2461	25.5902	19.8104
2022-03-15	21.9376	25.4941	19.4823
2022-03-16	21.6118	25.3209	19.1108
2022-03-17	21.3003	25.0339	18.7857
2022-03-18	21.0212	24.5894	18.5627
2022-03-19	20.7393	24.0138	18.3705
2022-03-20	20.4091	23.3335	18.1411
2022-03-21	19.9891	22.5889	17.8281
2022-03-22	19.4451	21.8275	17.3934
2022-03-23	18.7604	21.0107	16.7773
2022-03-24	17.9657	20.1526	15.9873
2022-03-25	17.1006	19.2602	15.0556
2022-03-26	16.2024	18.3611	14.0053
2022-03-27	15.3081	17.4851	12.8701
2022-03-28	14.4463	16.6658	11.7046
2022-03-29	13.6266	15.9348	10.5782
2022-03-30	12.8536	15.3033	9.52286
2022-03-31	12.13	14.8112	8.56705
2022-04-01	11.4567	14.5108	7.70425
